# Supplementary material for: Integrating Rare-Variant Testing, Function Prediction, and Gene Network in Composite Resequencing-Based Genome-Wide Association Studies (CR-GWAS)
Source: G3 (Bethesda). 2011 Aug 1;1(3):233–43. doi: 10.1534/g3.111.000364 (PMC3276137; doi:10.1534/g3.111.000364)
Supplement: Supporting Information [file supp_1.3.233_TableS4.xls]

## Sheet: Table S4
Table S4 Two candidate resequencing datasets used in the analysis
Zhao et al 2007		Web resource
Chromosome	Fragment	Chromosome	Fragment
1	112445	1	29215
1	197433	1	112445
1	279856	1	197433
1	394740	1	279856
1	444376	1	340398
1	493732	1	394740
1	761524	1	444376
1	898252	1	493732
1	992824	1	592464
1	1042028	1	642707
1	1187278	1	761524
1	1187843	1	898252
1	1198859	1	992824
1	1240392	1	1042028
1	1295701	1	1098013
1	1341166	1	1149096
1	1509420	1	1198859
1	1601885	1	1240392
1	1844671	1	1295701
1	1944581	1	1341166
1	2079956	1	1399230
1	2210982	1	1509420
1	2398543	1	1601885
1	2547754	1	1844671
1	2594097	1	1944581
1	2647886	1	1995315
1	2696429	1	2079956
1	2844111	1	2210982
1	2845094	1	2398543
1	2991798	1	2547754
1	3041038	1	2594097
1	3294414	1	2647886
1	3398022	1	2696429
1	3503792	1	2775589
1	3607377	1	2844111
1	3645216	1	2845094
1	3678179	1	2991798
1	3797061	1	3041038
1	3941262	1	3169189
1	4040915	1	3229453
1	4095670	1	3294414
1	4175290	1	3398022
1	4248687	1	3503792
1	4316911	1	3607377
1	4395913	1	3645216
1	4569320	1	3678179
1	4743914	1	3797061
1	4826763	1	3797953
1	4946740	1	3872234
1	4991927	1	3941262
1	5095277	1	4040915
1	5206479	1	4095670
1	5290295	1	4136990
1	5447909	1	4142402
1	5481722	1	4175290
1	5592553	1	4248687
1	5730355	1	4316911
1	5859976	1	4395913
1	5922974	1	4443309
1	6040552	1	4529095
1	6143598	1	4569320
1	6290164	1	4631921
1	6375563	1	4670950
1	6489533	1	4743914
1	6591305	1	4826763
1	6832887	1	4946740
1	6940693	1	4991927
1	6992858	1	5095277
1	7095889	1	5206479
1	7197460	1	5290295
1	7246331	1	5380792
1	7341614	1	5447909
1	7498464	1	5481722
1	7590430	1	5592553
1	7842440	1	5628596
1	8014943	1	5669192
1	8077027	1	5730355
1	8214455	1	5757110
1	8312876	1	5859976
1	8384891	1	5922974
1	8485357	1	6040552
1	8612871	1	6143598
1	8682419	1	6290164
1	8943035	1	6375563
1	9058932	1	6489533
1	9143829	1	6591305
1	9250892	1	6664172
1	9343234	1	6832887
1	9441523	1	6890229
1	9496666	1	6940693
1	9615268	1	6992858
1	9709142	1	7095889
1	9781260	1	7197460
1	9877084	1	7246331
1	9973016	1	7341614
1	10095031	1	7449482
1	10095832	1	7498464
1	10176169	1	7590430
1	10290849	1	7672503
1	10423483	1	7735392
1	10547351	1	7842440
1	10641417	1	8014943
1	10719833	1	8077027
1	10841392	1	8119140
1	10983499	1	8168820
1	11037228	1	8214455
1	11159587	1	8312876
1	11362011	1	8384891
1	11399346	1	8485357
1	11465886	1	8535052
1	11553447	1	8612871
1	11655171	1	8682419
1	11746630	1	8791282
1	11849555	1	8878370
1	12093079	1	8943035
1	12294575	1	9058932
1	12616858	1	9143829
1	12892180	1	9250892
1	13002329	1	9343234
1	13090276	1	9441523
1	13427879	1	9496666
1	13633896	1	9615268
1	14042420	1	9709142
1	14162569	1	9781260
1	15633694	1	9877084
1	16157719	1	9973016
1	16395208	1	10095031
1	16480690	1	10095832
1	16568120	1	10176169
1	16782945	1	10290849
1	16874305	1	10423483
1	16972778	1	10547351
1	17181498	1	10641417
1	17355484	1	10719833
1	17571921	1	10841392
1	17682203	1	10905534
1	17780009	1	10983499
1	17879944	1	11037228
1	18040681	1	11159587
1	18155049	1	11362011
1	18231887	1	11399346
1	18340113	1	11465886
1	18433043	1	11553447
1	18531580	1	11655171
1	18632610	1	11746630
1	18874074	1	11849555
1	19130570	1	12093079
1	19400446	1	12294575
1	19477157	1	12357044
1	19505630	1	12616858
1	19672910	1	12892180
1	19782272	1	13002329
1	19864482	1	13090276
1	19981596	1	13395451
1	20083545	1	13427879
1	20311816	1	13541490
1	20383970	1	13633896
1	20556852	1	13671173
1	20583873	1	13711856
1	20738912	1	13900434
1	21079875	1	13925073
1	21140811	1	14042420
1	21563945	1	14162569
1	21669047	1	14251231
1	21887579	1	15633694
1	22097512	1	15976827
1	22181104	1	16157719
1	22283402	1	16395208
1	22387873	1	16480690
1	22442524	1	16568120
1	22492711	1	16782945
1	22694785	1	16874305
1	22903880	1	16972778
1	22970699	1	17151037
1	22992351	1	17181498
1	23076749	1	17252372
1	23270329	1	17355484
1	23381443	1	17475835
1	23394478	1	17571921
1	23474024	1	17682203
1	23675437	1	17780009
1	23773807	1	17879944
1	23893276	1	17960726
1	24001386	1	18040681
1	24071203	1	18155049
1	24292482	1	18231887
1	24395844	1	18340113
1	24467979	1	18433043
1	24694531	1	18531580
1	24794774	1	18632610
1	24893448	1	18874074
1	25094209	1	19130570
1	25188894	1	19269660
1	25314068	1	19400446
1	25375323	1	19477157
1	25487179	1	19505630
1	25604287	1	19518938
1	25697749	1	19672910
1	25793571	1	19782272
1	25905270	1	19864482
1	25986790	1	19981596
1	26107930	1	20083545
1	26197117	1	20174753
1	26278221	1	20215927
1	26453921	1	20311816
1	26573187	1	20383970
1	26685153	1	20421552
1	26787354	1	20556852
1	26794732	1	20583873
1	26894309	1	20738912
1	26992815	1	21079875
1	27096655	1	21140811
1	27172441	1	21563945
1	27290853	1	21669047
1	27495891	1	21887579
1	27649784	1	21908330
1	27734407	1	21944133
1	27855749	1	22096472
1	27959121	1	22097512
1	28034216	1	22181104
1	28302177	1	22283402
1	28408254	1	22353611
1	28484815	1	22387873
1	28584108	1	22442524
1	28666569	1	22492711
1	28714026	1	22569092
1	28774664	1	22694785
1	28809541	1	22793052
1	28860014	1	22903880
1	28897502	1	22970699
1	28911863	1	22992351
1	28935198	1	23076749
1	28960524	1	23088916
1	28963242	1	23155464
1	28980819	1	23193140
1	28983406	1	23270329
1	29015270	1	23381443
1	29064502	1	23394478
1	29075763	1	23474024
1	29112371	1	23593474
1	29199758	1	23675437
1	29211857	1	23773807
1	29393096	1	23820455
1	29496328	1	23893276
1	29612282	1	24001386
1	29696341	1	24071203
2	172277	1	24190997
2	311073	1	24292482
2	452961	1	24321799
2	592553	1	24395844
2	693817	1	24467979
2	839342	1	24526072
2	948122	1	24598020
2	1043454	1	24694531
2	1149580	1	24737931
2	1283082	1	24794774
2	1610686	1	24893448
2	1737436	1	25094209
2	2037121	1	25188894
2	2171791	1	25314068
2	2270294	1	25375323
2	2364657	1	25487179
2	2615097	1	25543101
2	3041318	1	25604287
2	3493265	1	25697749
2	3541213	1	25717715
2	3946002	1	25793571
2	4354393	1	25905270
2	4796716	1	25986790
2	5250013	1	26107930
2	5661204	1	26197117
2	5803805	1	26278221
2	6032634	1	26453921
2	7072571	1	26507455
2	7150415	1	26573187
2	7237666	1	26685153
2	7352222	1	26787354
2	7432996	1	26794732
2	7551069	1	26894309
2	7650078	1	26992815
2	7742280	1	27096655
2	7853251	1	27172441
2	7938717	1	27251273
2	8041692	1	27290853
2	8212721	1	27495891
2	8307912	1	27649784
2	8358722	1	27734407
2	8370574	1	27855749
2	8412050	1	27959121
2	8442945	1	28034216
2	8464851	1	28190123
2	8477933	1	28302177
2	8498153	1	28408254
2	8609267	1	28484815
2	8659687	1	28584108
2	8705284	1	28666569
2	8749828	1	28774664
2	8799503	1	28897502
2	8957827	1	28980819
2	9256049	1	29075763
2	9360787	1	29131721
2	9428891	1	29199758
2	9550714	1	29326387
2	9653034	1	29393096
2	9819360	1	29496328
2	9964295	1	29612282
2	10049851	1	29696341
2	10134225	1	29737418
2	10249205	1	29897892
2	10400180	1	29955637
2	10566416	1	30049082
2	10702850	1	30116103
2	10799767	1	30146323
2	10900127	1	30213917
2	11028504	1	30312251
2	11178299	1	30363679
2	11299826	2	172277
2	11456847	2	208721
2	11594514	2	285731
2	11691317	2	311073
2	11850407	2	322253
2	12013896	2	347341
2	12105444	2	419364
2	12186976	2	452961
2	12296677	2	518445
2	12435063	2	551943
2	12656716	2	592553
2	12821670	2	693817
2	13090066	2	764166
2	13201367	2	839342
2	13326009	2	948122
2	13471383	2	1043454
2	13555780	2	1149580
2	13604707	2	1283082
2	13756115	2	1610686
2	13852145	2	1737436
2	14153030	2	1798324
2	14256729	2	2037121
2	14350233	2	2171791
2	14406425	2	2270294
2	14582886	2	2364657
2	14696923	2	2477306
2	14801046	2	2615097
2	14949211	2	3041318
2	15251663	2	3393477
2	15348953	2	3493265
2	15510501	2	3541213
2	15645793	2	3946002
2	15801112	2	4081362
2	15936957	2	4263285
2	16080080	2	4354393
2	16199114	2	4512492
2	16352229	2	4796716
2	16437369	2	5020871
2	16578236	2	5085749
2	16730135	2	5250013
2	16837084	2	5396809
2	16908054	2	5587395
2	17050977	2	5661204
2	17195033	2	5803805
2	17304212	2	6032634
2	17375325	2	6280036
2	17499948	2	6499196
2	17605912	2	6654153
2	17656278	2	7072571
2	17754977	2	7150415
2	17792058	2	7237666
2	17801863	2	7352222
2	17844092	2	7432996
2	17859576	2	7551069
2	17899295	2	7650078
2	17901419	2	7742280
2	17958710	2	7853251
2	17982338	2	7938717
2	18004150	2	8041692
2	18033535	2	8212721
2	18033610	2	8323677
2	18053860	2	8370574
2	18142981	2	8442950
2	18155066	2	8498153
2	18252715	2	8594088
2	18252926	2	8659687
2	18304029	2	8749828
2	18352807	2	8752841
2	18401753	2	8799503
2	18503911	2	8957827
2	18552460	2	9256049
2	18602635	2	9360787
2	18652671	2	9428891
2	18700921	2	9550714
2	18752604	2	9653034
2	18851088	2	9819360
2	18954010	2	9964295
2	19104081	2	10049851
2	19152856	2	10134225
2	19252771	2	10249205
2	19308547	2	10400180
2	19451347	2	10566416
2	19504415	2	10702850
2	19558419	2	10799767
2	19601674	2	10900127
3	70672	2	11028504
3	297801	2	11178299
3	444578	2	11299826
3	580026	2	11371624
3	777477	2	11388866
3	884417	2	11456847
3	1173032	2	11564515
3	1270680	2	11594514
3	1362944	2	11691317
3	1509719	2	11752693
3	1638284	2	11850407
3	1803691	2	12013896
3	2072648	2	12105444
3	2231413	2	12186976
3	2382316	2	12296677
3	2485139	2	12435063
3	2564729	2	12655017
3	2687019	2	12656716
3	2837174	2	12658576
3	2967832	2	12789184
3	3176691	2	12821670
3	3242782	2	12955478
3	3344695	2	13090066
3	3424533	2	13201367
3	3610125	2	13265029
3	3745652	2	13326009
3	3895793	2	13471383
3	3991563	2	13555780
3	4140699	2	13604707
3	4194716	2	13756115
3	4355883	2	13852145
3	4591238	2	14003272
3	4693915	2	14153030
3	4991655	2	14256729
3	5140793	2	14350233
3	5299316	2	14406425
3	5440344	2	14582886
3	5749816	2	14696923
3	5869872	2	14801046
3	6121158	2	14900368
3	6240557	2	14949211
3	6297610	2	15251663
3	6353188	2	15348953
3	6401599	2	15510501
3	6448643	2	15565356
3	6498779	2	15645793
3	6501709	2	15801112
3	6522814	2	15936957
3	6549471	2	15986145
3	6550261	2	16080080
3	6574711	2	16199114
3	6603003	2	16352229
3	6631196	2	16437369
3	6653659	2	16487030
3	6702233	2	16578236
3	6731371	2	16640339
3	6799231	2	16680494
3	6810901	2	16683829
3	6890596	2	16730135
3	7120747	2	16837084
3	7223139	2	16908054
3	7307668	2	17050977
3	7391896	2	17121159
3	7590422	2	17195033
3	7842037	2	17304212
3	7917372	2	17375325
3	8041706	2	17499948
3	8189947	2	17605912
3	8346842	2	17656278
3	8447876	2	17754977
3	8535266	2	17792058
3	8641624	2	17801863
3	8693018	2	17844092
3	8828419	2	17859576
3	8941230	2	17899295
3	9341833	2	17901419
3	9547376	2	17958710
3	9747158	2	17982338
3	9942057	2	18004150
3	10055557	2	18033535
3	10142490	2	18103618
3	10245180	2	18142981
3	10445157	2	18155066
3	10790463	2	18201631
3	10849420	2	18304029
3	10995480	2	18352807
3	11097749	2	18401753
3	11190073	2	18503911
3	11192052	2	18552460
3	11292154	2	18602635
3	11398071	2	18652671
3	12044854	2	18700921
3	12348893	2	18752604
3	12647139	2	18851088
3	14332874	2	18954010
3	14342229	2	18985941
3	14672505	2	19104081
3	15028165	2	19152856
3	15232977	2	19252771
3	15526753	2	19308547
3	15679305	2	19351423
3	15771731	2	19451347
3	15879997	2	19504415
3	16176554	2	19558419
3	16282334	2	19601674
3	16379891	2	19700591
3	16432184	3	70672
3	16553416	3	297801
3	16676839	3	444578
3	16883046	3	483013
3	16977709	3	517385
3	17166109	3	580026
3	17277073	3	690939
3	17381234	3	777477
3	17478329	3	884417
3	17580617	3	964879
3	17882280	3	1073635
3	18093909	3	1173032
3	18180258	3	1270680
3	18274510	3	1362944
3	18379314	3	1509719
3	18449959	3	1638284
3	18590590	3	1689211
3	18680494	3	1731806
3	18779784	3	1803691
3	18866920	3	1901310
3	18980171	3	2072648
3	19077075	3	2214965
3	19178847	3	2216613
3	19282780	3	2231413
3	19429153	3	2232504
3	19533535	3	2236406
3	19627769	3	2298395
3	19725023	3	2382316
3	19831582	3	2485139
3	19930188	3	2564729
3	20027878	3	2687019
3	20233050	3	2770397
3	20327825	3	2837174
3	20428108	3	2907449
3	20607597	3	2967832
3	20728533	3	3176691
3	20828415	3	3242782
3	20927355	3	3344695
3	21034289	3	3424533
3	21127342	3	3610125
3	21229916	3	3645884
3	21308958	3	3679103
3	21428716	3	3745652
3	21528272	3	3895793
3	21632379	3	3991563
3	21728242	3	4056767
3	21815226	3	4140699
3	21988890	3	4194716
3	22146206	3	4264875
3	22229907	3	4304960
4	142440	3	4355883
4	152834	3	4470202
4	208596	3	4591238
4	234722	3	4693915
4	241345	3	4818362
4	256085	3	4856336
4	265611	3	4942156
4	268482	3	4991655
4	269135	3	5091514
4	269977	3	5140793
4	271593	3	5210062
4	274738	3	5235221
4	283458	3	5269420
4	302532	3	5299316
4	343010	3	5362498
4	377361	3	5440344
4	455345	3	5640103
4	541028	3	5749816
4	641318	3	5869872
4	747636	3	5910133
4	871781	3	6036261
4	926871	3	6121158
4	983727	3	6240557
4	1055093	3	6353188
4	1076872	3	6400105
4	1127510	3	6450361
4	1144876	3	6501709
4	1182269	3	6524196
4	1228831	3	6631196
4	1242552	3	6731371
4	1276056	3	6810901
4	1321887	3	6890596
4	1329067	3	7012599
4	1388830	3	7120747
4	1442533	3	7196024
4	1542316	3	7221772
4	2132994	3	7223139
4	2241076	3	7225373
4	2440917	3	7261129
4	2510259	3	7307668
4	2741188	3	7391896
4	4197233	3	7493708
4	4802506	3	7590422
4	4877081	3	7842037
4	5077409	3	7917372
4	5291289	3	7975915
4	5377356	3	8041706
4	5591100	3	8117861
4	5775541	3	8189947
4	6131588	3	8260339
4	6272449	3	8311996
4	6675797	3	8346842
4	6780970	3	8447876
4	6923670	3	8535266
4	7077771	3	8641624
4	7176963	3	8693018
4	7378108	3	8753341
4	7448387	3	8828419
4	7585983	3	8941230
4	7660266	3	8970857
4	7776710	3	9279010
4	7857754	3	9341833
4	7965274	3	9547376
4	8078388	3	9747158
4	8177364	3	9942057
4	8375566	3	10055557
4	8481986	3	10142490
4	8575465	3	10245180
4	8646352	3	10363439
4	8876513	3	10382110
4	8957303	3	10445157
4	8975650	3	10790463
4	9058122	3	10849420
4	9157838	3	10995480
4	9176348	3	11097749
4	9207583	3	11190073
4	9213072	3	11192052
4	9226375	3	11292154
4	9276263	3	11293117
4	9277112	3	11350419
4	9314687	3	11398071
4	9330349	3	11534436
4	9364484	3	11947939
4	9376858	3	12044854
4	9377549	3	12348893
4	9468176	3	12647139
4	9478782	3	13147909
4	9577993	3	14332874
4	9579976	3	14342229
4	9630580	3	14672505
4	9676797	3	15028165
4	9680252	3	15116441
4	9730142	3	15128952
4	9877844	3	15232977
4	10180210	3	15328540
4	10275867	3	15526753
4	10375441	3	15679305
4	10482038	3	15771731
4	10580308	3	15879997
4	10659034	3	15977141
4	10776796	3	16176554
4	10875843	3	16282334
4	10977375	3	16379891
4	11277212	3	16432184
4	11325921	3	16489217
4	11487891	3	16553416
4	11579700	3	16608148
4	11684469	3	16676839
4	11793738	3	16774008
4	11877837	3	16883046
4	11984495	3	16977709
4	12076453	3	17166109
4	12279689	3	17277073
4	12326053	3	17381234
4	12653827	3	17478329
4	12775629	3	17580617
4	12900199	3	17766746
4	12978424	3	17882280
4	13078113	3	18093909
4	13179575	3	18180258
4	13275676	3	18274510
4	13358202	3	18379314
4	13475607	3	18449959
4	13576336	3	18509758
4	13680078	3	18590590
4	13753481	3	18680494
4	13978166	3	18779784
4	14075640	3	18866920
4	14176737	3	18980171
4	14379328	3	19042988
4	14532967	3	19077075
4	14635360	3	19178847
4	14731890	3	19282780
4	14803151	3	19429153
4	14935788	3	19444323
4	15087114	3	19533535
4	15251327	3	19627769
4	15329486	3	19725023
5	43643	3	19831582
5	105340	3	19930188
5	342177	3	20027878
5	476340	3	20128469
5	576287	3	20233050
5	748144	3	20327825
5	872097	3	20428108
5	947444	3	20475538
5	1040768	3	20482976
5	1245733	3	20607597
5	1445887	3	20728533
5	1541585	3	20828415
5	1586121	3	20927355
5	1742958	3	21034289
5	1841010	3	21127342
5	2084671	3	21229916
5	2192708	3	21308958
5	2296325	3	21428716
5	2591893	3	21528272
5	2707476	3	21632379
5	2719033	3	21728242
5	2798797	3	21815226
5	2808688	3	21927490
5	2899849	3	21988890
5	2924846	3	22146206
5	2974039	3	22229907
5	3077198	3	22315717
5	3092584	3	22370781
5	3126281	3	22617190
5	3149879	3	22678741
5	3173755	3	22787414
5	3175643	3	22843282
5	3177286	3	22878785
5	3199903	3	22944175
5	3227256	3	23053771
5	3281569	3	23098765
5	3288843	3	23260626
5	3330136	3	23357043
5	3392409	3	23411789
5	3430933	4	48286
5	3491308	4	142440
5	3497886	4	241345
5	3606683	4	299434
5	3695163	4	343010
5	3794543	4	367052
5	3907744	4	390775
5	4010373	4	428353
5	4097721	4	455345
5	4121368	4	541028
5	4148390	4	641318
5	4223264	4	747636
5	4235132	4	1055093
5	4252468	4	1144876
5	4293225	4	1242552
5	4317905	4	1321887
5	4327375	4	1442533
5	4329883	4	1542316
5	4343828	4	1543167
5	4428486	4	1553323
5	4473515	4	1576278
5	4496415	4	1584905
5	4547900	4	1600871
5	4617913	4	1603999
5	4721025	4	1613047
5	4820117	4	1643787
5	4897035	4	2132994
5	5021995	4	2241076
5	5198066	4	2440917
5	5318924	4	2510259
5	5388213	4	2611190
5	5619629	4	2741188
5	5725918	4	3006871
5	5841106	4	4197233
5	6022450	4	4462828
5	6114736	4	4644916
5	6221773	4	4802506
5	6322372	4	4877081
5	6620641	4	4933422
5	6707732	4	5077409
5	6820183	4	5291289
5	6897774	4	5377356
5	7004132	4	5591100
5	7123202	4	5775541
5	7278798	4	6083580
5	7442039	4	6131588
5	7543818	4	6192468
5	7635124	4	6272449
5	7742135	4	6675797
5	7842900	4	6780970
5	7984946	4	6889474
5	8331140	4	6923670
5	8562462	4	7045400
5	8687304	4	7077771
5	8791781	4	7176963
5	8864437	4	7276799
5	8977837	4	7378108
5	9105161	4	7448387
5	9447889	4	7585983
5	9722715	4	7660266
5	9820365	4	7775210
5	9925437	4	7776710
5	9987077	4	7857754
5	10102075	4	7965274
5	10427708	4	8078388
5	10525294	4	8177364
5	10909688	4	8297594
5	11023392	4	8375566
5	12698120	4	8481986
5	12966055	4	8575465
5	13272250	4	8646352
5	13614231	4	8758539
5	13691445	4	8788890
5	13814976	4	8876513
5	13917790	4	8957303
5	14215995	4	8975650
5	14337952	4	9058122
5	14564158	4	9121153
5	14870781	4	9157838
5	14952392	4	9176348
5	15065018	4	9207583
5	15171770	4	9213072
5	15315686	4	9226375
5	15456895	4	9276263
5	15659669	4	9277112
5	15767914	4	9314687
5	15871814	4	9330349
5	15964782	4	9364484
5	16122434	4	9376858
5	16259147	4	9377549
5	16368204	4	9478782
5	16445959	4	9577993
5	16565622	4	9579976
5	16788158	4	9630580
5	16869955	4	9676797
5	16964524	4	9809618
5	17171242	4	9877844
5	17242293	4	9952045
5	17469049	4	10180210
5	17569546	4	10196229
5	17692511	4	10275867
5	17772218	4	10375441
5	17864866	4	10482038
5	17954944	4	10580308
5	18065657	4	10659034
5	18258413	4	10726692
5	18364871	4	10776796
5	18464494	4	10875843
5	18568481	4	10977375
5	18666458	4	11175138
5	18782019	4	11277212
5	18905471	4	11325921
5	18987816	4	11397248
5	19123616	4	11487891
5	19315950	4	11579700
5	19414594	4	11684469
5	19503206	4	11793738
5	19614150	4	11795810
5	19715720	4	11877837
5	19823080	4	11984495
5	19917554	4	12076453
5	20021418	4	12195762
5	20128253	4	12279689
5	20214933	4	12326053
5	20317927	4	12403706
5	20408706	4	12653827
5	20516380	4	12775629
5	20723166	4	12900199
5	20818149	4	12978424
5	20915132	4	13038258
5	21038817	4	13078113
5	21115349	4	13179575
5	21216163	4	13213639
5	21318883	4	13221777
5	21415454	4	13235768
5	21517341	4	13237802
5	21612941	4	13238453
5	21718524	4	13275676
5	21880799	4	13358202
5	22040690	4	13475607
5	22116605	4	13576336
5	22317718	4	13680078
5	22414510	4	13753481
5	22627431	4	13858779
5	22714241	4	13978166
5	22817255	4	14075640
5	22918487	4	14176737
5	23029417	4	14244989
5	23114998	4	14318106
5	23214314	4	14379328
5	23270845	4	14455809
5	23412833	4	14532967
5	23614758	4	14635360
5	23722397	4	14731890
5	23815354	4	14803151
5	23920347	4	14935788
5	23979597	4	15087114
5	24214323	4	15175252
5	24316680	4	15251327
5	24417054	4	15274100
5	24697303	4	15329486
5	24870175	4	15368323
5	24996339	4	15420619
5	25151167	4	15524223
5	25301036	4	15571672
5	25466669	4	15661985
5	25616974	4	15727315
5	25715014	4	15764920
5	25819581	4	15806074
5	25963405	4	15864710
5	26120843	4	15924983
5	26220285	4	15990474
		4	16025418
		4	16086694
		4	16120843
		4	16173795
		4	16272270
		4	16337754
		4	16382808
		4	16474552
		4	16546780
		4	16582588
		4	16636610
		4	16741855
		4	16792898
		4	16888018
		4	16944291
		4	17038096
		4	17151741
		4	17257880
		4	17360694
		4	17442864
		4	17608717
		4	17679679
		4	17732266
		4	17803605
		4	17906319
		4	18155898
		4	18187286
		4	18267742
		4	18371519
		4	18416907
		4	18496213
		4	18560103
		5	43643
		5	73052
		5	105340
		5	107557
		5	174369
		5	201475
		5	242093
		5	342177
		5	375923
		5	428711
		5	476340
		5	576287
		5	625179
		5	657920
		5	748144
		5	872097
		5	947444
		5	1040768
		5	1154651
		5	1213621
		5	1245733
		5	1337128
		5	1399612
		5	1445887
		5	1496987
		5	1541585
		5	1586121
		5	1640096
		5	1694708
		5	1742958
		5	1792746
		5	1841010
		5	1931083
		5	1943546
		5	2084671
		5	2152872
		5	2192708
		5	2244524
		5	2296325
		5	2419697
		5	2491906
		5	2591893
		5	2707476
		5	2719033
		5	2798797
		5	2808688
		5	2899849
		5	2924846
		5	2971450
		5	2974039
		5	3077198
		5	3092584
		5	3126281
		5	3149879
		5	3173755
		5	3175643
		5	3177286
		5	3199903
		5	3227256
		5	3281569
		5	3288843
		5	3330136
		5	3392409
		5	3491308
		5	3497886
		5	3606683
		5	3695163
		5	3794543
		5	3907744
		5	4010373
		5	4097721
		5	4121368
		5	4148390
		5	4179110
		5	4223264
		5	4235132
		5	4252468
		5	4293225
		5	4317905
		5	4327375
		5	4329883
		5	4343828
		5	4418743
		5	4428486
		5	4473515
		5	4496415
		5	4515967
		5	4547900
		5	4617913
		5	4721025
		5	4820117
		5	4897035
		5	5005363
		5	5021995
		5	5103425
		5	5198066
		5	5318924
		5	5388213
		5	5452167
		5	5619629
		5	5725918
		5	5841106
		5	5924824
		5	6022450
		5	6114736
		5	6221773
		5	6322372
		5	6416243
		5	6523001
		5	6620641
		5	6707732
		5	6820183
		5	6896680
		5	6897774
		5	6899594
		5	7004132
		5	7123202
		5	7278798
		5	7442039
		5	7543818
		5	7635124
		5	7742135
		5	7842900
		5	7881187
		5	7931168
		5	7984946
		5	8331140
		5	8447657
		5	8562462
		5	8687304
		5	8791781
		5	8821662
		5	8864437
		5	8894600
		5	8977837
		5	9105161
		5	9447889
		5	9722715
		5	9820365
		5	9925437
		5	9987077
		5	10102075
		5	10427708
		5	10525294
		5	10909688
		5	11023392
		5	12698120
		5	12966055
		5	13272250
		5	13355705
		5	13614231
		5	13691445
		5	13814976
		5	13917790
		5	14122731
		5	14215995
		5	14303501
		5	14337952
		5	14564158
		5	14661116
		5	14711801
		5	14765903
		5	14870781
		5	14952392
		5	15065018
		5	15171770
		5	15315686
		5	15456895
		5	15568698
		5	15659669
		5	15767914
		5	15871814
		5	15964782
		5	16122434
		5	16259147
		5	16368204
		5	16445959
		5	16565622
		5	16788158
		5	16869955
		5	16964524
		5	17171242
		5	17242293
		5	17469049
		5	17569546
		5	17629093
		5	17692511
		5	17772218
		5	17864866
		5	17924116
		5	17954944
		5	18065657
		5	18166759
		5	18247051
		5	18258413
		5	18364871
		5	18464494
		5	18568481
		5	18666458
		5	18782019
		5	18905471
		5	18987816
		5	19123616
		5	19315950
		5	19414594
		5	19503206
		5	19614150
		5	19715720
		5	19823080
		5	19917554
		5	20021418
		5	20128253
		5	20214933
		5	20317927
		5	20408706
		5	20516380
		5	20518241
		5	20723166
		5	20818149
		5	20915132
		5	21019196
		5	21038817
		5	21115349
		5	21216163
		5	21318883
		5	21415454
		5	21517341
		5	21612941
		5	21718524
		5	21880799
		5	22040690
		5	22116605
		5	22210843
		5	22317718
		5	22414510
		5	22627431
		5	22714241
		5	22817255
		5	22918487
		5	23029417
		5	23114998
		5	23213214
		5	23214314
		5	23270845
		5	23412833
		5	23518249
		5	23614758
		5	23722397
		5	23815354
		5	23920347
		5	23979597
		5	24131146
		5	24214323
		5	24316680
		5	24417054
		5	24504086
		5	24697303
		5	24832858
		5	24870175
		5	24996339
		5	25151167
		5	25301036
		5	25466669
		5	25616974
		5	25715014
		5	25819581
		5	25963405
		5	26029366
		5	26120843
		5	26220285
		5	26379717
		5	26437584
		5	26638689
		5	26707937
		5	26815330
		5	26876994
