# Supplementary material for: Integrating Rare-Variant Testing, Function Prediction, and Gene Network in Composite Resequencing-Based Genome-Wide Association Studies (CR-GWAS)
Source: G3 (Bethesda). 2011 Aug 1;1(3):233–43. doi: 10.1534/g3.111.000364 (PMC3276137; doi:10.1534/g3.111.000364)
Supplement: Supporting Information [file supp_1.3.233_TableS5.xls]

## Sheet: Table S5
Table S5 Function prediction results by PolyPhen and SIFT
Chr	Segment	Position	Gene	ref_aa	variation_aa	CR	PolyPhem	score1	score2	score_delta	SIFT
Chr1	29215	29451	AT1G01040.1	D	N	C	benign	1.237	-0.013	1.25	TOLERATE
Chr1	29215	29713	AT1G01040.1	T	I	R	benign	0.831	0.789	0.042	TOLERATE
Chr1	29215	29757	AT1G01040.1	D	N	C	benign	1.196	1.266	0.07	TOLERATE
Chr1	29215	29764	AT1G01040.1	V	G	R	benign	0.791	-0.557	1.348	TOLERATE
Chr1	112445	112482	AT1G01280.1	P	S	C	benign	1.786	0.354	1.432	TOLERATE
Chr1	112445	112561	AT1G01280.1	R	Q	R	benign	0	-0.004	0.004	TOLERATE
Chr1	112445	112771	AT1G01280.1	K	R	C	benign	0.511	0.879	0.368	TOLERATE
Chr1	112445	112773	AT1G01280.1	R	W	R	probably damaging	0.552	-1.561	2.113	DELETERI
Chr1	279856	280217	AT1G01770.1	Q	H	R	benign	-0.45	-0.675	0.225
Chr1	279856	280276	AT1G01770.1	V	A	R	benign	0	0.9	0.9
Chr1	340398	340398	AT1G01980.1	L	F	R	benign	1.404	0.37	1.034	TOLERATE
Chr1	340398	340636	AT1G01980.1	E	G	R	benign	0.019	0.075	0.056	TOLERATE
Chr1	340398	340638	AT1G01980.1	M	I	C	benign	1.541	0.845	0.696	TOLERATE
Chr1	340398	340681	AT1G01980.1	M	T	R	benign	0.92	0.516	0.404	TOLERATE
Chr1	340398	340688	AT1G01980.1	H	D	R	probably damaging	1.367	-1.098	2.465	TOLERATE
Chr1	340398	340714	AT1G01980.1	H	R	C	probably damaging	2.881	0.363	2.518	TOLERATE
Chr1	340398	340810	AT1G01980.1	C	F	R	probably damaging	-1.003	1.272	2.275	TOLERATE
Chr1	340398	340860	AT1G01980.1	K	N	R	probably damaging	1.742	-0.56	2.302	TOLERATE
Chr1	340398	340886	AT1G01980.1	D	H	R	benign	0.51	0.204	0.306	DELETERI
Chr1	340398	340957	AT1G01980.1	S	L	R	probably damaging	1.673	-0.89	2.563	TOLERATE
Chr1	394740	394881	AT1G02110.1	S	C	R	benign	0.959	-0.238	1.197
Chr1	394740	394910	AT1G02110.1	V	I	C	benign	0.759	0.205	0.554
Chr1	444376	444941	AT1G02270.1	N	D	C	benign	1.156	-0.319	1.475	TOLERATE
Chr1	493732	493740	AT1G02420.1	V	L	C	benign	0	0	?	TOLERATE
Chr1	493732	494025	AT1G02420.1	L	V	C	benign	1.164	0.147	1.017	TOLERATE
Chr1	493732	494205	AT1G02420.1	P	S	C	possibly damaging	1.303	-0.238	1.541	TOLERATE
Chr1	493732	494227	AT1G02420.1	C	S	R	probably damaging	1.961	-0.463	2.424	TOLERATE
Chr1	493732	494367	AT1G02420.1	E	K	R	benign	0.372	-0.303	0.675	TOLERATE
Chr1	592464	592761	AT1G02720.2	H	L	R	probably damaging	2.409	-1.06	3.469	TOLERATE
Chr1	592464	592805	AT1G02720.2	K	E	R	benign	0.255	0.238	0.017	TOLERATE
Chr1	592464	592890	AT1G02720.2	Q	R	R	benign	-0.287	0.764	1.051	TOLERATE
Chr1	592464	592939	AT1G02720.2	I	M	C	benign	-0.812	-0.613	0.199	TOLERATE
Chr1	642707	643130	AT1G02880.3	D	V	R	probably damaging	1.476	-0.994	2.47	TOLERATE
Chr1	642707	643146	AT1G02880.3	I	V	C	benign	0.861	1.652	0.791	TOLERATE
Chr1	761524	761584	AT1G03160.1	D	E	C	benign	1.337	0.12	1.217
Chr1	761524	761618	AT1G03160.1	D	H	R	possibly damaging	1.337	-0.303	1.64
Chr1	761524	761726	AT1G03160.1	K	Q	R	benign	0.915	-0.161	1.076
Chr1	761524	761963	AT1G03160.1	I	L	C	benign	0.954	-0.02	0.974	TOLERATE
Chr1	761524	762011	AT1G03160.1	A	T	C	benign	1.281	-0.132	1.413	TOLERATE
Chr1	1149097	1149165	AT1G04300.3	M	V	C	possibly damaging	1.533	-0.013	1.546
Chr1	1149097	1149281	AT1G04300.3	S	L	R	possibly damaging	1.245	-0.528	1.773	DELETERI
Chr1	1149097	1149290	AT1G04300.3	S	N	R	benign	0.85	-0.259	1.109	DELETERI
Chr1	1149097	1149293	AT1G04300.3	T	I	R	possibly damaging	1	-0.557	1.557	TOLERATE
Chr1	1149097	1149316	AT1G04300.3	N	K	R	benign	1.35	0	1.35	DELETERI
Chr1	1149097	1149321	AT1G04300.3	Y	N	R	possibly damaging	1.506	-0.189	1.695	DELETERI
Chr1	1149097	1149361	AT1G04300.3	L	F	R	benign	0.725	-0.238	0.963	DELETERI
Chr1	1149097	1149383	AT1G04300.3	P	L	R	probably damaging	1.797	-0.753	2.55	DELETERI
Chr1	1149097	1149414	AT1G04300.3	A	S	C	benign	0.765	-0.107	0.872	DELETERI
Chr1	1198860	1198897	AT1G04430.2	R	Q	R	benign	1.351	-0.105	1.456
Chr1	1198860	1199079	AT1G04430.2	A	S	C	benign	0.516	0.348	0.168
Chr1	1198860	1199107	AT1G04430.2	S	N	R	possibly damaging	0.875	-0.639	1.514
Chr1	1240393	1240588	AT1G04550.2	G	C	R	benign	0	0	?	DELETERI
Chr1	1240393	1240591	AT1G04550.2	V	L	C	benign	0	0	?	TOLERATE
Chr1	1240393	1240598	AT1G04550.2	E	G	R	benign	0	0	?	DELETERI
Chr1	1240393	1240687	AT1G04550.2	R	C	R	benign	-0.45	-0.45	0	TOLERATE
Chr1	1240393	1240709	AT1G04550.2	K	T	R	benign	0.941	0.364	0.577	TOLERATE
Chr1	1240393	1240730	AT1G04550.2	S	C	R	benign	0.774	0.82	0.046	TOLERATE
Chr1	1240393	1240760	AT1G04550.2	Q	P	R	benign	0.877	0.082	0.795	TOLERATE
Chr1	1295702	1295732	AT1G04650.1	V	I	C	benign	0.9	0.675	0.225
Chr1	1295702	1296076	AT1G04650.1	K	I	R	possibly damaging	1.125	-0.675	1.8
Chr1	1295702	1296185	AT1G04650.1	Q	K	R	benign	1.125	0.225	0.9
Chr1	1295702	1296341	AT1G04650.1	T	P	C	benign	1.125	-0.225	1.35
Chr1	1341167	1341584	AT1G04780.1	G	E	R	possibly damaging	1.006	-0.587	1.593
Chr1	1341167	1341597	AT1G04780.1	N	D	C	benign	1.068	-0.259	1.327
Chr1	1399231	1399601	AT1G04940.1	Y	C	R	probably damaging	-0.45	2.025	2.475
Chr1	1601886	1601896	AT1G05460.1	P	A	C	possibly damaging	1.575	-0.225	1.8	TOLERATE
Chr1	1601886	1602112	AT1G05460.1	A	S	C	benign	0.9	0.225	0.675	DELETERI
Chr1	1995316	1995470	AT1G06520.1	D	N	C	benign	0.715	-0.489	1.204	TOLERATE
Chr1	1995316	1995482	AT1G06520.1	I	L	C	benign	-0.793	0.058	0.851	TOLERATE
Chr1	2079957	2079964	AT1G06770.1	R	K	C	benign	1.575	1.011	0.564	TOLERATE
Chr1	2079957	2080095	AT1G06770.1	N	K	R	benign	-0.389	-0.528	0.139	DELETERI
Chr1	2079957	2080169	AT1G06770.1	G	W	R	benign	-0.58	-0.925	0.345	DELETERI
Chr1	2210983	2211127	AT1G07200.2	K	T	R	benign	1.125	-0.225	1.35	DELETERI
Chr1	2210983	2211130	AT1G07200.2	P	L	R	probably damaging	1.575	-0.675	2.25	DELETERI
Chr1	2210983	2211160	AT1G07200.2	S	F	R	benign	0	0	?	TOLERATE
Chr1	2210983	2211377	AT1G07200.2	I	L	C	benign	0.225	0.45	0.225	DELETERI
Chr1	2210983	2211401	AT1G07200.2	E	Q	C	benign	0	0	?	TOLERATE
Chr1	2210983	2211523	AT1G07200.2	Q	P	R	possibly damaging	-0.225	1.575	1.8	TOLERATE
Chr1	2547757	2547759	AT1G08130.1	K	N	R	benign	1.125	0	1.125
Chr1	2547757	2547779	AT1G08130.1	I	V	C	benign	0.9	0.675	0.225
Chr1	2647889	2648160	AT1G08410.1	S	N	R	benign	0.358	0.281	0.077	TOLERATE
Chr1	2696426	2696743	AT1G08520.1	T	M	R	benign	0.883	-0.502	1.385	DELETERI
Chr1	2696426	2696761	AT1G08520.1	T	N	R	benign	0.831	-0.386	1.217	TOLERATE
Chr1	2775586	2775824	AT1G08720.1	A	V	R	benign	-0.277	0.721	0.998
Chr1	2775586	2775876	AT1G08720.1	H	Q	R	benign	-0.416	-0.191	0.225
Chr1	2775586	2775886	AT1G08720.1	A	T	C	benign	-0.191	-0.317	0.126
Chr1	2775586	2775889	AT1G08720.1	N	D	C	benign	0.985	-0.486	1.471
Chr1	2775586	2775923	AT1G08720.1	A	G	C	benign	0.579	-0.542	1.121
Chr1	2775586	2775953	AT1G08720.1	V	E	R	benign	0.817	-0.483	1.3
Chr1	2775586	2775983	AT1G08720.1	S	F	R	benign	-0.337	-0.604	0.267
Chr1	2775586	2775988	AT1G08720.1	S	A	C	benign	0.819	-0.317	1.136
Chr1	2775586	2776022	AT1G08720.1	N	I	R	benign	-0.127	-0.767	0.64
Chr1	2775586	2776030	AT1G08720.1	T	P	C	possibly damaging	0.811	-0.767	1.578
Chr1	2775586	2776064	AT1G08720.1	I	S	R	benign	0.912	-0.484	1.396
Chr1	2775586	2776106	AT1G08720.1	Q	R	R	possibly damaging	1.53	-0.033	1.563
Chr1	2844108	2844379	AT1G08860.1	K	M	R	benign	0.094	-0.94	1.034	TOLERATE
Chr1	2844108	2844432	AT1G08860.1	A	T	C	benign	0.167	-0.387	0.554	TOLERATE
Chr1	2845091	2845151	AT1G08860.1	S	L	R	benign	-0.025	-0.433	0.408	TOLERATE
Chr1	3041036	3041213	AT1G09420.1	T	R	R	benign	0	0	?
Chr1	3041036	3041303	AT1G09420.1	R	T	R	benign	0	0	?
Chr1	3041036	3041367	AT1G09420.1	D	H	R	benign	0	0	?
Chr1	3041036	3041651	AT1G09420.1	C	Y	R	benign	0	0	?
Chr1	3169187	3169640	AT1G09790.1	S	A	C	benign	-0.388	0.196	0.584	TOLERATE
Chr1	3294412	3294747	AT1G10090.1	M	I	C	benign	1.333	0.699	0.634	TOLERATE
Chr1	3398021	3398201	AT1G10370.1	N	Y	R	possibly damaging	0.775	-1.156	1.931	TOLERATE
Chr1	3398021	3398263	AT1G10370.1	S	N	R	benign	0.326	0.536	0.21	TOLERATE
Chr1	3503791	3503858	AT1G10600.1	T	S	C	benign	1.171	-0.144	1.315	TOLERATE
Chr1	3503791	3503910	AT1G10600.1	V	D	R	probably damaging	1.175	-1.199	2.374
Chr1	3607376	3607407	AT1G10830.1	L	F	R	benign	0	0	?
Chr1	3645216	3645500	AT1G10920.2	P	Q	R	benign	0.205	0.661	0.456	TOLERATE
Chr1	3645216	3645534	AT1G10920.2	R	S	R	probably damaging	2.133	-0.56	2.693	DELETERI
Chr1	3645216	3645649	AT1G10920.2	M	I	C	benign	2.077	0.86	1.217	TOLERATE
Chr1	3645216	3645705	AT1G10920.2	N	H	R	probably damaging	1.801	-0.285	2.086	DELETERI
Chr1	3645216	3645717	AT1G10920.2	L	I	C	possibly damaging	1.662	0.115	1.547	DELETERI
Chr1	3645216	3645758	AT1G10920.2	G	E	R	benign	1.492	0.954	0.538	TOLERATE
Chr1	3797061	3797099	AT1G11300.1	L	Q	R	benign	-0.764	-0.076	0.688	TOLERATE
Chr1	3797061	3797110	AT1G11300.1	K	E	R	benign	1.01	-0.05	1.06	TOLERATE
Chr1	3797061	3797123	AT1G11300.1	K	R	C	benign	0.736	1.118	0.382	TOLERATE
Chr1	3797061	3797132	AT1G11300.1	H	L	R	probably damaging	2.08	-0.819	2.899	TOLERATE
Chr1	3797953	3798147	AT1G11300.1	A	T	C	benign	1.119	-0.208	1.327	DELETERI
Chr1	3797953	3798213	AT1G11300.1	S	G	C	possibly damaging	1.416	-0.132	1.548	DELETERI
Chr1	3797953	3798316	AT1G11300.1	S	L	R	benign	-0.296	-0.986	0.69	DELETERI
Chr1	3872234	3872281	AT1G11510.1	L	F	R	probably damaging	-0.132	1.869	2.001
Chr1	3872234	3872343	AT1G11510.1	N	S	R	benign	0.051	-0.258	0.309
Chr1	3872234	3872668	AT1G11510.1	G	C	R	benign	0	0	?
Chr1	3941262	3941505	AT1G11690.1	R	G	R	benign	?	?	?
Chr1	3941262	3941587	AT1G11690.1	T	R	R	benign	?	?	?
Chr1	3941262	3941700	AT1G11690.1	T	P	C	benign	?	?	?
Chr1	4040917	4040943	AT1G11960.1	T	S	C	benign	1.418	0.615	0.803	TOLERATE
Chr1	4040917	4041110	AT1G11960.1	D	N	C	benign	0.82	1.504	0.684	TOLERATE
Chr1	4095672	4095718	AT1G12100.1	A	V	R	benign	1.52	0.571	0.949	DELETERI
Chr1	4095672	4095766	AT1G12100.1	N	S	R	possibly damaging	1.455	-0.457	1.912	TOLERATE
Chr1	4142404	4142410	AT1G12210.1	F	S	R	possibly damaging	-0.885	0.616	1.501	TOLERATE
Chr1	4142404	4142411	AT1G12210.1	F	L	R	benign	-0.885	-0.024	0.861	TOLERATE
Chr1	4142404	4142478	AT1G12210.1	E	K	R	benign	0.72	1.229	0.509	TOLERATE
Chr1	4142404	4142512	AT1G12210.1	S	L	R	probably damaging	1.893	-0.824	2.717	DELETERI
Chr1	4142404	4142526	AT1G12210.1	N	D	C	benign	0.688	0.57	0.118	TOLERATE
Chr1	4142404	4142541	AT1G12210.1	L	F	R	benign	-0.915	0.175	1.09	TOLERATE
Chr1	4142404	4142674	AT1G12210.1	L	R	R	possibly damaging	1.08	-0.92	2	DELETERI
Chr1	4142404	4142676	AT1G12210.1	S	R	R	benign	0.548	0.359	0.189	TOLERATE
Chr1	4142404	4142768	AT1G12210.1	H	Q	R	possibly damaging	-0.673	0.977	1.65	TOLERATE
Chr1	4142404	4142866	AT1G12210.1	L	R	R	benign	0.791	0.519	0.272	DELETERI
Chr1	4175292	4175318	AT1G12280.1	S	T	C	benign	0.888	0.232	0.656	TOLERATE
Chr1	4175292	4175374	AT1G12280.1	K	T	R	benign	0.542	0.629	0.087	TOLERATE
Chr1	4175292	4175515	AT1G12280.1	R	K	C	benign	1.442	0.608	0.834	DELETERI
Chr1	4175292	4175740	AT1G12280.1	Q	L	R	benign	0.792	-0.231	1.023	TOLERATE
Chr1	4175292	4175763	AT1G12280.1	I	M	C	probably damaging	1.957	-0.177	2.134	DELETERI
Chr1	4248689	4248772	AT1G12460.1	F	Y	C	benign	0.198	0.325	0.127	TOLERATE
Chr1	4248689	4249033	AT1G12460.1	R	Q	R	possibly damaging	0.909	-0.633	1.542	TOLERATE
Chr1	4529098	4529489	AT1G13250.1	V	I	C	benign	1.407	0.078	1.329	TOLERATE
Chr1	4529098	4529519	AT1G13250.1	V	I	C	benign	1.411	0.982	0.429	TOLERATE
Chr1	4569323	4569342	AT1G13330.1	V	I	C	benign	0.709	-0.139	0.848	TOLERATE
Chr1	4569323	4569360	AT1G13330.1	A	T	C	benign	0.225	0.225	0
Chr1	4569323	4569672	AT1G13340.1	G	C	R	benign	?	?	?
Chr1	4569323	4569704	AT1G13340.1	R	H	C	benign	?	?	?
Chr1	4569323	4569708	AT1G13340.1	V	I	C	benign	?	?	?
Chr1	4569323	4569716	AT1G13340.1	D	G	R	benign	?	?	?
Chr1	4569323	4569804	AT1G13340.1	P	S	C	benign	?	?	?
Chr1	4631924	4631961	AT1G13520.1	C	G	R	probably damaging	2.644	0.324	2.32
Chr1	4631924	4632040	AT1G13520.1	W	C	R	probably damaging	3.248	-0.722	3.97
Chr1	4631924	4632236	AT1G13520.1	G	E	R	benign	-0.71	0.41	1.12
Chr1	4631924	4632317	AT1G13520.1	S	N	R	benign	0.321	0.56	0.239
Chr1	4631924	4632429	AT1G13520.1	T	S	C	benign	0.617	-0.429	1.046
Chr1	4631924	4632459	AT1G13520.1	G	S	C	benign	0.934	-0.382	1.316
Chr1	4631924	4632512	AT1G13520.1	E	G	R	benign	0.202	0.303	0.101
Chr1	4670953	4670963	AT1G13630.1	E	A	R	benign	1.077	-0.357	1.434	TOLERATE
Chr1	4991932	4991958	AT1G14580.1	N	S	R	benign	1.641	0.147	1.494	TOLERATE
Chr1	4991932	4991990	AT1G14580.1	S	C	R	benign	0.916	-0.557	1.473
Chr1	4991932	4992071	AT1G14580.1	G	S	C	benign	1.062	0.916	0.146	TOLERATE
Chr1	4991932	4992111	AT1G14580.1	G	D	R	benign	1.031	1.134	0.103
Chr1	4991932	4992240	AT1G14580.1	Q	R	R	benign	1.185	-0.189	1.374
Chr1	5095282	5095611	AT1G14790.1	M	T	R	benign	-0.523	-0.611	0.088	TOLERATE
Chr1	5206484	5206903	AT1G15130.1	R	Q	R	benign	1.504	0.147	1.357	TOLERATE
Chr1	5206484	5206936	AT1G15130.1	Y	C	R	probably damaging	1.879	-0.528	2.407	DELETERI
Chr1	5380797	5381233	AT1G15660.1	A	T	C	benign	0.9	0	0.9
Chr1	5380797	5381317	AT1G15660.1	L	I	C	benign	0.9	0.45	0.45
Chr1	5447914	5448157	AT1G15825.1	N	Y	R	benign	?	?	?
Chr1	5447914	5448197	AT1G15825.1	F	L	R	benign	?	?	?
Chr1	5447914	5448213	AT1G15825.1	G	V	R	benign	?	?	?
Chr1	5447914	5448249	AT1G15825.1	D	G	R	benign	?	?	?
Chr1	5447914	5448253	AT1G15825.1	P	S	C	benign	?	?	?
Chr1	5447914	5448367	AT1G15825.1	L	F	R	benign	?	?	?
Chr1	5447914	5448479	AT1G15825.1	E	D	C	benign	?	?	?
Chr1	5447914	5448483	AT1G15825.1	A	V	R	benign	?	?	?
Chr1	5481728	5481893	AT1G15950.1	N	T	R	possibly damaging	1.163	-0.419	1.582	TOLERATE
Chr1	5481728	5482278	AT1G15960.1	E	V	R	benign	0.795	0.326	0.469	TOLERATE
Chr1	5481728	5482294	AT1G15960.1	S	G	C	benign	0.461	0.069	0.392	TOLERATE
Chr1	5592559	5592688	AT1G16350.1	T	I	R	benign	0.524	-0.071	0.595	TOLERATE
Chr1	5669199	5669201	AT1G16560.1	Q	P	R	benign	0.927	0.505	0.422	TOLERATE
Chr1	5669199	5669282	AT1G16560.1	K	I	R	benign	0.259	-0.726	0.985	TOLERATE
Chr1	5669199	5669333	AT1G16560.1	T	S	C	benign	0.058	0.447	0.389	TOLERATE
Chr1	5730362	5730456	AT1G16750.1	D	Y	R	possibly damaging	1.173	-0.777	1.95
Chr1	5730362	5730461	AT1G16750.1	E	G	R	probably damaging	1.563	-0.582	2.145
Chr1	5757117	5757360	AT1G16820.1	G	D	R	benign	?	?	?	DELETERI
Chr1	5757117	5757361	AT1G16820.1	G	R	R	benign	?	?	?	DELETERI
Chr1	5757117	5757362	AT1G16820.1	D	E	C	benign	?	?	?	DELETERI
Chr1	5757117	5757394	AT1G16820.1	I	V	C	benign	?	?	?	TOLERATE
Chr1	5757117	5757488	AT1G16820.1	A	V	R	benign	?	?	?	DELETERI
Chr1	5757117	5757558	AT1G16820.1	Y	N	R	benign	?	?	?	DELETERI
Chr1	5859983	5860386	AT1G17145.1	G	R	R	probably damaging	1.503	-0.528	2.031
Chr1	5859983	5860399	AT1G17145.1	M	I	C	benign	1.575	1.028	0.547
Chr1	5859983	5860518	AT1G17145.1	N	D	C	possibly damaging	1.792	0.093	1.699	TOLERATE
Chr1	5859983	5860542	AT1G17145.1	V	I	C	benign	0.655	-0.172	0.827	TOLERATE
Chr1	6375570	6375895	AT1G18520.1	D	V	R	benign	0.473	0.051	0.422
Chr1	6375570	6375988	AT1G18520.1	S	N	R	benign	1.173	0.911	0.262
Chr1	6489542	6489603	AT1G18830.1	S	R	R	possibly damaging	1.245	-0.303	1.548	TOLERATE
Chr1	6489542	6490056	AT1G18830.1	E	G	R	probably damaging	1.563	-0.582	2.145	DELETERI
Chr1	6591314	6591420	AT1G19090.1	S	T	C	possibly damaging	1.249	-0.27	1.519	TOLERATE
Chr1	6591314	6591427	AT1G19090.1	V	A	R	benign	-0.256	-0.391	0.135	TOLERATE
Chr1	6591314	6591618	AT1G19090.1	G	E	R	benign	0.387	-0.295	0.682	TOLERATE
Chr1	6591314	6591705	AT1G19090.1	R	K	C	benign	-0.303	0.807	1.11	TOLERATE
Chr1	6591314	6591815	AT1G19090.1	V	I	C	benign	0.28	-0.605	0.885	TOLERATE
Chr1	6832896	6832974	AT1G19770.1	A	S	C	benign	1.086	-0.052	1.138	TOLERATE
Chr1	6832896	6833175	AT1G19770.1	N	D	C	benign	-0.303	0.66	0.963	TOLERATE
Chr1	6832896	6833418	AT1G19770.1	F	I	R	probably damaging	1.979	-0.174	2.153	DELETERI
Chr1	6890238	6890644	AT1G19850.1	I	F	R	benign	0.675	-0.225	0.9	TOLERATE
Chr1	6890238	6890659	AT1G19850.1	V	F	R	benign	0.9	-0.225	1.125	TOLERATE
Chr1	6992867	6992902	AT1G20160.1	S	T	C	benign	1.404	0.057	1.347	TOLERATE
Chr1	6992867	6992997	AT1G20160.1	P	L	R	possibly damaging	1.037	-0.818	1.855	TOLERATE
Chr1	6992867	6993130	AT1G20160.1	K	N	R	benign	0.256	1.031	0.775	TOLERATE
Chr1	6992867	6993398	AT1G20160.1	V	I	C	benign	0.587	0.316	0.271	TOLERATE
Chr1	6992867	6993458	AT1G20160.1	H	N	R	benign	-0.173	0.217	0.39	TOLERATE
Chr1	6992867	6993479	AT1G20160.1	V	I	C	benign	1.182	1.102	0.08	TOLERATE
Chr1	7095899	7096011	AT1G20480.1	V	F	R	possibly damaging	0.849	-1.137	1.986	DELETERI
Chr1	7095899	7096154	AT1G20480.1	V	E	R	probably damaging	1.584	-1.01	2.594	TOLERATE
Chr1	7095899	7096181	AT1G20480.1	T	I	R	benign	-0.078	-1.323	1.245	DELETERI
Chr1	7095899	7096464	AT1G20480.1	S	P	C	benign	0.182	-0.163	0.345	TOLERATE
Chr1	7095899	7096529	AT1G20480.1	S	T	C	benign	0.3	0.314	0.014	TOLERATE
Chr1	7197470	7197929	AT1G20730.1	D	N	C	benign	1.35	0.225	1.125	TOLERATE
Chr1	7197470	7198032	AT1G20730.1	E	A	R	benign	1.125	-0.225	1.35	DELETERI
Chr1	7246342	7246654	AT1G20840.1	L	F	R	benign	0.261	-0.671	0.932	TOLERATE
Chr1	7590441	7590457	AT1G21640.1	G	C	R	benign	-0.9	-0.225	0.675	TOLERATE
Chr1	7590441	7590572	AT1G21640.1	N	S	R	benign	1.35	0.225	1.125	DELETERI
Chr1	7672514	7672692	AT1G21860.1	N	D	C	benign	1.014	0.104	0.91	TOLERATE
Chr1	7842451	7842734	AT1G22210.1	S	F	R	possibly damaging	0.723	-1.085	1.808	TOLERATE
Chr1	8014954	8015043	AT1G22650.1	T	I	R	benign	0.459	-0.788	1.247
Chr1	8014954	8015353	AT1G22650.1	T	S	C	benign	0.602	1.053	0.451
Chr1	8014954	8015425	AT1G22650.1	D	N	C	benign	0.707	0.371	0.336
Chr1	8077038	8077169	AT1G22830.2	L	F	R	benign	0.9	0	0.9	TOLERATE
Chr1	8077038	8077308	AT1G22830.2	A	S	C	benign	1.021	0.904	0.117	TOLERATE
Chr1	8077038	8077390	AT1G22830.2	G	D	R	benign	-0.337	-0.591	0.254	TOLERATE
Chr1	8077038	8077470	AT1G22830.2	E	K	R	benign	-0.416	-0.206	0.21	TOLERATE
Chr1	8077038	8077504	AT1G22830.2	A	G	C	benign	0.73	1.241	0.511	TOLERATE
Chr1	8077038	8077525	AT1G22830.2	Y	S	R	benign	-0.036	-0.658	0.622	TOLERATE
Chr1	8077038	8077543	AT1G22830.2	G	A	C	benign	0.754	-0.352	1.106	TOLERATE
Chr1	8119151	8119240	AT1G22930.1	N	S	R	benign	-0.078	-0.078	0
Chr1	8119151	8119288	AT1G22930.1	H	L	R	benign	0.118	-0.463	0.581
Chr1	8119151	8119502	AT1G22930.1	M	I	C	benign	-0.303	-0.753	0.45
Chr1	8168831	8168854	AT1G23050.1	P	L	R	benign	?	?	?
Chr1	8168831	8168871	AT1G23050.1	I	V	C	benign	?	?	?
Chr1	8168831	8168890	AT1G23050.1	P	Q	R	benign	?	?	?
Chr1	8168831	8168910	AT1G23050.1	S	G	C	benign	?	?	?
Chr1	8168831	8168929	AT1G23050.1	Y	F	C	benign	?	?	?
Chr1	8168831	8168947	AT1G23050.1	N	I	R	benign	?	?	?
Chr1	8168831	8168978	AT1G23050.1	F	L	R	benign	?	?	?
Chr1	8168831	8169087	AT1G23050.1	V	I	C	benign	?	?	?
Chr1	8168831	8169090	AT1G23050.1	L	F	R	benign	?	?	?
Chr1	8214466	8214526	AT1G23170.1	S	F	R	possibly damaging	1.245	-0.528	1.773	DELETERI
Chr1	8214466	8214681	AT1G23170.1	A	V	R	benign	0.603	-0.484	1.087	TOLERATE
Chr1	8214466	8214886	AT1G23170.1	T	I	R	possibly damaging	1.408	-0.303	1.711	DELETERI
Chr1	8214466	8215095	AT1G23170.1	P	T	C	possibly damaging	1.575	-0.225	1.8	TOLERATE
Chr1	8214466	8215111	AT1G23170.1	T	N	R	benign	1	-0.132	1.132	DELETERI
Chr1	8485368	8485650	AT1G23980.1	H	Q	R	probably damaging	2.103	-0.418	2.521	TOLERATE
Chr1	8485368	8485732	AT1G23980.1	S	L	R	probably damaging	1.277	-0.727	2.004	TOLERATE
Chr1	8485368	8485735	AT1G23980.1	L	H	R	benign	0.537	-0.587	1.124	TOLERATE
Chr1	8535063	8535093	AT1G24130.1	V	A	R	benign	0.526	-0.655	1.181	DELETERI
Chr1	8535063	8535108	AT1G24130.1	D	G	R	benign	0.667	0.206	0.461	TOLERATE
Chr1	8535063	8535127	AT1G24130.1	P	T	C	benign	0.608	-0.657	1.265	TOLERATE
Chr1	8535063	8535145	AT1G24130.1	R	C	R	possibly damaging	0.544	-1.004	1.548	TOLERATE
Chr1	8535063	8535202	AT1G24130.1	V	I	C	benign	0.823	-0.184	1.007	TOLERATE
Chr1	8535063	8535251	AT1G24130.1	H	Q	R	benign	1.546	1.271	0.275	TOLERATE
Chr1	8535063	8535253	AT1G24130.1	H	D	R	possibly damaging	1.546	-0.398	1.944	TOLERATE
Chr1	8535063	8535342	AT1G24130.1	S	F	R	benign	0	0	?	DELETERI
Chr1	8535063	8535343	AT1G24130.1	S	T	C	benign	0	0	?	TOLERATE
Chr1	8535063	8535363	AT1G24130.1	S	L	R	benign	0	0	?	TOLERATE
Chr1	8535063	8535375	AT1G24130.1	C	S	R	benign	0	0	?	TOLERATE
Chr1	8535063	8535384	AT1G24130.1	R	I	R	benign	0	0	?	DELETERI
Chr1	8535063	8535427	AT1G24130.1	G	S	C	benign	0	0	?
Chr1	8612882	8612891	AT1G24290.1	A	D	R	benign	0.487	-0.059	0.546	TOLERATE
Chr1	8612882	8612945	AT1G24290.1	T	N	R	possibly damaging	0.722	-1.247	1.969	TOLERATE
Chr1	8612882	8613296	AT1G24290.1	T	I	R	benign	0.236	-0.263	0.499	DELETERI
Chr1	8682431	8682490	AT1G24490.1	T	A	C	benign	1.125	0	1.125	TOLERATE
Chr1	8682431	8682526	AT1G24490.1	F	L	R	benign	1.258	-0.238	1.496	TOLERATE
Chr1	8682431	8682580	AT1G24490.1	A	T	C	benign	0.99	0.951	0.039	TOLERATE
Chr1	8682431	8682635	AT1G24490.1	T	N	R	benign	0.599	-0.493	1.092	TOLERATE
Chr1	8682431	8682641	AT1G24490.1	S	N	R	benign	0.681	1.163	0.482	TOLERATE
Chr1	8682431	8682842	AT1G24490.1	V	L	C	benign	1.306	0.098	1.208	TOLERATE
Chr1	8878383	8878442	AT1G25320.1	N	T	R	benign	0.92	0.651	0.269	TOLERATE
Chr1	8878383	8878560	AT1G25320.1	Q	H	R	benign	0.965	0.589	0.376	TOLERATE
Chr1	8943048	8943324	AT1G25460.1	V	G	R	probably damaging	1.572	-1.334	2.906	DELETERI
Chr1	8943048	8943365	AT1G25460.1	I	F	R	benign	0.873	0.8	0.073	TOLERATE
Chr1	8943048	8943378	AT1G25460.1	S	F	R	probably damaging	1.922	-1.025	2.947	DELETERI
Chr1	8943048	8943408	AT1G25460.1	D	G	R	benign	0.61	-0.106	0.716	TOLERATE
Chr1	8943048	8943431	AT1G25460.1	N	D	C	benign	0.99	1.733	0.743	TOLERATE
Chr1	8943048	8943649	AT1G25460.1	V	I	C	possibly damaging	0.922	-0.624	1.546	DELETERI
Chr1	8943048	8943652	AT1G25460.1	V	I	C	benign	1.225	1.422	0.197	TOLERATE
Chr1	9143842	9144369	AT1G26440.2	A	V	R	benign	0.938	-0.352	1.29	TOLERATE
Chr1	9250905	9250981	AT1G26761.1	F	Y	C	benign	-0.332	-0.463	0.131
Chr1	9250905	9250993	AT1G26761.1	N	S	R	benign	0.093	0.916	0.823
Chr1	9250905	9250994	AT1G26761.1	N	D	C	benign	0.093	1.162	1.069
Chr1	9250905	9250996	AT1G26761.1	G	V	R	possibly damaging	1.005	-0.688	1.693
Chr1	9250905	9251012	AT1G26761.1	F	V	R	benign	0	0	?
Chr1	9250905	9251014	AT1G26761.1	D	G	R	benign	0	0	?
Chr1	9250905	9251024	AT1G26761.1	Q	K	R	benign	0	0	?
Chr1	9250905	9251040	AT1G26761.1	K	N	R	benign	-0.238	0.093	0.331
Chr1	9250905	9251164	AT1G26761.1	C	F	R	probably damaging	1.961	-0.582	2.543
Chr1	9250905	9251208	AT1G26761.1	N	K	R	benign	-0.132	-0.189	0.057
Chr1	9250905	9251263	AT1G26761.1	S	F	R	benign	0	-0.675	0.675
Chr1	9250905	9251366	AT1G26761.1	H	D	R	possibly damaging	-0.225	1.35	1.575
Chr1	9250905	9251396	AT1G26761.1	F	L	R	benign	1.35	0	1.35
Chr1	9441536	9442024	AT1G27180.1	M	V	C	benign	-0.225	0	0.225	TOLERATE
Chr1	9496679	9496767	AT1G27340.1	V	G	R	benign	0	0	?	TOLERATE
Chr1	9496679	9496855	AT1G27340.1	M	I	C	benign	0.225	0.675	0.45	TOLERATE
Chr1	9496679	9496899	AT1G27340.1	A	D	R	benign	0.854	-0.332	1.186	TOLERATE
Chr1	9496679	9496940	AT1G27340.1	L	I	C	benign	0.225	0.675	0.45	TOLERATE
Chr1	9496679	9497202	AT1G27340.1	A	V	R	benign	0.9	0	0.9	TOLERATE
Chr1	9709155	9709159	AT1G27880.1	P	S	C	benign	0	0	?	DELETERI
Chr1	9709155	9709160	AT1G27880.1	P	L	R	benign	0	0	?	DELETERI
Chr1	9709155	9709175	AT1G27880.1	P	L	R	benign	0	0	?	DELETERI
Chr1	9709155	9709186	AT1G27880.1	N	D	C	benign	0	0	?	DELETERI
Chr1	9709155	9709227	AT1G27880.1	F	L	R	benign	0	0	?	DELETERI
Chr1	9709155	9709240	AT1G27880.1	S	T	C	benign	0	0	?	DELETERI
Chr1	9709155	9709318	AT1G27880.1	P	S	C	benign	0	0	?	DELETERI
Chr1	9709155	9709327	AT1G27880.1	P	S	C	benign	0	0	?	DELETERI
Chr1	9709155	9709640	AT1G27880.1	A	G	C	benign	-0.225	-0.45	0.225	TOLERATE
Chr1	9709155	9709645	AT1G27880.1	G	C	R	benign	0	0	0	DELETERI
Chr1	9709155	9709726	AT1G27880.1	L	I	C	benign	-0.225	-0.225	0	TOLERATE
Chr1	9877097	9877113	AT1G28260.1	I	F	R	benign	0.45	0	0.45
Chr1	9877097	9877548	AT1G28260.1	G	S	C	benign	0	0.9	0.9
Chr1	9973030	9973100	AT1G28400.1	V	I	C	benign	?	?	?
Chr1	9973030	9973178	AT1G28400.1	N	Y	R	benign	?	?	?
Chr1	9973030	9973253	AT1G28400.1	F	I	R	benign	?	?	?
Chr1	9973030	9973305	AT1G28400.1	K	N	R	benign	?	?	?
Chr1	9973030	9973317	AT1G28400.1	N	K	R	benign	?	?	?
Chr1	9973030	9973619	AT1G28400.1	D	Y	R	benign	?	?	?
Chr1	10095846	10095869	AT1G28815.1	S	T	C	benign	?	?	?
Chr1	10095846	10096140	AT1G28815.1	E	Q	C	benign	?	?	?
Chr1	10095846	10096230	AT1G28815.1	E	K	R	benign	?	?	?
Chr1	10176183	10176299	AT1G29120.1	M	L	C	benign	1.193	0.643	0.55	TOLERATE
Chr1	10176183	10176426	AT1G29120.1	R	K	C	benign	-0.148	0.909	1.057	TOLERATE
Chr1	10423498	10423689	AT1G29760.1	S	T	C	benign	1.245	0.147	1.098	TOLERATE
Chr1	10423498	10423742	AT1G29760.1	Q	E	C	benign	1.092	-0.206	1.298	TOLERATE
Chr1	10423498	10423929	AT1G29760.1	V	G	R	probably damaging	1.118	-0.933	2.051	DELETERI
Chr1	10547367	10547378	AT1G30070.1	M	I	C	possibly damaging	-0.061	1.46	1.521	TOLERATE
Chr1	10547367	10547509	AT1G30070.1	N	D	C	benign	1.068	0.962	0.106	TOLERATE
Chr1	10547367	10547553	AT1G30070.1	A	G	C	benign	0.196	0.251	0.055	TOLERATE
Chr1	10547367	10547599	AT1G30070.1	V	I	C	benign	-0.644	0.197	0.841	TOLERATE
Chr1	10547367	10547614	AT1G30070.1	K	E	R	benign	0.348	-0.455	0.803	DELETERI
Chr1	10641433	10641461	AT1G30240.2	T	K	R	benign	1.125	-0.225	1.35
Chr1	10641433	10641470	AT1G30240.2	G	V	R	probably damaging	1.35	-0.675	2.025
Chr1	10641433	10641533	AT1G30240.2	I	K	R	possibly damaging	0.9	-0.675	1.575
Chr1	10641433	10641598	AT1G30240.2	N	K	R	benign	1.35	0	1.35
Chr1	10641433	10641660	AT1G30240.2	V	F	R	benign	0.9	-0.225	1.125
Chr1	10641433	10641661	AT1G30240.2	D	E	C	benign	1.35	0.45	0.9
Chr1	10641433	10641750	AT1G30240.2	E	Q	C	benign	1.414	0.372	1.042	TOLERATE
Chr1	10641433	10642030	AT1G30240.2	V	L	C	benign	0.884	-0.107	0.991	TOLERATE
Chr1	10719851	10720424	AT1G30370.1	E	G	R	benign	-0.013	-0.332	0.319
Chr1	10841410	10841471	AT1G30600.1	R	L	R	benign	1.181	-0.085	1.266	TOLERATE
Chr1	10841410	10841576	AT1G30600.1	A	V	R	possibly damaging	0.81	-0.772	1.582	DELETERI
Chr1	10841410	10841604	AT1G30600.1	A	T	C	benign	0.421	1.227	0.806	TOLERATE
Chr1	10841410	10841679	AT1G30600.1	S	A	C	benign	0.597	0.273	0.324	DELETERI
Chr1	10841410	10841748	AT1G30600.1	M	V	C	benign	1.131	0.738	0.393	TOLERATE
Chr1	11037247	11037329	AT1G30950.1	I	V	C	benign	0.682	-0.219	0.901	TOLERATE
Chr1	11037247	11037331	AT1G30950.1	I	M	C	benign	0.682	-0.189	0.871	TOLERATE
Chr1	11037247	11037401	AT1G30950.1	G	S	C	benign	0.945	-0.39	1.335	TOLERATE
Chr1	11037247	11037424	AT1G30950.1	Q	H	R	benign	1.011	2.085	1.074	TOLERATE
Chr1	11159606	11159793	AT1G31230.1	R	K	C	benign	1.61	0.865	0.745	TOLERATE
Chr1	11159606	11160101	AT1G31230.1	K	E	R	benign	0.582	0.069	0.513	TOLERATE
Chr1	11399365	11399966	AT1G31810.1	N	H	R	benign	1.35	0.225	1.125	DELETERI
Chr1	11465906	11465912	AT1G31930.1	D	E	C	benign	0	0	?
Chr1	11465906	11465916	AT1G31930.1	S	A	C	benign	0	0	?
Chr1	11465906	11466006	AT1G31930.1	R	G	R	benign	0	0	?
Chr1	11465906	11466018	AT1G31930.1	P	S	C	benign	0	0	?
Chr1	11465906	11466019	AT1G31930.1	P	L	R	benign	0	0	?
Chr1	11465906	11466025	AT1G31930.1	P	L	R	benign	0	0	?
Chr1	11465906	11466186	AT1G31930.1	V	I	C	benign	-0.45	-0.675	0.225
Chr1	11465906	11466220	AT1G31930.1	D	A	R	benign	-0.45	0.9	1.35
Chr1	11465906	11466331	AT1G31930.1	R	K	C	benign	-0.45	-0.225	0.225
Chr1	11465906	11466376	AT1G31930.1	A	G	C	benign	-0.222	1.025	1.247
Chr1	11465906	11466517	AT1G31930.1	S	C	R	benign	0.7	-0.613	1.313
Chr1	11465906	11466529	AT1G31930.1	K	T	R	possibly damaging	1.441	-0.433	1.874
Chr1	11553467	11553479	AT1G32120.1	Y	F	C	benign	?	?	?	TOLERATE
Chr1	11553467	11553503	AT1G32120.1	K	T	R	benign	?	?	?	TOLERATE
Chr1	11553467	11553529	AT1G32120.1	E	K	R	benign	?	?	?	DELETERI
Chr1	11553467	11553534	AT1G32120.1	M	I	C	benign	?	?	?	TOLERATE
Chr1	11553467	11553605	AT1G32120.1	N	S	R	benign	?	?	?	DELETERI
Chr1	11553467	11553627	AT1G32120.1	E	D	C	benign	?	?	?	TOLERATE
Chr1	11553467	11553706	AT1G32120.1	G	R	R	benign	?	?	?	TOLERATE
Chr1	11553467	11553719	AT1G32120.1	V	G	R	benign	?	?	?
Chr1	11553467	11553811	AT1G32120.1	F	I	R	benign	?	?	?	TOLERATE
Chr1	11553467	11553853	AT1G32120.1	T	A	C	benign	?	?	?	TOLERATE
Chr1	11553467	11553886	AT1G32120.1	Y	H	R	benign	?	?	?	DELETERI
Chr1	11553467	11553947	AT1G32120.1	A	G	C	benign	?	?	?	TOLERATE
Chr1	11553467	11553961	AT1G32120.1	D	N	C	benign	?	?	?	DELETERI
Chr1	11553467	11553998	AT1G32120.1	R	K	C	benign	?	?	?	TOLERATE
Chr1	11553467	11554019	AT1G32120.1	E	G	R	benign	?	?	?	DELETERI
Chr1	11553467	11554037	AT1G32120.1	R	Q	R	benign	?	?	?	TOLERATE
Chr1	11655191	11655216	AT1G32320.1	I	L	C	benign	-0.106	0.498	0.604	TOLERATE
Chr1	11655191	11655269	AT1G32320.1	E	D	C	benign	0.501	-0.464	0.965	TOLERATE
Chr1	11655191	11655282	AT1G32320.1	Q	E	C	possibly damaging	1.268	-0.262	1.53	TOLERATE
Chr1	11655191	11655291	AT1G32320.1	N	Y	R	possibly damaging	0.561	-0.971	1.532	DELETERI
Chr1	11655191	11655387	AT1G32320.1	V	I	C	benign	0.843	0.188	0.655	TOLERATE
Chr1	11655191	11655396	AT1G32320.1	P	S	C	benign	0.408	0.023	0.385	TOLERATE
Chr1	11655191	11655405	AT1G32320.1	N	H	R	benign	-0.454	-0.668	0.214	TOLERATE
Chr1	11655191	11655409	AT1G32320.1	T	I	R	benign	0.24	-1.067	1.307	TOLERATE
Chr1	11655191	11655417	AT1G32320.1	T	A	C	benign	0.376	0.288	0.088	TOLERATE
Chr1	11655191	11655462	AT1G32320.1	I	V	C	benign	0.715	1.417	0.702	TOLERATE
Chr1	11655191	11655463	AT1G32320.1	I	T	R	benign	0.715	-0.535	1.25	TOLERATE
Chr1	11655191	11655466	AT1G32320.1	K	T	R	benign	0.622	-0.011	0.633	TOLERATE
Chr1	11655191	11655493	AT1G32320.1	Y	S	R	benign	0.671	0.15	0.521	TOLERATE
Chr1	11655191	11655606	AT1G32320.1	Q	K	R	benign	1.067	0.625	0.442	TOLERATE
Chr1	11655191	11655627	AT1G32320.1	K	E	R	benign	0.201	0.857	0.656	TOLERATE
Chr1	11655191	11655684	AT1G32320.1	G	R	R	benign	1.203	0.596	0.607	DELETERI
Chr1	11746650	11746717	AT1G32490.1	E	G	R	possibly damaging	0.741	-1.004	1.745	TOLERATE
Chr1	11849575	11850120	AT1G32750.1	Y	S	R	probably damaging	1.544	-0.582	2.126	TOLERATE
Chr1	12294595	12294599	AT1G33860.1	K	M	R	benign	?	?	?
Chr1	12294595	12294600	AT1G33860.1	K	N	R	benign	?	?	?
Chr1	12294595	12294602	AT1G33860.1	K	M	R	benign	?	?	?
Chr1	12294595	12294694	AT1G33860.1	C	R	R	benign	?	?	?
Chr1	12294595	12294699	AT1G33860.1	N	K	R	benign	?	?	?
Chr1	12294595	12294709	AT1G33860.1	L	F	R	benign	?	?	?
Chr1	12294595	12294712	AT1G33860.1	G	S	C	benign	?	?	?
Chr1	12294595	12294731	AT1G33860.1	G	V	R	benign	?	?	?
Chr1	12294595	12294736	AT1G33860.1	W	R	R	benign	?	?	?
Chr1	12294595	12294755	AT1G33860.1	L	P	R	benign	?	?	?
Chr1	12294595	12294765	AT1G33860.1	M	I	C	benign	?	?	?
Chr1	12294595	12294769	AT1G33860.1	E	K	R	benign	?	?	?
Chr1	12294595	12295153	AT1G33860.1	L	V	C	benign	?	?	?
Chr1	12294595	12295157	AT1G33860.1	P	R	R	benign	?	?	?
Chr1	12357064	12357189	AT1G33990.1	Y	H	R	possibly damaging	1.534	-0.29	1.824	TOLERATE
Chr1	12357064	12357244	AT1G33990.1	T	I	R	benign	0.804	-0.469	1.273	TOLERATE
Chr1	12357064	12357255	AT1G33990.1	D	Y	R	possibly damaging	0.945	-0.871	1.816	TOLERATE
Chr1	12616880	12616910	AT1G34510.1	V	I	C	benign	0.542	0.581	0.039	TOLERATE
Chr1	12616880	12616915	AT1G34510.1	Y	F	C	benign	0.559	0.885	0.326	TOLERATE
Chr1	12892202	12892449	AT1G35190.1	E	D	C	benign	0.677	0.234	0.443	TOLERATE
Chr1	13090298	13090515	AT1G35530.1	T	A	C	benign	1.032	-0.132	1.164	TOLERATE
Chr1	13090298	13090725	AT1G35530.1	A	T	C	benign	0.609	0.835	0.226	TOLERATE
Chr1	13090298	13090738	AT1G35530.1	R	K	C	benign	1.504	0.372	1.132	TOLERATE
Chr1	13540278	13540607	AT1G36160.1	I	M	C	benign	0.67	0.828	0.158	DELETERI
Chr1	13540278	13540801	AT1G36160.1	P	L	R	probably damaging	1.782	-1.027	2.809	DELETERI
Chr1	13669961	13670488	AT1G36310.1	T	M	R	benign	0.628	-0.527	1.155	DELETERI
Chr1	13899222	13899266	AT1G36730.1	M	L	C	possibly damaging	2.148	0.318	1.83	TOLERATE
Chr1	13899222	13899368	AT1G36730.1	D	H	R	benign	0.733	-0.556	1.289	TOLERATE
Chr1	13899222	13899470	AT1G36730.1	S	G	C	benign	0.648	-0.466	1.114	TOLERATE
Chr1	13899222	13899527	AT1G36730.1	L	I	C	benign	1.303	0.318	0.985	TOLERATE
Chr1	13899222	13899571	AT1G36730.1	S	L	R	benign	-0.269	-0.511	0.242	TOLERATE
Chr1	14039979	14040018	AT1G37007.1	M	I	C	benign	?	?	?
Chr1	15974387	15974705	AT1G42540.1	R	S	R	benign	0.567	0.162	0.405	TOLERATE
Chr1	15974387	15974889	AT1G42540.1	T	I	R	possibly damaging	0.844	-0.702	1.546	TOLERATE
Chr1	15974387	15974904	AT1G42540.1	K	R	C	benign	0.657	0.469	0.188	TOLERATE
Chr1	16155279	16155420	AT1G43020.1	S	P	C	benign	0	0	?
Chr1	16155279	16155431	AT1G43020.1	K	N	R	benign	0	0	?
Chr1	16155279	16155708	AT1G43020.1	L	I	C	benign	0.9	0.45	0.45
Chr1	16478250	16478643	AT1G43690.1	S	F	R	benign	-0.45	-0.225	0.225	TOLERATE
Chr1	16780505	16780684	AT1G44120.1	K	N	R	benign	0.717	-0.172	0.889	DELETERI
Chr1	16780505	16780863	AT1G44120.1	L	P	R	probably damaging	1.303	-0.807	2.11	DELETERI
Chr1	16780505	16781013	AT1G44120.1	N	S	R	benign	0.093	-0.357	0.45	DELETERI
Chr1	16780505	16781034	AT1G44120.1	V	A	R	benign	0.739	-0.188	0.927	DELETERI
Chr1	16780505	16781048	AT1G44120.1	V	I	C	benign	1.252	0.338	0.914	DELETERI
Chr1	16871865	16871875	AT1G44575.1	N	K	R	benign	1.35	0	1.35	TOLERATE
Chr1	16871865	16871876	AT1G44575.1	S	T	C	benign	0.88	-0.107	0.987	TOLERATE
Chr1	16871865	16871949	AT1G44575.1	A	V	R	benign	0.765	-0.332	1.097	TOLERATE
Chr1	16970338	16970432	AT1G44900.1	Q	K	R	benign	0.118	-0.013	0.131	TOLERATE
Chr1	16970338	16970467	AT1G44900.1	D	E	C	benign	1.337	0.058	1.279	TOLERATE
Chr1	16970338	16970498	AT1G44900.1	N	H	R	benign	1.068	-0.379	1.447	DELETERI
Chr1	16970338	16970505	AT1G44900.1	T	N	R	benign	-0.374	1.023	1.397	TOLERATE
Chr1	16970338	16970601	AT1G44900.1	A	V	R	benign	0.58	-0.261	0.841	TOLERATE
Chr1	16970338	16970660	AT1G44900.1	N	H	R	benign	1.077	-0.378	1.455	TOLERATE
Chr1	16970338	16970690	AT1G44900.1	N	D	C	benign	-0.071	1.198	1.269	TOLERATE
Chr1	16970338	16970691	AT1G44900.1	N	S	R	benign	-0.071	0.729	0.8	TOLERATE
Chr1	17148597	17148650	AT1G45231.2	D	N	C	benign	1.35	0.225	1.125	DELETERI
Chr1	17148597	17148869	AT1G45231.2	L	S	R	benign	0.45	-0.45	0.9	DELETERI
Chr1	17179058	17179378	AT1G45474.2	I	T	R	benign	-0.373	0.586	0.959	TOLERATE
Chr1	17179058	17179402	AT1G45474.2	R	H	C	possibly damaging	1.334	-0.484	1.818	TOLERATE
Chr1	17179058	17179479	AT1G45474.2	A	T	C	benign	0.816	0.199	0.617	DELETERI
Chr1	17353044	17353264	AT1G47330.1	E	G	R	benign	0.921	-0.573	1.494	TOLERATE
Chr1	17569481	17569566	AT1G47750.1	M	K	R	benign	-0.303	-0.303	0	TOLERATE
Chr1	17569481	17569583	AT1G47750.1	E	D	C	benign	1.414	0.372	1.042	TOLERATE
Chr1	17569481	17569585	AT1G47750.1	E	K	R	benign	1.414	0.147	1.267	TOLERATE
Chr1	17569481	17569587	AT1G47750.1	G	D	R	benign	-0.528	0.372	0.9	TOLERATE
Chr1	17569481	17569597	AT1G47750.1	A	S	C	benign	0	0	?	TOLERATE
Chr1	17569481	17569612	AT1G47750.1	V	L	C	benign	-0.167	0.952	1.119	TOLERATE
Chr1	17569481	17569757	AT1G47750.1	I	M	C	benign	1.038	0.192	0.846	TOLERATE
Chr1	17569481	17569840	AT1G47750.1	V	F	R	benign	-0.191	1.116	1.307	TOLERATE
Chr1	17569481	17569851	AT1G47750.1	N	T	R	benign	-0.167	-0.528	0.361	TOLERATE
Chr1	17569481	17570074	AT1G47750.1	L	F	R	benign	0.789	-0.277	1.066	DELETERI
Chr1	17957058	17957419	AT1G48570.1	D	E	C	benign	0	0	0	TOLERATE
Chr1	17957058	17957495	AT1G48570.1	S	Y	R	benign	0.9	-0.45	1.35	DELETERI
Chr1	17957058	17957507	AT1G48570.1	S	L	R	benign	0	0	?
Chr1	17957058	17957543	AT1G48570.1	S	N	R	benign	0	0	?	TOLERATE
Chr1	17957058	17957550	AT1G48570.1	F	L	R	benign	0	0	?	DELETERI
Chr1	18037013	18037038	AT1G48760.2	S	P	C	benign	0.225	-0.225	0.45	DELETERI
Chr1	18037013	18037092	AT1G48760.2	T	S	C	benign	-0.45	0	0.45	DELETERI
Chr1	18037013	18037283	AT1G48760.2	V	A	R	benign	0	0	?	TOLERATE
Chr1	18037013	18037340	AT1G48760.2	E	G	R	benign	-0.45	-0.675	0.225	DELETERI
Chr1	18037013	18037342	AT1G48760.2	L	F	R	benign	0.9	0	0.9	TOLERATE
Chr1	18037013	18037454	AT1G48760.2	D	G	R	possibly damaging	1.35	-0.225	1.575	TOLERATE
Chr1	18037013	18037529	AT1G48760.2	Q	L	R	benign	-0.45	0.9	1.35	DELETERI
Chr1	18037013	18037547	AT1G48760.2	Y	S	R	benign	-0.45	-0.225	0.225	TOLERATE
Chr1	18037013	18037548	AT1G48760.2	Y	N	R	benign	-0.45	-0.675	0.225	TOLERATE
Chr1	18151381	18151415	AT1G49050.1	E	Q	C	benign	1.005	-0.034	1.039	TOLERATE
Chr1	18151381	18151578	AT1G49050.1	D	N	C	benign	1.098	0.874	0.224	TOLERATE
Chr1	18151381	18151986	AT1G49050.1	I	T	R	possibly damaging	1.123	-0.521	1.644	TOLERATE
Chr1	18228219	18228549	AT1G49270.1	L	F	R	benign	0.394	0.335	0.059	TOLERATE
Chr1	18228219	18228579	AT1G49270.1	S	G	C	benign	0.218	0.412	0.194	TOLERATE
Chr1	18228219	18228694	AT1G49270.1	E	D	C	benign	1.07	0.878	0.192	TOLERATE
Chr1	18336445	18336563	AT1G49540.1	H	Y	R	possibly damaging	0.911	-0.686	1.597	TOLERATE
Chr1	18429375	18429703	AT1G49780.1	P	H	R	benign	0.506	-0.744	1.25	TOLERATE
Chr1	18429375	18429784	AT1G49780.1	S	L	R	benign	0.333	-0.106	0.439	TOLERATE
Chr1	18429375	18429806	AT1G49780.1	I	V	C	benign	-0.466	0.523	0.989	TOLERATE
Chr1	18429375	18429929	AT1G49780.1	V	I	C	benign	0.085	0.182	0.097	TOLERATE
Chr1	18628942	18629010	AT1G50300.1	I	M	C	benign	0.9	0.225	0.675	TOLERATE
Chr1	18628942	18629446	AT1G50300.1	E	K	R	benign	1.125	0.225	0.9	DELETERI
Chr1	18870406	18870605	AT1G50920.1	E	D	C	benign	1.108	1.406	0.298	TOLERATE
Chr1	18870406	18870609	AT1G50920.1	V	I	C	benign	0.588	1.513	0.925	TOLERATE
Chr1	19126902	19127190	AT1G51580.1	G	A	C	benign	0	0	?	TOLERATE
Chr1	19126902	19127418	AT1G51580.1	P	A	C	benign	-0.675	-0.225	0.45	TOLERATE
Chr1	19396777	19396778	AT1G52120.1	I	K	R	benign	-0.159	0.449	0.608	TOLERATE
Chr1	19396777	19396800	AT1G52120.1	T	P	C	benign	0.688	1.61	0.922	TOLERATE
Chr1	19396777	19396803	AT1G52120.1	L	I	C	benign	0.63	0.626	0.004	TOLERATE
Chr1	19396777	19396827	AT1G52120.1	A	S	C	benign	0.954	1.298	0.344	TOLERATE
Chr1	19396777	19396923	AT1G52120.1	V	L	C	benign	0.357	0.515	0.158	TOLERATE
Chr1	19396777	19396994	AT1G52120.1	D	A	R	possibly damaging	0.866	-0.724	1.59	TOLERATE
Chr1	19396777	19397256	AT1G52120.1	T	I	R	possibly damaging	0.861	-0.937	1.798	DELETERI
Chr1	19501961	19502181	AT1G52360.1	Y	H	R	benign	0.495	-0.76	1.255	TOLERATE
Chr1	19501961	19502202	AT1G52360.1	R	W	R	probably damaging	1.081	-1.261	2.342	DELETERI
Chr1	19501961	19502214	AT1G52360.1	S	R	R	benign	0.568	-0.752	1.32	TOLERATE
Chr1	19515269	19515313	AT1G52400.1	A	T	C	benign	0	0	?	TOLERATE
Chr1	19669242	19669273	AT1G52820.1	K	Q	R	benign	0.186	1.031	0.845	TOLERATE
Chr1	19669242	19669294	AT1G52820.1	P	A	C	possibly damaging	1.006	-0.587	1.593	TOLERATE
Chr1	19669242	19669303	AT1G52820.1	D	Y	R	possibly damaging	0.694	-0.912	1.606	DELETERI
Chr1	19669242	19669320	AT1G52820.1	D	E	C	benign	0.828	0.492	0.336	TOLERATE
Chr1	19669242	19669337	AT1G52820.1	Q	R	R	benign	-0.197	0.46	0.657	TOLERATE
Chr1	19669242	19669349	AT1G52820.1	Y	C	R	probably damaging	-0.436	2.615	3.051	DELETERI
Chr1	19669242	19669378	AT1G52820.1	F	I	R	benign	-0.977	-0.705	0.272	TOLERATE
Chr1	19669242	19669411	AT1G52820.1	E	Q	C	benign	0.982	0.533	0.449	TOLERATE
Chr1	19669242	19669423	AT1G52820.1	D	N	C	possibly damaging	1.189	-0.493	1.682	TOLERATE
Chr1	19669242	19669437	AT1G52820.1	Q	H	R	possibly damaging	1.075	-0.555	1.63	TOLERATE
Chr1	19669242	19669492	AT1G52820.1	P	S	C	benign	1.607	0.22	1.387	TOLERATE
Chr1	19669242	19669537	AT1G52820.1	I	V	C	benign	0.085	0.174	0.089	TOLERATE
Chr1	19669242	19669544	AT1G52820.1	E	A	R	benign	0.896	-0.1	0.996	TOLERATE
Chr1	19669242	19669581	AT1G52820.1	Q	H	R	benign	1.559	0.849	0.71	TOLERATE
Chr1	19669242	19669589	AT1G52820.1	I	N	R	benign	0.056	0.6	0.544	TOLERATE
Chr1	19669242	19669724	AT1G52820.1	R	I	R	probably damaging	1.816	-1.008	2.824	DELETERI
Chr1	19669242	19669802	AT1G52820.1	M	T	R	benign	1.473	0.521	0.952	TOLERATE
Chr1	19669242	19669810	AT1G52820.1	K	E	R	benign	0.601	-0.611	1.212	DELETERI
Chr1	19778604	19778899	AT1G53070.1	V	L	C	benign	0.213	-0.858	1.071	TOLERATE
Chr1	19778604	19779035	AT1G53070.1	G	A	C	benign	0.382	1.311	0.929	TOLERATE
Chr1	19778604	19779106	AT1G53070.1	E	K	R	possibly damaging	1.068	-0.517	1.585	DELETERI
Chr1	19778604	19779145	AT1G53070.1	G	S	C	benign	-0.071	0.109	0.18	TOLERATE
Chr1	19778604	19779183	AT1G53070.1	Q	H	R	benign	0.978	-0.347	1.325	TOLERATE
Chr1	19860814	19861106	AT1G53265.1	I	V	C	benign	?	?	?
Chr1	19860814	19861109	AT1G53265.1	M	V	C	benign	?	?	?
Chr1	19860814	19861142	AT1G53265.1	E	Q	C	benign	?	?	?
Chr1	19860814	19861156	AT1G53265.1	S	F	R	benign	?	?	?
Chr1	19860814	19861163	AT1G53265.1	M	V	C	benign	?	?	?
Chr1	19860814	19861180	AT1G53265.1	P	L	R	benign	?	?	?
Chr1	19860814	19861200	AT1G53265.1	D	E	C	benign	?	?	?
Chr1	19860814	19861211	AT1G53265.1	Q	K	R	benign	?	?	?
Chr1	19860814	19861225	AT1G53265.1	E	G	R	benign	?	?	?
Chr1	19860814	19861261	AT1G53265.1	I	T	R	benign	?	?	?
Chr1	19860814	19861292	AT1G53265.1	N	D	C	benign	?	?	?
Chr1	19860814	19861334	AT1G53265.1	Y	D	R	benign	?	?	?
Chr1	19860814	19861340	AT1G53265.1	R	W	R	benign	?	?	?
Chr1	19860814	19861345	AT1G53265.1	A	V	R	benign	?	?	?
Chr1	19977928	19978303	AT1G53530.1	A	T	C	benign	0.927	0.647	0.28	TOLERATE
Chr1	20079877	20079915	AT1G53790.2	W	R	R	probably damaging	2.644	0.499	2.145	TOLERATE
Chr1	20079877	20079938	AT1G53790.2	C	Y	R	benign	1.118	1.2	0.082	TOLERATE
Chr1	20079877	20080063	AT1G53790.2	M	I	C	benign	0.875	-0.588	1.463	TOLERATE
Chr1	20079877	20080106	AT1G53790.2	S	Y	R	possibly damaging	1.096	-0.436	1.532	TOLERATE
Chr1	20079877	20080161	AT1G53790.2	A	T	C	possibly damaging	1.418	-0.386	1.804	DELETERI
Chr1	20079877	20080242	AT1G53790.2	H	N	R	possibly damaging	0.829	-0.772	1.601	TOLERATE
Chr1	20171085	20171099	AT1G54040.2	A	P	C	benign	0.717	-0.51	1.227	TOLERATE
Chr1	20171085	20171429	AT1G54040.2	V	M	C	benign	1.394	-0.012	1.406	DELETERI
Chr1	20308149	20308332	AT1G54400.1	L	S	R	benign	0.9	-0.45	1.35	DELETERI
Chr1	20308149	20308451	AT1G54400.1	D	N	C	benign	1.35	0.225	1.125	TOLERATE
Chr1	20308149	20308548	AT1G54400.1	S	F	R	benign	0.9	-0.45	1.35	DELETERI
Chr1	20380303	20380711	AT1G54570.1	D	H	R	benign	0.558	-0.664	1.222	TOLERATE
Chr1	20380303	20380817	AT1G54570.1	D	E	C	possibly damaging	1.709	0.09	1.619	TOLERATE
Chr1	20417885	20417912	AT1G54710.1	T	I	R	possibly damaging	-0.521	1.137	1.658
Chr1	20417885	20417933	AT1G54710.1	S	L	R	benign	0.639	0.394	0.245
Chr1	20553185	20553467	AT1G55080.1	S	N	R	benign	1.157	1.187	0.03
Chr1	20553185	20553770	AT1G55080.1	Q	H	R	benign	0	0	?
Chr1	20553185	20553832	AT1G55080.1	P	S	C	benign	0	0	?
Chr1	20580206	20580601	AT1G55170.1	H	Q	R	possibly damaging	1.8	0	1.8
Chr1	20580206	20580609	AT1G55170.1	I	T	R	benign	0.9	-0.225	1.125
Chr1	20735246	20735272	AT1G55540.2	G	S	C	benign	?	?	?	TOLERATE
Chr1	20735246	20735326	AT1G55540.2	P	S	C	benign	?	?	?	TOLERATE
Chr1	20735246	20735373	AT1G55540.2	S	L	R	benign	?	?	?	TOLERATE
Chr1	20735246	20735502	AT1G55540.2	N	S	R	benign	?	?	?	TOLERATE
Chr1	20735246	20735539	AT1G55540.2	V	I	C	benign	?	?	?	TOLERATE
Chr1	20735246	20735553	AT1G55540.2	P	Q	R	benign	?	?	?	DELETERI
Chr1	20735246	20735593	AT1G55540.2	G	S	C	benign	?	?	?	TOLERATE
Chr1	20735246	20735641	AT1G55540.2	G	R	R	benign	?	?	?	TOLERATE
Chr1	21076210	21076242	AT1G56290.1	D	G	R	possibly damaging	1.35	-0.225	1.575	TOLERATE
Chr1	21076210	21076327	AT1G56290.1	D	E	C	benign	-0.225	0.225	0.45	TOLERATE
Chr1	21076210	21076501	AT1G56290.1	E	K	R	benign	1.125	0.225	0.9	TOLERATE
Chr1	21137146	21137293	AT1G56430.1	N	D	C	possibly damaging	1.55	-0.306	1.856	DELETERI
Chr1	21137146	21137443	AT1G56430.1	V	L	C	benign	-0.072	0.963	1.035	TOLERATE
Chr1	21665382	21665392	AT1G58350.1	S	I	R	possibly damaging	0.819	-0.695	1.514
Chr1	21665382	21665421	AT1G58350.1	M	I	C	probably damaging	1.849	-0.167	2.016
Chr1	21665382	21665506	AT1G58350.1	A	G	C	benign	0.789	-0.174	0.963
Chr1	21665382	21665551	AT1G58350.1	S	F	R	possibly damaging	1.107	-0.528	1.635	DELETERI
Chr1	21665382	21665689	AT1G58350.1	A	T	C	benign	-0.238	-0.238	0	DELETERI
Chr1	21665382	21665834	AT1G58350.1	S	N	R	benign	-0.332	-0.414	0.082	DELETERI
Chr1	21665382	21665847	AT1G58350.1	K	E	R	benign	1.258	-0.033	1.291	TOLERATE
Chr1	21904665	21904676	AT1G59620.1	Q	R	R	benign	0.791	1.359	0.568	TOLERATE
Chr1	21904665	21904686	AT1G59620.1	K	N	R	benign	1.293	0.596	0.697	TOLERATE
Chr1	21904665	21904738	AT1G59620.1	P	S	C	benign	1.973	0.531	1.442	TOLERATE
Chr1	21904665	21904797	AT1G59620.1	D	E	C	benign	0.759	0.325	0.434	TOLERATE
Chr1	21904665	21904868	AT1G59620.1	G	R	R	possibly damaging	0.712	-0.818	1.53	TOLERATE
Chr1	21904665	21904891	AT1G59620.1	F	L	R	possibly damaging	0.951	-0.905	1.856	TOLERATE
Chr1	21904665	21904938	AT1G59620.1	N	T	R	benign	0.997	0.988	0.009	TOLERATE
Chr1	21904665	21904939	AT1G59620.1	N	K	R	benign	0.997	-0.456	1.453	TOLERATE
Chr1	21904665	21904971	AT1G59620.1	L	P	R	probably damaging	1.279	-1.035	2.314	DELETERI
Chr1	21904665	21905060	AT1G59620.1	L	F	R	benign	1.414	0.927	0.487	TOLERATE
Chr1	21904665	21905100	AT1G59620.1	P	L	R	probably damaging	1.891	-0.882	2.773	DELETERI
Chr1	21904665	21905139	AT1G59620.1	S	Y	R	benign	0.378	1.111	0.733	TOLERATE
Chr1	21904665	21905256	AT1G59620.1	D	V	R	benign	0.472	-0.857	1.329	TOLERATE
Chr1	21940468	21940578	AT1G59720.1	I	V	C	benign	-0.061	-0.638	0.577	TOLERATE
Chr1	21940468	21940623	AT1G59720.1	C	G	R	benign	0.871	1.048	0.177	TOLERATE
Chr1	21940468	21940630	AT1G59720.1	R	S	R	benign	0.722	0.381	0.341	TOLERATE
Chr1	21940468	21940652	AT1G59720.1	Q	R	R	benign	0.698	0.856	0.158	TOLERATE
Chr1	21940468	21940669	AT1G59720.1	F	L	R	benign	0.551	1.406	0.855	TOLERATE
Chr1	21940468	21940670	AT1G59720.1	F	C	R	possibly damaging	0.551	-1.068	1.619	DELETERI
Chr1	21940468	21940701	AT1G59720.1	G	S	C	benign	0.929	0.879	0.05	TOLERATE
Chr1	21940468	21940718	AT1G59720.1	N	S	R	benign	1.609	0.237	1.372	TOLERATE
Chr1	21940468	21940730	AT1G59720.1	N	S	R	benign	0.857	-0.007	0.864	TOLERATE
Chr1	21940468	21940752	AT1G59720.1	R	C	R	benign	0.772	-0.204	0.976	DELETERI
Chr1	21940468	21940760	AT1G59720.1	F	C	R	benign	0.292	0.003	0.289	TOLERATE
Chr1	21940468	21940914	AT1G59720.1	V	I	C	benign	1.325	0.862	0.463	TOLERATE
Chr1	21940468	21940943	AT1G59720.1	C	Y	R	probably damaging	1.745	-0.267	2.012	TOLERATE
Chr1	21940468	21940973	AT1G59720.1	T	I	R	benign	-0.334	-1.255	0.921	DELETERI
Chr1	21940468	21941097	AT1G59720.1	F	V	R	benign	-0.2	-0.367	0.167	TOLERATE
Chr1	22093847	22094130	AT1G60000.1	E	D	C	benign	1.383	0.707	0.676	TOLERATE
Chr1	22093847	22094317	AT1G60000.1	A	G	C	benign	-0.479	0.341	0.82	TOLERATE
Chr1	22093847	22094318	AT1G60000.1	A	S	C	benign	-0.479	-0.461	0.018	TOLERATE
Chr1	22093847	22094324	AT1G60000.1	A	S	C	benign	0.514	0.465	0.049	TOLERATE
Chr1	22093847	22094326	AT1G60000.1	G	D	R	benign	1.267	0.784	0.483	TOLERATE
Chr1	22093847	22094396	AT1G60000.1	C	G	R	benign	-0.641	-0.866	0.225
Chr1	22093847	22094450	AT1G60000.1	L	F	R	possibly damaging	-0.414	1.278	1.692
Chr1	22279737	22279846	AT1G60470.1	E	G	R	benign	0.571	-0.886	1.457	TOLERATE
Chr1	22279737	22279863	AT1G60470.1	E	D	C	benign	1.053	1.114	0.061	TOLERATE
Chr1	22279737	22279864	AT1G60470.1	E	A	R	possibly damaging	1.053	-0.766	1.819	TOLERATE
Chr1	22279737	22279954	AT1G60470.1	A	G	C	possibly damaging	-0.471	1.314	1.785	TOLERATE
Chr1	22279737	22279961	AT1G60470.1	S	P	C	probably damaging	-0.461	1.576	2.037	TOLERATE
Chr1	22279737	22279990	AT1G60470.1	F	Y	C	benign	1.8	1.754	0.046	TOLERATE
Chr1	22279737	22280202	AT1G60470.1	Y	H	R	benign	1.765	1.265	0.5	TOLERATE
Chr1	22279737	22280237	AT1G60470.1	S	F	R	possibly damaging	0.864	-0.763	1.627	TOLERATE
Chr1	22349946	22349990	AT1G60690.1	A	T	C	benign	0.354	-0.051	0.405	TOLERATE
Chr1	22349946	22350019	AT1G60690.1	P	H	R	benign	0.796	-0.017	0.813	TOLERATE
Chr1	22349946	22350160	AT1G60690.1	S	F	R	possibly damaging	0.472	-1.175	1.647	DELETERI
Chr1	22384208	22384832	AT1G60800.1	R	H	C	benign	1.044	0.536	0.508	TOLERATE
Chr1	22489046	22489182	AT1G61060.1	Q	L	R	probably damaging	1.507	-0.624	2.131	TOLERATE
Chr1	22489046	22489210	AT1G61060.1	I	L	C	benign	-0.528	-0.528	0	TOLERATE
Chr1	22489046	22489312	AT1G61060.1	V	L	C	benign	1.09	-0.105	1.195	TOLERATE
Chr1	22489046	22489369	AT1G61060.1	S	C	R	benign	0.763	1.77	1.007	TOLERATE
Chr1	22489046	22489377	AT1G61060.1	L	R	R	benign	-0.141	-0.709	0.568	TOLERATE
Chr1	22489046	22489383	AT1G61060.1	S	N	R	benign	0.794	-0.127	0.921	TOLERATE
Chr1	22489046	22489400	AT1G61060.1	H	Q	R	benign	1.702	1.488	0.214	TOLERATE
Chr1	22489046	22489407	AT1G61060.1	L	R	R	benign	0.602	-0.502	1.104	TOLERATE
Chr1	22489046	22489452	AT1G61060.1	P	H	R	probably damaging	1.546	-0.624	2.17	DELETERI
Chr1	22489046	22489458	AT1G61060.1	T	S	C	benign	0.999	1.157	0.158	TOLERATE
Chr1	22489046	22489477	AT1G61060.1	E	Q	C	benign	-0.419	-0.298	0.121	TOLERATE
Chr1	22489046	22489573	AT1G61060.1	L	V	C	benign	1.164	0.147	1.017	TOLERATE
Chr1	22489046	22489588	AT1G61060.1	R	C	R	probably damaging	1.504	-0.753	2.257	DELETERI
Chr1	22489046	22489602	AT1G61060.1	S	Y	R	possibly damaging	1.107	-0.624	1.731	DELETERI
Chr1	22565427	22565427	AT1G61210.1	D	N	C	benign	1.583	0.147	1.436	TOLERATE
Chr1	22565427	22565737	AT1G61210.1	S	N	R	benign	1.245	0.147	1.098	TOLERATE
Chr1	22565427	22565764	AT1G61210.1	I	S	R	benign	0.954	-0.189	1.143	DELETERI
Chr1	22565427	22565776	AT1G61210.1	G	A	C	possibly damaging	1.503	-0.078	1.581	DELETERI
Chr1	22565427	22565802	AT1G61210.1	S	T	C	benign	0.959	1.07	0.111	TOLERATE
Chr1	22691120	22691466	AT1G61500.1	A	S	C	benign	0.378	-0.001	0.379	TOLERATE
Chr1	22691120	22691528	AT1G61500.1	R	H	C	benign	1.152	0.254	0.898	TOLERATE
Chr1	22789387	22789516	AT1G61710.1	F	L	R	benign	0.675	-0.225	0.9
Chr1	22789387	22789578	AT1G61710.1	L	F	R	benign	0.9	0	0.9
Chr1	22789387	22789580	AT1G61710.1	R	L	R	benign	0.225	-0.45	0.675
Chr1	22789387	22789581	AT1G61710.1	R	W	R	benign	0.225	-0.45	0.675
Chr1	22789387	22789584	AT1G61710.1	F	L	R	benign	0	0.9	0.9
Chr1	22789387	22789591	AT1G61710.1	D	E	C	benign	1.35	0.45	0.9
Chr1	22789387	22789595	AT1G61710.1	H	L	R	probably damaging	1.8	-0.675	2.475
Chr1	22789387	22789630	AT1G61710.1	N	K	R	benign	0	0.225	0.225
Chr1	22789387	22789644	AT1G61710.1	V	I	C	benign	0.9	0.675	0.225
Chr1	22789387	22789665	AT1G61710.1	K	E	R	benign	0.225	1.125	0.9
Chr1	22789387	22789674	AT1G61710.1	L	V	C	benign	0.225	0.9	0.675
Chr1	22789387	22789689	AT1G61710.1	K	E	R	benign	-0.45	-0.45	0
Chr1	22789387	22789716	AT1G61710.1	A	S	C	benign	0.9	0.225	0.675
Chr1	22789387	22789733	AT1G61710.1	A	V	R	benign	0	0.9	0.9
Chr1	22789387	22789742	AT1G61710.1	G	D	R	benign	-0.45	-0.225	0.225
Chr1	22789387	22789757	AT1G61710.1	T	I	R	benign	1.125	-0.225	1.35
Chr1	22789387	22789764	AT1G61710.1	A	T	C	benign	0.9	0	0.9
Chr1	22789387	22789766	AT1G61710.1	G	D	R	possibly damaging	1.35	-0.225	1.575
Chr1	22789387	22789773	AT1G61710.1	D	H	R	possibly damaging	1.35	-0.225	1.575
Chr1	22789387	22789790	AT1G61710.1	H	R	C	benign	0	1.125	1.125
Chr1	22789387	22789793	AT1G61710.1	F	C	R	probably damaging	-0.45	2.025	2.475
Chr1	22789387	22789802	AT1G61710.1	C	S	R	probably damaging	2.025	-0.225	2.25
Chr1	22789387	22789815	AT1G61710.1	C	G	R	benign	-0.9	-0.45	0.45
Chr1	22789387	22789817	AT1G61710.1	S	L	R	benign	0.9	-0.45	1.35
Chr1	22789387	22789828	AT1G61710.1	F	L	R	benign	-0.45	-0.225	0.225
Chr1	22789387	22789836	AT1G61710.1	Y	N	R	probably damaging	1.575	-0.45	2.025
Chr1	22789387	22789844	AT1G61710.1	R	H	C	benign	1.125	0	1.125
Chr1	22789387	22789851	AT1G61710.1	N	H	R	possibly damaging	0.225	1.8	1.575
Chr1	22789387	22789875	AT1G61710.1	S	R	R	benign	-0.225	0	0.225
Chr1	22789387	22789889	AT1G61710.1	C	Y	R	probably damaging	2.025	-0.45	2.475
Chr1	22900215	22900621	AT1G61950.1	A	E	R	possibly damaging	-0.164	1.437	1.601	TOLERATE
Chr1	23073084	23073136	AT1G62370.1	G	R	R	probably damaging	1.59	-0.582	2.172
Chr1	23085251	23085570	AT1G62390.1	P	T	C	benign	-0.502	-0.245	0.257
Chr1	23085251	23085776	AT1G62390.1	S	F	R	possibly damaging	0.916	-0.688	1.604
Chr1	23085251	23085798	AT1G62390.1	P	S	C	benign	-0.357	-0.132	0.225
Chr1	23085251	23085815	AT1G62390.1	C	Y	R	probably damaging	1.784	-0.502	2.286
Chr1	23151799	23151903	AT1G62540.1	H	Y	R	probably damaging	2.166	-0.08	2.246	DELETERI
Chr1	23151799	23151910	AT1G62540.1	V	A	R	possibly damaging	-0.174	1.368	1.542	TOLERATE
Chr1	23151799	23151960	AT1G62540.1	R	C	R	probably damaging	1.719	-1.02	2.739	DELETERI
Chr1	23151799	23151963	AT1G62540.1	E	Q	C	possibly damaging	1.782	0.004	1.778	DELETERI
Chr1	23151799	23152027	AT1G62540.1	P	L	R	probably damaging	1.381	-1.014	2.395	DELETERI
Chr1	23151799	23152123	AT1G62540.1	C	Y	R	probably damaging	1.79	-0.8	2.59	DELETERI
Chr1	23151799	23152171	AT1G62540.1	S	L	R	probably damaging	1.087	-1.006	2.093	TOLERATE
Chr1	23151799	23152270	AT1G62540.1	I	T	R	possibly damaging	-0.445	1.314	1.759	TOLERATE
Chr1	23151799	23152274	AT1G62540.1	E	D	C	possibly damaging	1.14	-0.465	1.605	TOLERATE
Chr1	23151799	23152293	AT1G62540.1	V	I	C	benign	0.55	-0.533	1.083	TOLERATE
Chr1	23151799	23152314	AT1G62540.1	W	R	R	benign	1.473	0.916	0.557	TOLERATE
Chr1	23151799	23152315	AT1G62540.1	W	L	R	probably damaging	1.473	-0.971	2.444	TOLERATE
Chr1	23151799	23152327	AT1G62540.1	S	F	R	benign	0.704	0.102	0.602	DELETERI
Chr1	23151799	23152329	AT1G62540.1	G	C	R	possibly damaging	0.537	-0.969	1.506	DELETERI
Chr1	23151799	23152330	AT1G62540.1	G	V	R	benign	0.537	0.151	0.386	TOLERATE
Chr1	23266664	23266787	AT1G62830.1	R	K	C	benign	0	0	?	TOLERATE
Chr1	23266664	23266966	AT1G62830.1	Q	H	R	benign	0	0	?	TOLERATE
Chr1	23266664	23267073	AT1G62830.1	L	F	R	benign	0	0	?
Chr1	23266664	23267093	AT1G62830.1	G	A	C	benign	0	0	?
Chr1	23266664	23267123	AT1G62830.1	L	P	R	benign	0	0	?
Chr1	23266664	23267159	AT1G62830.1	T	S	C	benign	0	0	?
Chr1	23377778	23378056	AT1G63050.1	S	R	R	benign	0.788	-0.577	1.365	DELETERI
Chr1	23377778	23378057	AT1G63050.1	S	I	R	possibly damaging	0.788	-0.866	1.654	DELETERI
Chr1	23377778	23378064	AT1G63050.1	I	V	C	benign	1.106	1.194	0.088	TOLERATE
Chr1	23589811	23589965	AT1G63640.1	A	V	R	benign	0.765	-0.013	0.778	DELETERI
Chr1	23589811	23589969	AT1G63640.1	A	T	C	benign	0.696	-0.245	0.941	DELETERI
Chr1	23589811	23590396	AT1G63640.1	Q	H	R	possibly damaging	1.789	-0.132	1.921	TOLERATE
Chr1	23589811	23590410	AT1G63640.1	Q	E	C	benign	1.052	1.129	0.077	TOLERATE
Chr1	23671774	23671982	AT1G63810.1	R	Q	R	benign	1.18	1.264	0.084	TOLERATE
Chr1	23671774	23671998	AT1G63810.1	E	K	R	benign	1.414	0.147	1.267	TOLERATE
Chr1	23671774	23672000	AT1G63810.1	C	Y	R	benign	1.951	1.411	0.54	TOLERATE
Chr1	23671774	23672038	AT1G63810.1	F	L	R	possibly damaging	1.278	-0.414	1.692	DELETERI
Chr1	23770144	23770459	AT1G64060.1	T	N	R	benign	0.882	-0.462	1.344	TOLERATE
Chr1	23770144	23770495	AT1G64060.1	N	T	R	benign	0.808	-0.561	1.369	TOLERATE
Chr1	23816792	23816829	AT1G64170.1	S	A	C	benign	0.525	0.828	0.303	TOLERATE
Chr1	23816792	23817069	AT1G64170.1	L	F	R	benign	0.995	1.002	0.007	TOLERATE
Chr1	23997723	23998024	AT1G64600.1	M	I	C	possibly damaging	1.86	0.147	1.713	TOLERATE
Chr1	23997723	23998082	AT1G64600.1	D	N	C	benign	1.583	0.147	1.436	TOLERATE
Chr1	23997723	23998251	AT1G64600.1	N	D	C	benign	1.35	0.225	1.125	DELETERI
Chr1	23997723	23998253	AT1G64600.1	N	K	R	benign	1.35	0	1.35	DELETERI
Chr1	23997723	23998258	AT1G64600.1	E	G	R	possibly damaging	1.125	-0.45	1.575	TOLERATE
Chr1	23997723	23998270	AT1G64600.1	D	V	R	probably damaging	1.35	-0.675	2.025	DELETERI
Chr1	23997723	23998335	AT1G64600.1	R	G	R	probably damaging	1.504	-0.528	2.032	TOLERATE
Chr1	24187334	24187397	AT1G65110.1	S	Y	R	probably damaging	1.618	-0.664	2.282
Chr1	24187334	24187439	AT1G65110.1	R	Q	R	benign	1.433	1.553	0.12
Chr1	24187334	24187470	AT1G65110.1	A	T	C	benign	0.927	0.81	0.117
Chr1	24187334	24187501	AT1G65110.1	M	I	C	probably damaging	1.681	-0.501	2.182
Chr1	24187334	24187521	AT1G65110.1	D	N	C	benign	0.92	-0.216	1.136
Chr1	24187334	24187524	AT1G65110.1	I	V	C	benign	1.498	1.071	0.427
Chr1	24187334	24187526	AT1G65110.1	S	N	R	benign	0.603	-0.231	0.834
Chr1	24187334	24187551	AT1G65110.1	P	S	C	probably damaging	1.791	-0.311	2.102
Chr1	24187334	24187566	AT1G65110.1	D	N	C	benign	0.926	-0.534	1.46
Chr1	24187334	24187595	AT1G65110.1	K	T	R	possibly damaging	1.087	-0.487	1.574
Chr1	24187334	24187599	AT1G65110.1	K	E	R	benign	1.087	1.449	0.362
Chr1	24187334	24187625	AT1G65110.1	T	I	R	possibly damaging	1.201	-0.67	1.871
Chr1	24187334	24187681	AT1G65110.1	E	D	C	benign	1.403	0.868	0.535
Chr1	24187334	24187688	AT1G65110.1	A	V	R	benign	1.148	0.898	0.25
Chr1	24187334	24187697	AT1G65110.1	G	E	R	benign	1.138	0.528	0.61
Chr1	24187334	24187706	AT1G65110.1	G	E	R	benign	0.743	-0.45	1.193
Chr1	24187334	24187733	AT1G65110.1	L	R	R	probably damaging	1.472	-0.664	2.136
Chr1	24288819	24288835	AT1G65380.1	F	L	R	benign	1.079	1.244	0.165	TOLERATE
Chr1	24288819	24288866	AT1G65380.1	G	R	R	benign	0.499	0.804	0.305	TOLERATE
Chr1	24288819	24288882	AT1G65380.1	A	V	R	benign	0.943	-0.151	1.094	TOLERATE
Chr1	24288819	24288887	AT1G65380.1	A	T	C	benign	0.955	-0.369	1.324	TOLERATE
Chr1	24288819	24288914	AT1G65380.1	T	S	C	benign	0.6	0.799	0.199	TOLERATE
Chr1	24288819	24288928	AT1G65380.1	K	N	R	benign	0.876	-0.369	1.245	TOLERATE
Chr1	24288819	24288956	AT1G65380.1	Q	E	C	benign	0.813	-0.289	1.102	TOLERATE
Chr1	24318136	24318185	AT1G65450.1	A	T	C	benign	0.337	-0.372	0.709	TOLERATE
Chr1	24318136	24318288	AT1G65450.1	S	F	R	benign	0.598	-0.421	1.019	TOLERATE
Chr1	24318136	24318320	AT1G65450.1	S	A	C	benign	-0.351	0.39	0.741	TOLERATE
Chr1	24318136	24318327	AT1G65450.1	T	I	R	benign	-0.475	-0.989	0.514	TOLERATE
Chr1	24318136	24318387	AT1G65450.1	C	F	R	probably damaging	2.345	-0.687	3.032	DELETERI
Chr1	24318136	24318404	AT1G65450.1	A	T	C	benign	0.385	-0.443	0.828	TOLERATE
Chr1	24318136	24318417	AT1G65450.1	G	E	R	benign	-0.238	0.118	0.356	TOLERATE
Chr1	24318136	24318618	AT1G65450.1	D	G	R	probably damaging	1.79	-0.399	2.189	TOLERATE
Chr1	24318136	24318622	AT1G65450.1	E	D	C	benign	0.671	-0.313	0.984	TOLERATE
Chr1	24464316	24464751	AT1G65780.1	M	I	C	benign	0.318	0.318	0	TOLERATE
Chr1	24522409	24522468	AT1G65910.1	S	L	R	benign	-0.237	-0.392	0.155	TOLERATE
Chr1	24522409	24522599	AT1G65910.1	K	N	R	benign	-0.044	-0.346	0.302	TOLERATE
Chr1	24594357	24594385	AT1G66060.1	E	K	R	benign	1.563	0.093	1.47
Chr1	24594357	24594396	AT1G66060.1	K	T	R	possibly damaging	1.249	-0.433	1.682
Chr1	24594357	24594471	AT1G66060.1	A	G	C	benign	1.281	-0.132	1.413
Chr1	24594357	24594472	AT1G66060.1	A	S	C	benign	1.281	0.093	1.188
Chr1	24594357	24594563	AT1G66060.1	D	E	C	benign	1.159	1.304	0.145
Chr1	24594357	24594565	AT1G66060.1	D	N	C	benign	1.159	-0.078	1.237
Chr1	24594357	24594669	AT1G66060.1	E	V	R	possibly damaging	0.9	-0.842	1.742
Chr1	24594357	24594713	AT1G66060.1	F	L	R	possibly damaging	1.55	-0.314	1.864
Chr1	24594357	24594756	AT1G66060.1	N	T	R	benign	-0.033	0.999	1.032
Chr1	24594357	24594776	AT1G66060.1	E	D	C	benign	0.855	-0.265	1.12
Chr1	24690868	24690947	AT1G66245.1	H	Q	R	benign	?	?	?
Chr1	24690868	24690976	AT1G66245.1	Q	R	R	benign	?	?	?
Chr1	24690868	24690994	AT1G66245.1	K	I	R	benign	?	?	?
Chr1	24690868	24691084	AT1G66245.1	D	A	R	benign	?	?	?
Chr1	24690868	24691092	AT1G66245.1	E	K	R	benign	?	?	?
Chr1	24690868	24691101	AT1G66245.1	E	K	R	benign	?	?	?
Chr1	24690868	24691135	AT1G66245.1	D	G	R	benign	?	?	?
Chr1	24690868	24691212	AT1G66245.1	Y	H	R	benign	?	?	?
Chr1	24690868	24691263	AT1G66245.1	G	S	C	benign	?	?	?
Chr1	24690868	24691267	AT1G66245.1	S	N	R	benign	?	?	?
Chr1	24690868	24691288	AT1G66245.1	K	I	R	benign	?	?	?
Chr1	24690868	24691294	AT1G66245.1	Q	R	R	benign	?	?	?
Chr1	24690868	24691296	AT1G66245.1	L	I	C	benign	?	?	?
Chr1	24791111	24791609	AT1G66460.1	R	H	C	benign	0.844	-0.519	1.363	TOLERATE
Chr1	24791111	24791646	AT1G66460.1	I	V	C	benign	-0.121	0.705	0.826	TOLERATE
Chr1	24791111	24791660	AT1G66460.1	V	G	R	possibly damaging	0.845	-0.952	1.797	TOLERATE
Chr1	24791111	24791672	AT1G66460.1	S	N	R	benign	1.089	-0.22	1.309	TOLERATE
Chr1	24889785	24890051	AT1G66730.1	G	R	R	possibly damaging	1.35	-0.45	1.8	TOLERATE
Chr1	24889785	24890114	AT1G66730.1	I	V	C	benign	0	-0.225	0.225	TOLERATE
Chr1	25090546	25090793	AT1G67120.1	D	H	R	possibly damaging	1.583	-0.303	1.886	TOLERATE
Chr1	25090546	25090801	AT1G67120.1	D	G	R	possibly damaging	1.092	-0.557	1.649	DELETERI
Chr1	25090546	25090912	AT1G67120.1	R	K	C	benign	1.504	0.372	1.132	DELETERI
Chr1	25090546	25090936	AT1G67120.1	R	K	C	benign	1.504	0.372	1.132	TOLERATE
Chr1	25090546	25091122	AT1G67120.1	N	S	R	benign	1.266	-0.013	1.279	DELETERI
Chr1	25090546	25091143	AT1G67120.1	A	V	R	benign	0.765	-0.332	1.097	TOLERATE
Chr1	25185231	25185253	AT1G67270.1	K	N	R	benign	1.419	-0.078	1.497	DELETERI
Chr1	25185231	25185371	AT1G67270.1	L	M	C	benign	-0.582	-0.238	0.344	TOLERATE
Chr1	25185231	25185423	AT1G67270.1	R	S	R	possibly damaging	1.504	-0.303	1.807	DELETERI
Chr1	25185231	25185574	AT1G67270.1	C	F	R	probably damaging	2.415	-0.528	2.943	DELETERI
Chr1	25310405	25310516	AT1G67530.2	I	T	R	possibly damaging	1.148	-0.397	1.545	DELETERI
Chr1	25310405	25310551	AT1G67530.2	E	Q	C	benign	1.085	-0.066	1.151	TOLERATE
Chr1	25310405	25310960	AT1G67530.2	P	L	R	possibly damaging	1.303	-0.259	1.562	TOLERATE
Chr1	25371660	25371835	AT1G67690.1	I	T	R	benign	0.236	-0.439	0.675	DELETERI
Chr1	25371660	25371894	AT1G67690.1	V	I	C	benign	1.275	0.161	1.114	TOLERATE
Chr1	25371660	25371942	AT1G67690.1	M	L	C	benign	0.154	1.28	1.126	TOLERATE
Chr1	25371660	25372073	AT1G67690.1	L	F	R	possibly damaging	1.472	-0.214	1.686	DELETERI
Chr1	25371660	25372288	AT1G67690.1	D	N	C	benign	-0.219	-0.536	0.317	TOLERATE
Chr1	25483516	25483618	AT1G67960.1	I	V	C	benign	0.954	0.261	0.693	TOLERATE
Chr1	25483516	25483623	AT1G67960.1	S	N	R	benign	0.88	-0.189	1.069	DELETERI
Chr1	25483516	25483659	AT1G67960.1	P	L	R	probably damaging	1.575	-0.675	2.25	DELETERI
Chr1	25483516	25483671	AT1G67960.1	P	L	R	probably damaging	1.575	-0.675	2.25	DELETERI
Chr1	25483516	25483672	AT1G67960.1	P	S	C	possibly damaging	1.575	-0.225	1.8	DELETERI
Chr1	25483516	25483683	AT1G67960.1	V	E	R	benign	0.9	-0.45	1.35	DELETERI
Chr1	25483516	25483719	AT1G67960.1	S	I	R	benign	0.9	-0.45	1.35
Chr1	25483516	25483759	AT1G67960.1	V	I	C	benign	0.9	0.675	0.225
Chr1	25483516	25483899	AT1G67960.1	E	G	R	possibly damaging	1.125	-0.45	1.575
Chr1	25483516	25484058	AT1G67960.1	V	E	R	benign	0.9	-0.45	1.35
Chr1	25539438	25539562	AT1G68140.1	E	Q	C	benign	1.125	0.45	0.675
Chr1	25539438	25539569	AT1G68140.1	F	L	R	benign	1.35	0	1.35
Chr1	25539438	25539761	AT1G68140.1	R	S	R	benign	0.729	-0.499	1.228
Chr1	25694086	25694213	AT1G68490.1	S	T	C	benign	1.296	-0.183	1.479
Chr1	25714052	25714215	AT1G68530.1	D	E	C	benign	0.709	0.883	0.174	TOLERATE
Chr1	25789908	25790063	AT1G68690.1	V	A	R	benign	0.9	0	0.9	TOLERATE
Chr1	25983127	25983135	AT1G69120.1	S	P	C	benign	0.852	0.682	0.17	TOLERATE
Chr1	25983127	25983199	AT1G69120.1	Q	H	R	benign	1.148	1.097	0.051	TOLERATE
Chr1	25983127	25983205	AT1G69120.1	Q	H	R	benign	1.313	0.993	0.32	TOLERATE
Chr1	26104267	26104690	AT1G69440.1	H	Q	R	benign	0	0	?	TOLERATE
Chr1	26104267	26104746	AT1G69440.1	P	T	C	benign	0	0	?	TOLERATE
Chr1	26104267	26104755	AT1G69440.1	P	S	C	benign	0	0	?	TOLERATE
Chr1	26104267	26104854	AT1G69440.1	A	T	C	benign	0	0	?
Chr1	26193454	26193940	AT1G69640.1	D	A	R	possibly damaging	1.075	-0.629	1.704
Chr1	26193454	26194024	AT1G69640.1	R	Q	R	possibly damaging	1.133	-0.458	1.591	TOLERATE
Chr1	26274558	26274688	AT1G69800.2	V	L	C	benign	1.217	0.147	1.07	TOLERATE
Chr1	26274558	26275029	AT1G69800.2	N	S	R	benign	0.147	-0.078	0.225	TOLERATE
Chr1	26450258	26450516	AT1G70230.1	T	I	R	benign	0.737	0.661	0.076
Chr1	26450258	26450539	AT1G70230.1	N	H	R	benign	0.954	-0.49	1.444
Chr1	26450258	26450728	AT1G70230.1	N	K	R	benign	0.464	0.951	0.487
Chr1	26450258	26450742	AT1G70230.1	E	V	R	benign	0.274	-1.014	1.288
Chr1	26503792	26503881	AT1G70330.1	D	N	C	benign	-0.414	-0.189	0.225	TOLERATE
Chr1	26503792	26503883	AT1G70330.1	D	E	C	benign	-0.414	-0.332	0.082	TOLERATE
Chr1	26681491	26681689	AT1G70750.1	L	S	R	benign	0.9	-0.45	1.35
Chr1	26783692	26783693	AT1G71010.1	D	E	C	benign	0	0	?	DELETERI
Chr1	26783692	26783703	AT1G71010.1	Q	K	R	benign	0.45	0.225	0.225	DELETERI
Chr1	26783692	26783704	AT1G71010.1	Q	L	R	benign	0.45	-0.675	1.125	DELETERI
Chr1	26783692	26783875	AT1G71010.1	K	R	C	benign	0.225	0	0.225	TOLERATE
Chr1	26783692	26783973	AT1G71010.1	S	C	R	benign	0.88	-0.557	1.437	DELETERI
Chr1	26783692	26783977	AT1G71010.1	P	L	R	benign	-0.582	0.212	0.794	TOLERATE
Chr1	26783692	26783979	AT1G71010.1	S	P	C	benign	0.85	-0.463	1.313	TOLERATE
Chr1	26791070	26791143	AT1G71020.1	R	S	R	benign	0.752	-0.274	1.026	TOLERATE
Chr1	26791070	26791146	AT1G71020.1	E	D	C	benign	-0.467	-0.408	0.059	TOLERATE
Chr1	26791070	26791260	AT1G71020.1	K	N	R	probably damaging	1.709	-0.298	2.007	DELETERI
Chr1	26791070	26791305	AT1G71020.1	M	I	C	benign	-0.669	-0.932	0.263	TOLERATE
Chr1	26791070	26791399	AT1G71020.1	S	N	R	possibly damaging	1.48	-0.182	1.662	TOLERATE
Chr1	26791070	26791441	AT1G71020.1	A	E	R	benign	0.754	0.468	0.286	TOLERATE
Chr1	26791070	26791691	AT1G71020.1	S	A	C	benign	0.637	0.43	0.207	TOLERATE
Chr1	26890647	26890916	AT1G71350.1	L	F	R	benign	-0.053	-0.472	0.419	TOLERATE
Chr1	26890647	26891092	AT1G71350.1	A	T	C	benign	0.441	-0.404	0.845	TOLERATE
Chr1	26989153	26989580	AT1G71760.2	S	N	R	benign	0.9	0.225	0.675	DELETERI
Chr1	26989153	26989587	AT1G71760.2	N	K	R	benign	1.35	0	1.35	TOLERATE
Chr1	27092993	27093441	AT1G71970.1	P	T	C	benign	-0.45	-0.45	0
Chr1	27168779	27168998	AT1G72190.1	V	F	R	benign	0.133	-0.337	0.47	DELETERI
Chr1	27247611	27247742	AT1G72390.1	I	T	R	benign	0.886	-0.463	1.349
Chr1	27247611	27248063	AT1G72390.1	S	L	R	benign	0.85	-0.034	0.884
Chr1	27492230	27492463	AT1G73100.1	S	N	R	benign	0.648	0.668	0.02	TOLERATE
Chr1	27492230	27492531	AT1G73100.1	S	P	C	benign	0.19	-0.916	1.106	TOLERATE
Chr1	27492230	27492646	AT1G73100.1	C	F	R	probably damaging	2.469	-0.834	3.303	DELETERI
Chr1	27646123	27646536	AT1G73540.1	L	F	R	benign	0	0	?	DELETERI
Chr1	27646123	27646559	AT1G73540.1	F	V	R	benign	0	0	?	DELETERI
Chr1	27730746	27730795	AT1G73730.1	V	G	R	possibly damaging	0.597	-0.978	1.575
Chr1	27730746	27730962	AT1G73730.1	I	M	C	benign	-0.555	-0.555	0	DELETERI
Chr1	27730746	27730978	AT1G73730.1	A	V	R	benign	-0.357	-0.582	0.225	TOLERATE
Chr1	27730746	27731067	AT1G73730.1	D	E	C	benign	0.769	0.953	0.184	TOLERATE
Chr1	27730746	27731071	AT1G73730.1	R	K	C	benign	0.793	0.682	0.111	TOLERATE
Chr1	27730746	27731159	AT1G73730.1	E	K	R	benign	0.91	-0.378	1.288	TOLERATE
Chr1	27730746	27731181	AT1G73730.1	S	R	R	possibly damaging	1.132	-0.571	1.703	DELETERI
Chr1	27730746	27731187	AT1G73730.1	S	R	R	possibly damaging	0.942	-0.743	1.685	TOLERATE
Chr1	27730746	27731197	AT1G73730.1	V	G	R	benign	0.481	-0.986	1.467	TOLERATE
Chr1	27730746	27731203	AT1G73730.1	K	T	R	benign	0.396	-0.532	0.928	TOLERATE
Chr1	27852088	27852343	AT1G74070.1	G	D	R	possibly damaging	1.35	-0.225	1.575	TOLERATE
Chr1	27852088	27852389	AT1G74070.1	A	S	C	benign	0	0	?	TOLERATE
Chr1	27852088	27852421	AT1G74070.1	T	I	R	benign	0	-0.225	0.225	DELETERI
Chr1	27955460	27955761	AT1G74360.1	T	A	C	benign	0.303	-0.088	0.391	TOLERATE
Chr1	28030555	28030798	AT1G74630.1	F	S	R	probably damaging	1.928	-1.146	3.074	DELETERI
Chr1	28030555	28030943	AT1G74630.1	L	F	R	benign	0.226	-0.618	0.844	TOLERATE
Chr1	28030555	28030995	AT1G74630.1	F	L	R	benign	-0.316	-0.48	0.164	TOLERATE
Chr1	28030555	28031099	AT1G74630.1	E	D	C	benign	0.748	0.082	0.666	TOLERATE
Chr1	28298516	28298682	AT1G75400.1	A	P	C	benign	0.704	-0.604	1.308
Chr1	28404593	28404651	AT1G75640.1	S	T	C	benign	0.738	0.191	0.547	TOLERATE
Chr1	28404593	28404847	AT1G75640.1	T	S	C	benign	1.093	0.875	0.218	TOLERATE
Chr1	28404593	28404910	AT1G75640.1	L	I	C	benign	1.207	0.538	0.669	DELETERI
Chr1	28404593	28404930	AT1G75640.1	R	H	C	benign	0.252	-0.784	1.036	TOLERATE
Chr1	28404593	28404957	AT1G75640.1	T	S	C	benign	0.657	0.488	0.169	TOLERATE
Chr1	28404593	28404960	AT1G75640.1	S	C	R	benign	-0.374	-1.049	0.675	TOLERATE
Chr1	28404593	28404961	AT1G75640.1	S	A	C	benign	-0.374	-0.374	0	TOLERATE
Chr1	28404593	28404988	AT1G75640.1	L	M	C	benign	1.57	1.079	0.491	DELETERI
Chr1	28404593	28405129	AT1G75640.1	D	N	C	benign	1.307	0.486	0.821	TOLERATE
Chr1	28975925	28976132	AT1G77120.1	E	D	C	benign	0.914	0.192	0.722	TOLERATE
Chr1	28975925	28976145	AT1G77120.1	H	N	R	benign	0.178	-0.473	0.651	TOLERATE
Chr1	28975925	28976147	AT1G77120.1	H	Q	R	benign	0.178	0.355	0.177	TOLERATE
Chr1	28975925	28976323	AT1G77120.1	P	R	R	benign	1.116	0.175	0.941	DELETERI
Chr1	28975925	28976327	AT1G77120.1	D	E	C	benign	0.866	0.602	0.264	TOLERATE
Chr1	28975925	28976419	AT1G77120.1	S	T	C	benign	0.768	1.272	0.504	TOLERATE
Chr1	29194864	29195031	AT1G77680.1	S	N	R	benign	0.225	1.35	1.125	TOLERATE
Chr1	29194864	29195329	AT1G77680.1	E	A	R	benign	1.125	-0.225	1.35	TOLERATE
Chr1	29321493	29321503	AT1G77990.1	G	R	R	benign	0.704	0.215	0.489	TOLERATE
Chr1	29321493	29321669	AT1G77990.1	A	V	R	benign	0.345	0.463	0.118	TOLERATE
Chr1	29321493	29321790	AT1G77990.1	I	L	C	benign	0.857	0.469	0.388	TOLERATE
Chr1	29321493	29321802	AT1G77990.1	L	I	C	benign	0.788	0.955	0.167	TOLERATE
Chr1	29388203	29388681	AT1G78100.1	S	C	R	benign	0.796	-0.296	1.092	DELETERI
Chr1	29388203	29388735	AT1G78100.1	C	R	R	benign	1.447	0.634	0.813	DELETERI
Chr1	29491435	29491597	AT1G78390.1	F	L	R	possibly damaging	1.804	0.264	1.54	TOLERATE
Chr1	29491435	29491626	AT1G78390.1	V	I	C	benign	1.036	0.368	0.668	TOLERATE
Chr1	29491435	29491669	AT1G78390.1	D	E	C	benign	0.377	0.354	0.023	TOLERATE
Chr1	29491435	29491995	AT1G78390.1	R	C	R	probably damaging	2.071	-1.061	3.132	DELETERI
Chr1	29607389	29607462	AT1G78720.1	E	D	C	benign	1.633	0.391	1.242	DELETERI
Chr1	29607389	29607909	AT1G78730.1	E	D	C	benign	1.07	0.607	0.463	TOLERATE
Chr1	29691448	29691452	AT1G78955.1	N	D	C	benign	0.162	0.537	0.375	TOLERATE
Chr1	29691448	29691484	AT1G78955.1	C	Y	R	benign	0.778	1.667	0.889	TOLERATE
Chr1	29691448	29691583	AT1G78955.1	A	G	C	benign	1.101	-0.066	1.167	TOLERATE
Chr1	29691448	29691662	AT1G78955.1	L	I	C	benign	1.247	0.64	0.607	TOLERATE
Chr1	29691448	29691665	AT1G78955.1	P	S	C	benign	1.492	0.235	1.257	TOLERATE
Chr1	29892999	29893385	AT1G79460.1	L	I	C	benign	1.042	0.692	0.35	DELETERI
Chr1	30141431	30141633	AT1G80130.1	T	A	C	benign	?	?	?
Chr1	30209025	30209482	AT1G80360.1	D	E	C	benign	-0.167	0.704	0.871	TOLERATE
Chr1	30209025	30209494	AT1G80360.1	Q	H	R	possibly damaging	1.224	-0.381	1.605	DELETERI
Chr1	30358787	30358976	AT1G80780.1	E	Q	C	possibly damaging	1.039	-0.526	1.565	TOLERATE
Chr2	172278	172305	AT2G01390.1	R	L	R	benign	0	0	?	TOLERATE
Chr2	172278	172310	AT2G01390.1	S	R	R	benign	0	0	?	DELETERI
Chr2	172278	172314	AT2G01390.1	S	F	R	benign	0	0	?	TOLERATE
Chr2	172278	172356	AT2G01390.1	N	S	R	benign	0	0	?	TOLERATE
Chr2	172278	172379	AT2G01390.1	P	A	C	benign	0	0	?	TOLERATE
Chr2	172278	172416	AT2G01390.1	S	N	R	benign	-0.225	0	0.225	TOLERATE
Chr2	172278	172443	AT2G01390.1	N	S	R	benign	1.235	-0.107	1.342	TOLERATE
Chr2	172278	172464	AT2G01390.1	Y	F	C	benign	1.398	0.08	1.318	TOLERATE
Chr2	172278	172470	AT2G01390.1	N	T	R	benign	-0.189	-0.107	0.082	TOLERATE
Chr2	172278	172788	AT2G01390.1	R	T	R	benign	1.117	-0.238	1.355	TOLERATE
Chr2	208722	208790	AT2G01460.1	E	K	R	benign	1.414	0.147	1.267
Chr2	208722	208836	AT2G01460.1	H	P	R	probably damaging	1.8	-0.45	2.25	DELETERI
Chr2	285732	285906	AT2G01650.1	K	N	R	benign	-0.225	-0.45	0.225
Chr2	285732	285919	AT2G01650.1	N	I	R	benign	0	0	?
Chr2	285732	285920	AT2G01650.1	N	D	C	benign	0	0	?
Chr2	285732	285998	AT2G01650.1	E	K	R	benign	1.125	0.225	0.9
Chr2	285732	286009	AT2G01650.1	P	Q	R	possibly damaging	1.575	-0.225	1.8
Chr2	285732	286035	AT2G01650.1	M	I	C	benign	-0.225	-0.225	0
Chr2	285732	286039	AT2G01650.1	S	N	R	benign	0.225	-0.45	0.675
Chr2	285732	286077	AT2G01650.1	I	M	C	benign	0.9	0.225	0.675
Chr2	285732	286080	AT2G01650.1	F	L	R	benign	0	0.9	0.9
Chr2	285732	286090	AT2G01650.1	Y	F	C	benign	1.575	0.675	0.9
Chr2	285732	286129	AT2G01650.1	H	P	R	benign	0	0	?
Chr2	285732	286136	AT2G01650.1	P	S	C	benign	0	0	?
Chr2	285732	286178	AT2G01650.1	L	I	C	benign	0	0	?
Chr2	285732	286196	AT2G01650.1	P	S	C	benign	0	0	?
Chr2	285732	286198	AT2G01650.1	N	T	R	benign	0	0	?
Chr2	347342	347619	AT2G01810.1	S	Y	R	benign	0	0	?
Chr2	347342	347688	AT2G01810.1	R	H	C	possibly damaging	1.504	-0.078	1.582	TOLERATE
Chr2	452962	453275	AT2G01970.1	C	S	R	benign	0.974	0.471	0.503	TOLERATE
Chr2	452962	453279	AT2G01970.1	F	L	R	benign	1.074	0.878	0.196	TOLERATE
Chr2	452962	453320	AT2G01970.1	A	S	C	benign	0.813	-0.01	0.823	TOLERATE
Chr2	518446	518610	AT2G02080.1	M	I	C	benign	1.125	0.225	0.9	TOLERATE
Chr2	518446	518639	AT2G02080.1	A	S	C	benign	0.805	-0.189	0.994	TOLERATE
Chr2	518446	518778	AT2G02080.1	E	D	C	benign	-0.182	0.918	1.1	TOLERATE
Chr2	518446	518819	AT2G02080.1	P	S	C	possibly damaging	1.443	-0.183	1.626	DELETERI
Chr2	518446	518845	AT2G02080.1	N	T	R	benign	-0.29	0.722	1.012	TOLERATE
Chr2	518446	518894	AT2G02080.1	S	G	C	benign	1.003	-0.346	1.349	TOLERATE
Chr2	551944	551959	AT2G02150.1	V	I	C	benign	0.9	0.675	0.225	TOLERATE
Chr2	551944	552060	AT2G02150.1	V	G	R	possibly damaging	0.9	-0.675	1.575	TOLERATE
Chr2	551944	552061	AT2G02150.1	V	L	C	benign	0.9	0.225	0.675	TOLERATE
Chr2	592554	592658	AT2G02240.1	R	G	R	benign	0.727	0.188	0.539	TOLERATE
Chr2	592554	592663	AT2G02240.1	K	T	R	benign	0.335	0.698	0.363	TOLERATE
Chr2	592554	592715	AT2G02240.1	R	S	R	benign	1.339	0.124	1.215	TOLERATE
Chr2	592554	592775	AT2G02240.1	N	D	C	benign	-0.518	0.304	0.822	TOLERATE
Chr2	592554	592861	AT2G02240.1	E	K	R	benign	0.851	-0.574	1.425	TOLERATE
Chr2	693818	694057	AT2G02560.1	M	I	C	benign	-0.705	-0.735	0.03	TOLERATE
Chr2	693818	694342	AT2G02560.1	E	D	C	possibly damaging	1.718	0.037	1.681	TOLERATE
Chr2	764167	764468	AT2G02720.1	Q	H	R	benign	2.049	1.297	0.752	TOLERATE
Chr2	764167	764715	AT2G02720.1	A	P	C	benign	0.147	0.285	0.138	TOLERATE
Chr2	948125	948657	AT2G03140.1	S	A	C	benign	0	0	?
Chr2	948125	948698	AT2G03140.1	K	N	R	benign	-0.225	0.225	0.45
Chr2	1043457	1043468	AT2G03450.1	I	F	R	benign	0.437	-0.238	0.675	TOLERATE
Chr2	1043457	1043505	AT2G03450.1	K	R	C	benign	1.419	0.372	1.047	DELETERI
Chr2	1043457	1043562	AT2G03450.1	E	G	R	possibly damaging	1.414	-0.528	1.942	DELETERI
Chr2	1043457	1043742	AT2G03460.1	D	A	R	possibly damaging	-0.724	1.088	1.812	TOLERATE
Chr2	1043457	1043779	AT2G03460.1	E	K	R	benign	-0.827	-0.828	0.001	DELETERI
Chr2	1043457	1043818	AT2G03460.1	I	V	C	benign	1.867	0.504	1.363	TOLERATE
Chr2	1043457	1043835	AT2G03460.1	R	K	C	benign	1.866	1.352	0.514	TOLERATE
Chr2	1043457	1043859	AT2G03460.1	R	Q	R	benign	0.15	0.309	0.159	TOLERATE
Chr2	1043457	1043862	AT2G03460.1	I	N	R	probably damaging	1.974	-1.122	3.096	DELETERI
Chr2	1043457	1043895	AT2G03460.1	S	F	R	benign	0.463	-0.915	1.378	TOLERATE
Chr2	1043457	1043923	AT2G03460.1	T	A	C	benign	0.139	1.161	1.022	TOLERATE
Chr2	1043457	1043926	AT2G03460.1	L	I	C	benign	0.956	0.873	0.083	TOLERATE
Chr2	1043457	1043976	AT2G03460.1	P	L	R	possibly damaging	1.692	-0.263	1.955	TOLERATE
Chr2	1149583	1149697	AT2G03760.1	E	D	C	benign	0.522	-0.108	0.63	TOLERATE
Chr2	1149583	1149716	AT2G03760.1	E	G	R	benign	-0.776	0.47	1.246	TOLERATE
Chr2	1149583	1149729	AT2G03760.1	A	T	C	probably damaging	1.618	-0.547	2.165	TOLERATE
Chr2	1149583	1149752	AT2G03760.1	T	N	R	possibly damaging	0.814	-0.901	1.715	DELETERI
Chr2	1149583	1150066	AT2G03760.1	S	R	R	benign	0.662	-0.073	0.735	TOLERATE
Chr2	1149583	1150068	AT2G03760.1	S	G	C	benign	0.662	-0.17	0.832	TOLERATE
Chr2	1283085	1283309	AT2G04030.1	K	R	C	benign	0.618	0.113	0.505	TOLERATE
Chr2	1610689	1610695	AT2G04620.1	K	N	R	benign	1.125	0	1.125	TOLERATE
Chr2	1610689	1610985	AT2G04620.1	Q	K	R	benign	0	0	?	TOLERATE
Chr2	1610689	1611067	AT2G04620.1	N	K	R	benign	0	0	?	DELETERI
Chr2	1610689	1611075	AT2G04620.1	E	K	R	benign	0	0	?	TOLERATE
Chr2	1610689	1611156	AT2G04620.1	H	N	R	benign	0	0	?	TOLERATE
Chr2	1610689	1611219	AT2G04620.1	S	A	C	benign	0	0	?	DELETERI
Chr2	1798327	1798350	AT2G05060.1	E	K	R	benign	1.167	0.814	0.353	TOLERATE
Chr2	1798327	1798419	AT2G05060.1	G	R	R	probably damaging	1.527	-0.587	2.114	TOLERATE
Chr2	1798327	1798456	AT2G05060.1	S	Y	R	benign	0.811	-0.596	1.407	DELETERI
Chr2	1798327	1798458	AT2G05060.1	G	R	R	benign	1.029	-0.462	1.491	DELETERI
Chr2	1798327	1798475	AT2G05060.1	H	Q	R	benign	1.08	-0.396	1.476	TOLERATE
Chr2	1798327	1798506	AT2G05060.1	P	S	C	benign	1.816	0.834	0.982	TOLERATE
Chr2	1798327	1798525	AT2G05060.1	R	T	R	possibly damaging	0.944	-0.584	1.528	TOLERATE
Chr2	1798327	1798533	AT2G05060.1	R	C	R	probably damaging	1.784	-0.942	2.726	DELETERI
Chr2	1798327	1798573	AT2G05060.1	G	D	R	probably damaging	1.749	-0.478	2.227	TOLERATE
Chr2	1798327	1798585	AT2G05060.1	C	F	R	probably damaging	2.527	-0.446	2.973	TOLERATE
Chr2	1798327	1798596	AT2G05060.1	P	S	C	benign	1.741	0.489	1.252	TOLERATE
Chr2	1798327	1798639	AT2G05060.1	S	F	R	benign	1.214	0.817	0.397	DELETERI
Chr2	1798327	1798738	AT2G05060.1	S	F	R	benign	0.767	0.556	0.211	TOLERATE
Chr2	1798327	1798744	AT2G05060.1	G	D	R	benign	1.519	0.774	0.745	TOLERATE
Chr2	1798327	1798765	AT2G05060.1	D	G	R	probably damaging	1.923	-0.478	2.401	DELETERI
Chr2	2171794	2171920	AT2G05753.1	R	Q	R	benign	?	?	?
Chr2	2171794	2172237	AT2G05755.1	A	G	C	benign	?	?	?	TOLERATE
Chr2	2171794	2172255	AT2G05755.1	V	A	R	benign	?	?	?	TOLERATE
Chr2	2270297	2270828	AT2G05920.1	K	N	R	benign	0.299	0.94	0.641	TOLERATE
Chr2	3938919	3938927	AT2G10260.1	D	V	R	probably damaging	1.35	-0.675	2.025
Chr2	3938919	3938931	AT2G10260.1	W	C	R	probably damaging	2.475	-0.45	2.925
Chr2	3938919	3938939	AT2G10260.1	T	I	R	benign	0.225	-0.45	0.675
Chr2	3938919	3938944	AT2G10260.1	K	Q	R	benign	1.125	0.225	0.9
Chr2	3938919	3939137	AT2G10260.1	D	N	C	benign	1.35	0.225	1.125
Chr2	3938919	3939141	AT2G10260.1	A	E	R	benign	0.225	0	0.225
Chr2	3938919	3939143	AT2G10260.1	E	K	R	benign	-0.225	-0.225	0
Chr2	3938919	3939148	AT2G10260.1	E	D	C	benign	1.125	0.45	0.675
Chr2	3938919	3939150	AT2G10260.1	D	A	R	benign	0.225	-0.45	0.675
Chr2	3938919	3939167	AT2G10260.1	D	N	C	benign	1.35	0.225	1.125
Chr2	3938919	3939172	AT2G10260.1	N	K	R	benign	1.35	0	1.35
Chr2	3938919	3939185	AT2G10260.1	I	V	C	benign	0.9	0.675	0.225
Chr2	3938919	3939204	AT2G10260.1	A	V	R	benign	0.765	-0.332	1.097
Chr2	3938919	3939215	AT2G10260.1	W	R	R	benign	-0.688	-0.034	0.654
Chr2	3938919	3939217	AT2G10260.1	W	C	R	benign	-0.688	-0.557	0.131
Chr2	3938919	3939221	AT2G10260.1	D	N	C	benign	-0.357	-0.013	0.344
Chr2	3938919	3939227	AT2G10260.1	Q	K	R	benign	-0.225	-0.225	0
Chr2	3938919	3939228	AT2G10260.1	Q	P	R	benign	-0.225	-0.225	0
Chr2	3938919	3939237	AT2G10260.1	C	Y	R	benign	-0.675	-0.225	0.45
Chr2	3938919	3939249	AT2G10260.1	S	N	R	benign	-0.357	-0.013	0.344
Chr2	3938919	3939255	AT2G10260.1	T	R	R	benign	-0.225	1.125	1.35
Chr2	3938919	3939263	AT2G10260.1	I	V	C	benign	-0.675	-0.675	0
Chr2	3938919	3939265	AT2G10260.1	I	M	C	benign	-0.675	-0.45	0.225
Chr2	3938919	3939343	AT2G10260.1	Q	H	R	benign	1.125	0	1.125
Chr2	3938919	3939356	AT2G10260.1	E	K	R	benign	-0.463	-0.463	0
Chr2	3938919	3939443	AT2G10260.1	D	Y	R	possibly damaging	1.196	-0.688	1.884
Chr2	4347311	4347675	AT2G11000.1	V	I	C	benign	0	0	?	TOLERATE
Chr2	4347311	4347758	AT2G11000.1	V	A	R	benign	0	0	?	TOLERATE
Chr2	5389727	5390318	AT2G13100.1	T	I	R	benign	-0.732	0.675	1.407	DELETERI
Chr2	6492114	6492181	AT2G15020.1	G	A	C	benign	1.35	0	1.35
Chr2	6492114	6492194	AT2G15020.1	G	R	R	possibly damaging	1.35	-0.45	1.8
Chr2	6492114	6492255	AT2G15020.1	R	S	R	benign	1.125	-0.225	1.35
Chr2	6492114	6492609	AT2G15020.1	M	I	C	benign	-0.225	-0.675	0.45
Chr2	6492114	6492637	AT2G15020.1	G	D	R	benign	0	0	?
Chr2	7143333	7143626	AT2G16485.1	K	E	R	benign	1.125	0.225	0.9	TOLERATE
Chr2	7143333	7143671	AT2G16485.1	D	Y	R	probably damaging	1.35	-0.675	2.025	DELETERI
Chr2	7143333	7143717	AT2G16485.1	K	N	R	benign	1.125	0	1.125	DELETERI
Chr2	7143333	7143848	AT2G16485.1	L	V	C	benign	0.9	0.225	0.675	DELETERI
Chr2	7143333	7143890	AT2G16485.1	I	V	C	benign	0.9	0.675	0.225	TOLERATE
Chr2	7230584	7230882	AT2G16676.1	E	K	R	benign	1.432	0.017	1.415
Chr2	7230584	7230912	AT2G16676.1	A	P	C	benign	0.585	-0.487	1.072
Chr2	7230584	7230945	AT2G16676.1	N	D	C	possibly damaging	1.624	-0.112	1.736
Chr2	7230584	7230947	AT2G16676.1	S	F	R	benign	1.144	0.928	0.216
Chr2	7230584	7230957	AT2G16676.1	S	P	C	possibly damaging	0.969	-0.613	1.582
Chr2	7230584	7230963	AT2G16676.1	E	K	R	benign	0.595	-0.38	0.975
Chr2	7230584	7230971	AT2G16676.1	R	H	C	possibly damaging	1.093	-0.419	1.512
Chr2	7230584	7231004	AT2G16676.1	N	S	R	benign	1.21	-0.116	1.326
Chr2	7230584	7231017	AT2G16676.1	G	S	C	benign	0.454	0.536	0.082
Chr2	7230584	7231029	AT2G16676.1	E	Q	C	benign	-0.274	1.16	1.434
Chr2	7230584	7231040	AT2G16676.1	A	G	C	possibly damaging	1.368	-0.174	1.542
Chr2	7230584	7231041	AT2G16676.1	A	T	C	possibly damaging	1.368	-0.174	1.542
Chr2	7230584	7231048	AT2G16676.1	F	L	R	benign	1.391	1.076	0.315
Chr2	7230584	7231051	AT2G16676.1	E	D	C	benign	1.66	0.276	1.384
Chr2	7230584	7231058	AT2G16676.1	P	L	R	probably damaging	1.261	-0.876	2.137
Chr2	7230584	7231064	AT2G16676.1	L	S	R	possibly damaging	1.068	-0.651	1.719
Chr2	7425914	7426033	AT2G17060.1	N	S	R	benign	1.035	-0.404	1.439	TOLERATE
Chr2	7425914	7426077	AT2G17060.1	W	R	R	benign	1.636	0.987	0.649	TOLERATE
Chr2	7425914	7426274	AT2G17060.1	S	L	R	benign	-0.928	-0.703	0.225	TOLERATE
Chr2	7425914	7426276	AT2G17060.1	F	L	R	probably damaging	2.15	-0.253	2.403	TOLERATE
Chr2	7425914	7426307	AT2G17060.1	Q	L	R	benign	0.801	-0.696	1.497	TOLERATE
Chr2	7642996	7643443	AT2G17560.2	E	G	R	benign	0.874	0.196	0.678	DELETERI
Chr2	7846169	7846274	AT2G18050.1	M	I	C	benign	0.875	-0.265	1.14	TOLERATE
Chr2	7846169	7846369	AT2G18050.1	T	K	R	benign	0.357	0.091	0.266	TOLERATE
Chr2	7846169	7846516	AT2G18050.1	I	N	R	benign	0	0	?	TOLERATE
Chr2	7931635	7931657	AT2G18220.1	E	K	R	benign	0	0	?	DELETERI
Chr2	7931635	7931840	AT2G18220.1	V	L	C	benign	?	?	?
Chr2	7931635	7931841	AT2G18220.1	V	G	R	benign	?	?	?
Chr2	8034610	8034815	AT2G18520.1	F	L	R	possibly damaging	1.697	-0.078	1.775	TOLERATE
Chr2	8034610	8034980	AT2G18520.1	L	F	R	benign	0.784	0.261	0.523	TOLERATE
Chr2	8034610	8035003	AT2G18520.1	P	Q	R	probably damaging	1.797	-0.303	2.1	TOLERATE
Chr2	8034610	8035075	AT2G18520.1	T	I	R	benign	1.032	-0.357	1.389	TOLERATE
Chr2	8034610	8035126	AT2G18520.1	V	A	R	benign	1.045	-0.238	1.283	TOLERATE
Chr2	8205639	8205665	AT2G18940.1	Y	F	C	benign	1.886	1.301	0.585	TOLERATE
Chr2	8205639	8205686	AT2G18940.1	A	V	R	possibly damaging	1.368	-0.174	1.542	TOLERATE
Chr2	8205639	8205822	AT2G18940.1	D	N	C	benign	1.495	0.017	1.478	TOLERATE
Chr2	8205639	8206051	AT2G18940.1	R	S	R	benign	0	0	?	TOLERATE
Chr2	8205639	8206062	AT2G18940.1	E	Q	C	benign	0	0	?	TOLERATE
Chr2	8205639	8206073	AT2G18940.1	G	D	R	benign	0	0	?	TOLERATE
Chr2	8316595	8316694	AT2G19170.1	E	K	R	benign	-0.143	0.578	0.721	TOLERATE
Chr2	8316595	8316954	AT2G19170.1	R	K	C	benign	0.769	0.858	0.089	TOLERATE
Chr2	8363492	8363653	AT2G19280.1	V	L	C	benign	?	?	?	TOLERATE
Chr2	8363492	8363716	AT2G19280.1	D	N	C	benign	?	?	?	TOLERATE
Chr2	8363492	8363818	AT2G19280.1	I	L	C	benign	?	?	?	TOLERATE
Chr2	8363492	8364068	AT2G19280.1	F	S	R	benign	?	?	?	DELETERI
Chr2	8363492	8364070	AT2G19280.1	R	W	R	benign	?	?	?	TOLERATE
Chr2	8363492	8364073	AT2G19280.1	N	Y	R	benign	?	?	?	TOLERATE
Chr2	8491071	8491084	AT2G19630.1	D	E	C	benign	-0.189	-0.132	0.057	TOLERATE
Chr2	8491071	8491406	AT2G19640.2	I	M	C	benign	0	0	?
Chr2	8587006	8587287	AT2G19890.1	E	G	R	benign	?	?	?
Chr2	8587006	8587422	AT2G19890.1	G	A	C	benign	?	?	?
Chr2	8652606	8652628	AT2G20050.1	A	S	C	benign	0.765	-0.189	0.954	TOLERATE
Chr2	8652606	8652792	AT2G20050.1	S	L	R	benign	0.959	-0.463	1.422	TOLERATE
Chr2	8652606	8652802	AT2G20050.1	R	W	R	possibly damaging	1.117	-0.688	1.805	DELETERI
Chr2	8792422	8792428	AT2G20370.1	G	E	R	benign	1.005	-0.463	1.468
Chr2	8792422	8792523	AT2G20370.1	S	G	C	benign	0	-0.45	0.45
Chr2	8792422	8792595	AT2G20370.1	V	L	C	benign	-0.807	-0.782	0.025
Chr2	8792422	8792691	AT2G20370.1	P	S	C	benign	1.322	-0.107	1.429
Chr2	8792422	8792742	AT2G20370.1	G	R	R	benign	-0.174	-0.399	0.225
Chr2	8792422	8792756	AT2G20370.1	E	D	C	benign	0.766	0.82	0.054
Chr2	8792422	8792832	AT2G20370.1	N	D	C	benign	1.202	1.137	0.065
Chr2	8950746	8950760	AT2G20790.1	Q	H	R	benign	-0.225	-0.45	0.225	DELETERI
Chr2	8950746	8950963	AT2G20790.1	A	T	C	benign	0.225	0.225	0	TOLERATE
Chr2	8950746	8951193	AT2G20790.1	S	N	R	benign	0	0	0	TOLERATE
Chr2	8950746	8951310	AT2G20790.1	S	N	R	benign	0.225	1.35	1.125	TOLERATE
Chr2	8950746	8951317	AT2G20790.1	T	S	C	benign	1.125	0.225	0.9	TOLERATE
Chr2	9353707	9354008	AT2G21950.1	V	L	C	benign	0.573	0.322	0.251	TOLERATE
Chr2	9353707	9354012	AT2G21950.1	M	I	C	benign	-0.871	0.055	0.926	TOLERATE
Chr2	9353707	9354050	AT2G21950.1	K	Q	R	possibly damaging	1.429	-0.555	1.984	DELETERI
Chr2	9353707	9354056	AT2G21950.1	D	H	R	probably damaging	1.937	-0.738	2.675	DELETERI
Chr2	9353707	9354086	AT2G21950.1	A	S	C	benign	0.123	0.332	0.209	TOLERATE
Chr2	9353707	9354238	AT2G21950.1	R	K	C	benign	0.719	0.484	0.235	TOLERATE
Chr2	9353707	9354266	AT2G21950.1	E	K	R	benign	1.082	0.808	0.274	TOLERATE
Chr2	9645954	9646143	AT2G22680.1	F	L	R	probably damaging	1.979	-0.174	2.153
Chr2	9645954	9646159	AT2G22680.1	N	D	C	benign	0.997	1.19	0.193
Chr2	9645954	9646505	AT2G22680.1	A	V	R	benign	0.809	-0.516	1.325	DELETERI
Chr2	9645954	9646514	AT2G22680.1	R	K	C	benign	1.296	0.93	0.366	DELETERI
Chr2	9645954	9646556	AT2G22680.1	G	D	R	possibly damaging	1.062	-0.463	1.525	DELETERI
Chr2	9645954	9646571	AT2G22680.1	V	A	R	benign	0	0	0	DELETERI
Chr2	9812280	9812293	AT2G23050.1	E	G	R	probably damaging	1.53	-0.884	2.414	DELETERI
Chr2	9812280	9812876	AT2G23060.1	P	R	R	probably damaging	1.997	-0.624	2.621
Chr2	9812280	9812877	AT2G23060.1	P	A	C	probably damaging	1.997	-0.399	2.396
Chr2	9957215	9957613	AT2G23380.1	T	P	C	benign	0.698	-0.639	1.337	TOLERATE
Chr2	9957215	9957746	AT2G23380.1	C	Y	R	benign	-0.515	-0.594	0.079	TOLERATE
Chr2	10042771	10042788	AT2G23600.1	S	T	C	benign	0.5	0.749	0.249	TOLERATE
Chr2	10042771	10042814	AT2G23600.1	S	N	R	benign	0.176	0.054	0.122	TOLERATE
Chr2	10127145	10127152	AT2G23790.1	S	A	C	benign	0.919	-0.172	1.091
Chr2	10127145	10127214	AT2G23790.1	S	I	R	possibly damaging	0.905	-0.922	1.827
Chr2	10127145	10127271	AT2G23790.1	M	T	R	possibly damaging	1.428	-0.426	1.854
Chr2	10127145	10127320	AT2G23790.1	T	A	C	benign	0.835	0.661	0.174
Chr2	10242125	10242138	AT2G24090.1	T	R	R	benign	1.125	-0.225	1.35	DELETERI
Chr2	10393100	10393102	AT2G24450.1	P	T	C	possibly damaging	1.575	-0.225	1.8	DELETERI
Chr2	10393100	10393263	AT2G24450.1	T	N	R	benign	0	-0.675	0.675	TOLERATE
Chr2	10559337	10559518	AT2G24762.1	A	S	C	benign	0.9	0.225	0.675
Chr2	10559337	10559533	AT2G24762.1	S	P	C	benign	0.9	-0.225	1.125
Chr2	10695771	10695871	AT2G25130.1	R	K	C	benign	1.429	1.069	0.36	TOLERATE
Chr2	10695771	10696033	AT2G25130.1	S	L	R	possibly damaging	1.13	-0.78	1.91	TOLERATE
Chr2	10695771	10696040	AT2G25130.1	V	I	C	benign	0.283	1.199	0.916	TOLERATE
Chr2	10792688	10792957	AT2G25340.1	L	V	C	benign	1.32	0.293	1.027	TOLERATE
Chr2	10792688	10793125	AT2G25340.1	G	D	R	benign	0.69	0.112	0.578	TOLERATE
Chr2	10792688	10793137	AT2G25340.1	S	N	R	benign	0.935	0.615	0.32	TOLERATE
Chr2	10792688	10793143	AT2G25340.1	T	M	R	benign	0.514	-0.84	1.354	DELETERI
Chr2	10792688	10793199	AT2G25340.1	F	L	R	possibly damaging	2.116	0.418	1.698	DELETERI
Chr2	10792688	10793232	AT2G25340.1	H	Q	R	benign	1.119	0.678	0.441	TOLERATE
Chr2	10893049	10893177	AT2G25590.1	H	Y	R	benign	0	0	?
Chr2	10893049	10893208	AT2G25590.1	P	L	R	benign	0	0	?
Chr2	10893049	10893328	AT2G25590.1	C	Y	R	benign	0	0	?
Chr2	10893049	10893403	AT2G25590.1	Y	F	C	benign	0	0	?
Chr2	10893049	10893437	AT2G25590.1	L	F	R	benign	0	0	?
Chr2	10893049	10893438	AT2G25590.1	P	S	C	benign	0	0	?
Chr2	10893049	10893562	AT2G25590.1	L	F	R	benign	0	0	?
Chr2	11021426	11021551	AT2G25830.1	T	S	C	benign	0	0	?
Chr2	11021426	11021626	AT2G25830.1	F	L	R	benign	0	0	?
Chr2	11021426	11021940	AT2G25840.2	S	N	R	benign	0	0	?
Chr2	11021426	11022004	AT2G25840.2	L	F	R	benign	0	0	?
Chr2	11292748	11293294	AT2G26550.1	L	I	C	benign	0.719	0.003	0.716
Chr2	11292748	11293316	AT2G26550.1	K	N	R	benign	0.915	-0.208	1.123
Chr2	11449769	11449897	AT2G26850.1	H	R	C	probably damaging	2.18	-0.421	2.601
Chr2	11449769	11449961	AT2G26850.1	V	I	C	benign	0.923	0.884	0.039
Chr2	11449769	11449974	AT2G26850.1	I	M	C	benign	0.863	0.038	0.825
Chr2	11449769	11450024	AT2G26850.1	H	N	R	benign	2.157	0.86	1.297
Chr2	11449769	11450138	AT2G26850.1	N	S	R	benign	1.196	-0.21	1.406
Chr2	11449769	11450145	AT2G26850.1	D	H	R	benign	0.457	1.496	1.039
Chr2	11449769	11450147	AT2G26850.1	T	S	C	benign	0.552	1.098	0.546
Chr2	11449769	11450382	AT2G26850.1	S	A	C	benign	0.975	-0.393	1.368
Chr2	11557437	11557447	AT2G27070.1	P	S	C	possibly damaging	1.575	-0.225	1.8	DELETERI
Chr2	11557437	11557485	AT2G27070.1	N	S	R	benign	1.35	0.225	1.125	TOLERATE
Chr2	11557437	11557722	AT2G27070.1	M	I	C	benign	1.125	0.225	0.9	DELETERI
Chr2	11557437	11557738	AT2G27070.1	V	D	R	possibly damaging	0.9	-0.675	1.575	TOLERATE
Chr2	11557437	11557754	AT2G27070.1	E	Q	C	benign	-0.225	-0.225	0	TOLERATE
Chr2	11557437	11557770	AT2G27070.1	H	Q	R	benign	0	1.125	1.125	TOLERATE
Chr2	11557437	11557832	AT2G27070.1	T	A	C	benign	1.125	0	1.125	TOLERATE
Chr2	11557437	11557853	AT2G27070.1	V	F	R	possibly damaging	-0.225	1.35	1.575	TOLERATE
Chr2	11557437	11557862	AT2G27070.1	E	K	R	benign	1.125	0.225	0.9	TOLERATE
Chr2	11557437	11557894	AT2G27070.1	K	I	R	possibly damaging	-0.675	0.9	1.575	TOLERATE
Chr2	11587436	11587728	AT2G27120.1	H	Y	R	possibly damaging	0.966	-0.872	1.838	TOLERATE
Chr2	11587436	11587734	AT2G27120.1	S	T	C	benign	0.812	0.688	0.124	TOLERATE
Chr2	11587436	11587944	AT2G27120.1	S	R	R	benign	0.564	1.714	1.15	TOLERATE
Chr2	11587436	11588032	AT2G27120.1	T	A	C	benign	0.053	-0.118	0.171	TOLERATE
Chr2	11684239	11684594	AT2G27310.1	E	G	R	possibly damaging	1.092	-0.746	1.838
Chr2	11684239	11684619	AT2G27310.1	E	K	R	benign	-0.2	0.695	0.895	TOLERATE
Chr2	11684239	11684683	AT2G27310.1	W	C	R	benign	-0.819	-0.515	0.304
Chr2	11684239	11684778	AT2G27310.1	I	V	C	benign	-0.012	0.605	0.617
Chr2	11745615	11745684	AT2G27470.1	Y	N	R	benign	0	0	?	TOLERATE
Chr2	12006819	12007014	AT2G28170.1	K	E	R	benign	0.706	0.516	0.19
Chr2	12006819	12007049	AT2G28170.1	P	L	R	benign	1.018	0.308	0.71
Chr2	12006819	12007059	AT2G28170.1	Y	N	R	benign	1.396	0.54	0.856
Chr2	12006819	12007131	AT2G28170.1	D	N	C	benign	1.328	0.894	0.434
Chr2	12006819	12007357	AT2G28170.1	K	N	R	possibly damaging	1.17	-0.539	1.709
Chr2	12098367	12098531	AT2G28320.1	A	S	C	benign	0.965	-0.033	0.998
Chr2	12179899	12180195	AT2G28490.1	G	S	C	possibly damaging	1.527	-0.207	1.734	TOLERATE
Chr2	12179899	12180292	AT2G28490.1	F	L	R	benign	1.049	0.512	0.537	TOLERATE
Chr2	12289600	12289641	AT2G28650.1	K	N	R	benign	-0.645	0.566	1.211	TOLERATE
Chr2	12289600	12289643	AT2G28650.1	K	E	R	benign	-0.645	-0.669	0.024	TOLERATE
Chr2	12289600	12289886	AT2G28650.1	S	T	C	benign	0.484	-0.396	0.88	TOLERATE
Chr2	12289600	12289891	AT2G28650.1	T	I	R	benign	-0.362	0.573	0.935	DELETERI
Chr2	12289600	12289946	AT2G28650.1	Q	K	R	benign	1.18	0.653	0.527	TOLERATE
Chr2	12289600	12289961	AT2G28650.1	G	S	C	probably damaging	1.749	-0.253	2.002	TOLERATE
Chr2	12289600	12289970	AT2G28650.1	L	I	C	benign	0.263	-0.308	0.571	TOLERATE
Chr2	12289600	12289982	AT2G28650.1	S	T	C	benign	1.443	1.005	0.438	TOLERATE
Chr2	12289600	12290031	AT2G28650.1	E	D	C	benign	1.33	1.053	0.277	TOLERATE
Chr2	12289600	12290044	AT2G28650.1	V	A	R	benign	0.237	0.149	0.088	TOLERATE
Chr2	12289600	12290054	AT2G28650.1	L	V	C	benign	-0.898	-0.776	0.122	TOLERATE
Chr2	12289600	12290059	AT2G28650.1	V	A	R	benign	0.986	1.185	0.199	DELETERI
Chr2	12289600	12290131	AT2G28650.1	T	K	R	possibly damaging	1.182	-0.51	1.692	TOLERATE
Chr2	12427986	12428390	AT2G28940.2	I	L	C	benign	0.224	-0.122	0.346	TOLERATE
Chr2	12649639	12650149	AT2G29570.1	K	R	C	benign	1.087	-0.018	1.105	TOLERATE
Chr2	12814593	12814654	AT2G30020.1	F	S	R	possibly damaging	-0.63	0.951	1.581	TOLERATE
Chr2	12814593	12814696	AT2G30020.1	A	G	C	benign	0.599	0.719	0.12	TOLERATE
Chr2	12814593	12814764	AT2G30020.1	A	T	C	benign	0.558	0.79	0.232	TOLERATE
Chr2	12814593	12814791	AT2G30020.1	S	A	C	benign	-0.282	0.704	0.986	TOLERATE
Chr2	12948401	12948592	AT2G30380.1	D	E	C	benign	?	?	?
Chr2	13082989	13083123	AT2G30700.1	A	T	C	benign	-0.301	0.737	1.038
Chr2	13082989	13083200	AT2G30700.1	N	S	R	benign	1.068	-0.127	1.195
Chr2	13082989	13083366	AT2G30700.1	E	Q	C	benign	1.563	0.318	1.245
Chr2	13257952	13258047	AT2G31100.1	G	E	R	benign	0.432	-0.798	1.23
Chr2	13318932	13319028	AT2G31240.1	S	L	R	possibly damaging	-0.528	1.164	1.692	TOLERATE
Chr2	13318932	13319397	AT2G31240.1	P	Q	R	benign	0	0	?
Chr2	13548703	13548958	AT2G31865.2	S	F	R	benign	-0.105	-0.708	0.603	DELETERI
Chr2	13548703	13549240	AT2G31865.2	G	A	C	benign	-0.078	1.149	1.227	TOLERATE
Chr2	13548703	13549283	AT2G31865.2	L	M	C	benign	1.014	0.12	0.894	TOLERATE
Chr2	13548703	13549291	AT2G31865.2	S	F	R	possibly damaging	1.245	-0.528	1.773	DELETERI
Chr2	13749038	13749163	AT2G32390.1	L	H	R	benign	-0.192	1.082	1.274	TOLERATE
Chr2	13749038	13749167	AT2G32390.1	Y	D	R	probably damaging	1.958	-1.088	3.046	TOLERATE
Chr2	13749038	13749180	AT2G32390.1	K	N	R	benign	0.055	0.825	0.77	TOLERATE
Chr2	13749038	13749401	AT2G32390.1	F	V	R	benign	1.357	0.335	1.022	TOLERATE
Chr2	13845068	13845221	AT2G32630.1	K	E	R	benign	-0.225	-0.225	0	TOLERATE
Chr2	13845068	13845241	AT2G32630.1	L	F	R	benign	0.9	0	0.9	TOLERATE
Chr2	13845068	13845255	AT2G32630.1	V	A	R	benign	0.225	-0.225	0.45	TOLERATE
Chr2	13845068	13845292	AT2G32630.1	F	L	R	benign	-0.225	0.225	0.45	TOLERATE
Chr2	13845068	13845320	AT2G32630.1	V	M	C	benign	0	-0.225	0.225	TOLERATE
Chr2	13845068	13845340	AT2G32630.1	M	I	C	benign	-0.225	-0.225	0	TOLERATE
Chr2	13845068	13845444	AT2G32630.1	R	I	R	benign	0	-0.675	0.675	DELETERI
Chr2	13845068	13845478	AT2G32630.1	M	I	C	benign	-0.225	-0.225	0	DELETERI
Chr2	13845068	13845548	AT2G32630.1	E	K	R	benign	0	0.45	0.45	TOLERATE
Chr2	14399346	14399875	AT2G34100.2	S	P	C	benign	?	?	?
Chr2	14399346	14399887	AT2G34100.2	A	T	C	benign	?	?	?
Chr2	14399346	14399923	AT2G34100.2	E	K	R	benign	?	?	?
Chr2	14399346	14399944	AT2G34100.2	D	Y	R	benign	?	?	?
Chr2	14575807	14575828	AT2G34610.1	E	G	R	possibly damaging	1.125	-0.45	1.575
Chr2	14575807	14575831	AT2G34610.1	K	R	C	benign	1.125	0.45	0.675
Chr2	14575807	14575925	AT2G34610.1	S	R	R	benign	0.9	-0.225	1.125
Chr2	14575807	14575945	AT2G34610.1	K	I	R	benign	-0.225	-0.675	0.45
Chr2	14575807	14575950	AT2G34610.1	I	V	C	benign	0.225	0.225	0
Chr2	14575807	14575986	AT2G34610.1	H	Y	R	benign	0	0	?
Chr2	14575807	14576011	AT2G34610.1	T	N	R	benign	0	-0.45	0.45
Chr2	14575807	14576184	AT2G34610.1	K	E	R	benign	0	0	?
Chr2	14575807	14576186	AT2G34610.1	K	N	R	benign	0	0	?
Chr2	14575807	14576249	AT2G34610.1	E	D	C	benign	1.125	0.45	0.675
Chr2	14689844	14689899	AT2G34820.1	L	F	R	benign	0.9	0	0.9	TOLERATE
Chr2	14689844	14689966	AT2G34820.1	Q	P	R	benign	0	0	?	TOLERATE
Chr2	14689844	14689969	AT2G34820.1	N	S	R	benign	0	0	?	TOLERATE
Chr2	14689844	14690025	AT2G34820.1	V	F	R	benign	0.675	0	0.675	TOLERATE
Chr2	14689844	14690038	AT2G34820.1	C	Y	R	benign	-0.225	-0.45	0.225	TOLERATE
Chr2	14689844	14690051	AT2G34820.1	E	D	C	benign	0.225	-0.225	0.45	TOLERATE
Chr2	14689844	14690109	AT2G34820.1	S	T	C	benign	0.225	1.125	0.9	TOLERATE
Chr2	14689844	14690131	AT2G34820.1	S	C	R	benign	0.225	0	0.225	DELETERI
Chr2	14793967	14794381	AT2G35100.1	R	T	R	benign	1.025	0.424	0.601	TOLERATE
Chr2	14893289	14893633	AT2G35380.1	S	N	R	benign	0.658	-0.027	0.685	TOLERATE
Chr2	14893289	14893733	AT2G35380.1	H	Q	R	benign	0.595	0.764	0.169	TOLERATE
Chr2	15244584	15244621	AT2G36360.1	V	I	C	benign	0.816	0.131	0.685	TOLERATE
Chr2	15638714	15638801	AT2G37230.1	E	G	R	benign	-0.225	0	0.225	TOLERATE
Chr2	15638714	15638814	AT2G37230.1	D	N	C	benign	1.35	0.225	1.125	TOLERATE
Chr2	15638714	15639012	AT2G37230.1	R	C	R	benign	-0.225	-0.225	0	TOLERATE
Chr2	15638714	15639114	AT2G37230.1	P	T	C	possibly damaging	1.575	-0.225	1.8	TOLERATE
Chr2	15638714	15639255	AT2G37230.1	S	T	C	benign	0	0	?	TOLERATE
Chr2	15929879	15929880	AT2G38070.1	V	M	C	benign	1.217	0.147	1.07
Chr2	15929879	15929944	AT2G38070.1	Q	R	R	possibly damaging	1.789	0.093	1.696
Chr2	15929879	15930228	AT2G38070.1	G	R	R	probably damaging	1.59	-0.582	2.172
Chr2	15929879	15930330	AT2G38070.1	G	R	R	probably damaging	1.59	-0.582	2.172
Chr2	15929879	15930408	AT2G38070.1	R	W	R	probably damaging	1.351	-0.753	2.104
Chr2	16073002	16073040	AT2G38370.1	T	I	R	possibly damaging	-0.303	1.308	1.611	TOLERATE
Chr2	16073002	16073107	AT2G38370.1	Q	E	C	benign	0.372	1.414	1.042	TOLERATE
Chr2	16073002	16073172	AT2G38370.1	A	V	R	benign	-0.357	-0.189	0.168	TOLERATE
Chr2	16073002	16073182	AT2G38370.1	V	I	C	benign	-0.013	0.036	0.049	TOLERATE
Chr2	16073002	16073287	AT2G38370.1	L	M	C	benign	1.164	0.372	0.792	DELETERI
Chr2	16073002	16073343	AT2G38370.1	S	N	R	benign	-0.078	-0.078	0	TOLERATE
Chr2	16073002	16073371	AT2G38370.1	P	S	C	probably damaging	1.797	-0.303	2.1	TOLERATE
Chr2	16073002	16073394	AT2G38370.1	E	A	R	possibly damaging	1.414	-0.303	1.717	TOLERATE
Chr2	16073002	16073526	AT2G38370.1	F	S	R	benign	-0.332	-0.189	0.143	TOLERATE
Chr2	16192036	16192042	AT2G38720.1	K	N	R	possibly damaging	1.312	-0.342	1.654	TOLERATE
Chr2	16192036	16192605	AT2G38730.1	V	L	C	benign	0.618	-0.004	0.622	TOLERATE
Chr2	16345151	16345278	AT2G39180.1	L	W	R	benign	0.474	-0.906	1.38	DELETERI
Chr2	16479952	16480221	AT2G39480.1	K	Q	R	benign	0.57	-0.466	1.036	TOLERATE
Chr2	16479952	16480332	AT2G39480.1	I	V	C	benign	0.756	0.829	0.073	TOLERATE
Chr2	16479952	16480436	AT2G39480.1	A	V	R	benign	0.645	-0.542	1.187	TOLERATE
Chr2	16676751	16676807	AT2G39950.1	V	A	R	benign	?	?	?
Chr2	16676751	16676833	AT2G39950.1	E	D	C	benign	?	?	?
Chr2	16676751	16676998	AT2G39950.1	E	D	C	benign	?	?	?
Chr2	16676751	16677162	AT2G39950.1	S	A	C	benign	?	?	?
Chr2	16723057	16723146	AT2G40030.1	S	T	C	benign	?	?	?
Chr2	16723057	16723162	AT2G40030.1	Q	P	R	benign	?	?	?
Chr2	16723057	16723327	AT2G40030.1	T	N	R	benign	?	?	?
Chr2	16723057	16723329	AT2G40030.1	Q	E	C	benign	?	?	?
Chr2	16723057	16723350	AT2G40030.1	T	A	C	benign	?	?	?
Chr2	16723057	16723356	AT2G40030.1	A	T	C	benign	?	?	?
Chr2	16723057	16723396	AT2G40030.1	T	M	R	benign	?	?	?
Chr2	16900976	16901071	AT2G40460.1	K	R	C	benign	0.306	1.05	0.744	TOLERATE
Chr2	16900976	16901112	AT2G40460.1	G	R	R	benign	0.468	-0.69	1.158	TOLERATE
Chr2	17043899	17044180	AT2G40830.3	Q	L	R	benign	1.352	0.505	0.847	TOLERATE
Chr2	17043899	17044344	AT2G40830.3	P	S	C	probably damaging	1.917	-0.357	2.274	TOLERATE
Chr2	17114081	17114117	AT2G41010.1	L	F	R	benign	-0.45	-0.675	0.225
Chr2	17114081	17114296	AT2G41010.1	I	V	C	benign	0.927	0.131	0.796
Chr2	17114081	17114364	AT2G41010.1	S	C	R	benign	0.147	-0.078	0.225
Chr2	17114081	17114376	AT2G41010.1	T	M	R	possibly damaging	1.408	-0.303	1.711
Chr2	17114081	17114496	AT2G41010.1	A	G	C	benign	-0.332	1.031	1.363
Chr2	17114081	17114508	AT2G41010.1	T	I	R	benign	-0.013	-0.688	0.675
Chr2	17187955	17188243	AT2G41220.1	V	A	R	benign	0.056	-0.238	0.294	DELETERI
Chr2	17297134	17297137	AT2G41480.1	A	D	R	benign	0.315	-0.1	0.415	TOLERATE
Chr2	17297134	17297245	AT2G41480.1	D	G	R	probably damaging	1.841	-0.524	2.365	DELETERI
Chr2	17297134	17297359	AT2G41480.1	L	S	R	probably damaging	1.276	-1.197	2.473	DELETERI
Chr2	17368247	17368394	AT2G41660.1	R	S	R	possibly damaging	1.205	-0.534	1.739
Chr2	17368247	17368599	AT2G41660.1	T	S	C	benign	-0.63	-0.375	0.255
Chr2	17368247	17368683	AT2G41660.1	S	P	C	benign	0.418	-0.834	1.252
Chr2	17368247	17368735	AT2G41660.1	K	R	C	benign	0.567	1.071	0.504
Chr2	17598834	17598883	AT2G42240.2	V	G	R	benign	0	0	?
Chr2	17598834	17598888	AT2G42240.2	L	F	R	benign	0	0	?
Chr2	17837015	17837033	AT2G42870.1	A	E	R	benign	-0.45	0.45	0.9
Chr2	17837015	17837042	AT2G42870.1	R	L	R	benign	-0.45	-0.9	0.45
Chr2	17837015	17837099	AT2G42870.1	F	S	R	possibly damaging	1.35	-0.45	1.8
Chr2	17837015	17837124	AT2G42870.1	T	P	C	benign	0	-0.225	0.225
Chr2	17837015	17837180	AT2G42870.1	E	G	R	benign	0.225	-0.45	0.675
Chr2	17852499	17852555	AT2G42890.1	P	A	C	benign	0.938	0.093	0.845	DELETERI
Chr2	17852499	17852571	AT2G42890.1	G	E	R	benign	-0.648	-0.247	0.401	DELETERI
Chr2	17852499	17852577	AT2G42890.1	S	L	R	possibly damaging	0.785	-0.781	1.566	TOLERATE
Chr2	17852499	17852943	AT2G42890.1	H	R	C	possibly damaging	1.216	-0.675	1.891	TOLERATE
Chr2	17852499	17853033	AT2G42890.1	A	D	R	benign	0.436	-0.649	1.085	DELETERI
Chr2	17951633	17952018	AT2G43160.3	V	I	C	benign	1.217	0.597	0.62	TOLERATE
Chr2	17951633	17952021	AT2G43160.3	A	T	C	benign	0.805	1.032	0.227	DELETERI
Chr2	17951633	17952052	AT2G43160.3	Q	L	R	probably damaging	1.579	-0.528	2.107	DELETERI
Chr2	17951633	17952054	AT2G43160.3	P	S	C	benign	1.322	-0.107	1.429	TOLERATE
Chr2	17951633	17952156	AT2G43160.3	Q	E	C	benign	1.579	0.372	1.207	TOLERATE
Chr2	17997073	17997522	AT2G43320.2	R	Q	R	benign	1.248	1.079	0.169	TOLERATE
Chr2	18026458	18026581	AT2G43410.3	P	Q	R	possibly damaging	1.575	-0.225	1.8
Chr2	18026458	18026615	AT2G43410.3	M	V	C	benign	1.125	0.225	0.9
Chr2	18026458	18026638	AT2G43410.3	N	I	R	probably damaging	1.35	-0.675	2.025
Chr2	18026458	18026978	AT2G43410.3	Q	E	C	benign	1.579	0.372	1.207
Chr2	18147989	18148122	AT2G43800.1	V	I	C	benign	-0.088	0.735	0.823	TOLERATE
Chr2	18147989	18148135	AT2G43800.1	P	L	R	possibly damaging	0.926	-0.989	1.915	TOLERATE
Chr2	18147989	18148300	AT2G43800.1	A	E	R	benign	0.28	-0.658	0.938	TOLERATE
Chr2	18147989	18148302	AT2G43800.1	E	Q	C	benign	0.051	0.051	0	TOLERATE
Chr2	18147989	18148303	AT2G43800.1	E	V	R	benign	0.051	-0.624	0.675	TOLERATE
Chr2	18147989	18148305	AT2G43800.1	I	V	C	benign	0.276	0.051	0.225	TOLERATE
Chr2	18147989	18148308	AT2G43800.1	A	T	C	benign	0.552	-0.243	0.795	TOLERATE
Chr2	18147989	18148341	AT2G43800.1	T	A	C	benign	-0.391	-0.391	0	TOLERATE
Chr2	18147989	18148382	AT2G43800.1	E	D	C	benign	0.797	0.861	0.064	TOLERATE
Chr2	18147989	18148612	AT2G43800.1	L	R	R	benign	-0.332	-0.557	0.225	TOLERATE
Chr2	18194555	18194662	AT2G43930.1	S	L	R	benign	0.9	-0.45	1.35	TOLERATE
Chr2	18194555	18194673	AT2G43930.1	M	L	C	benign	1.125	0.45	0.675	TOLERATE
Chr2	18194555	18194679	AT2G43930.1	Q	E	C	benign	1.125	0.45	0.675	TOLERATE
Chr2	18194555	18194689	AT2G43930.1	P	L	R	probably damaging	1.575	-0.675	2.25	DELETERI
Chr2	18296953	18297072	AT2G44260.2	Q	R	R	possibly damaging	1.03	-0.482	1.512
Chr2	18296953	18297342	AT2G44260.2	G	E	R	possibly damaging	1.299	-0.475	1.774
Chr2	18545385	18545490	AT2G44950.1	S	T	C	benign	0	-0.225	0.225	TOLERATE
Chr2	18595560	18595737	AT2G45100.1	G	S	C	benign	-0.132	0.093	0.225
Chr2	18595560	18595833	AT2G45100.1	I	L	C	benign	-0.192	0.807	0.999
Chr2	18595560	18595850	AT2G45100.1	C	S	R	probably damaging	1.847	-0.399	2.246
Chr2	18595560	18595862	AT2G45100.1	G	A	C	benign	-0.388	0.529	0.917	TOLERATE
Chr2	18595560	18595863	AT2G45100.1	G	C	R	probably damaging	-0.388	1.695	2.083	DELETERI
Chr2	18645597	18646042	AT2G45220.1	N	T	R	benign	0.892	0.142	0.75	TOLERATE
Chr2	18645597	18646059	AT2G45220.1	N	K	R	benign	0.82	0.172	0.648	TOLERATE
Chr2	18693847	18693858	AT2G45340.1	A	T	C	benign	0.621	-0.188	0.809	TOLERATE
Chr2	18693847	18694006	AT2G45340.1	G	E	R	benign	0.739	-0.265	1.004	TOLERATE
Chr2	18693847	18694288	AT2G45340.1	V	G	R	benign	-0.31	-0.632	0.322	TOLERATE
Chr2	18693847	18694319	AT2G45340.1	M	I	C	benign	0.017	1.441	1.424	TOLERATE
Chr2	18745530	18745766	AT2G45480.1	S	T	C	benign	?	?	?
Chr2	18745530	18745773	AT2G45480.1	S	F	R	benign	?	?	?
Chr2	18844014	18844419	AT2G45750.1	P	Q	R	probably damaging	1.716	-0.796	2.512
Chr2	19145786	19145833	AT2G46630.1	S	L	R	benign	?	?	?	DELETERI
Chr2	19145786	19145953	AT2G46630.1	P	L	R	benign	?	?	?	DELETERI
Chr2	19145786	19145989	AT2G46630.1	S	F	R	benign	?	?	?	DELETERI
Chr2	19145786	19146007	AT2G46630.1	R	Q	R	benign	?	?	?	TOLERATE
Chr2	19145786	19146229	AT2G46630.1	N	S	R	benign	?	?	?
Chr2	19145786	19146318	AT2G46630.1	V	I	C	benign	?	?	?
Chr2	19245702	19246029	AT2G46830.1	D	H	R	benign	0.45	0	0.45	DELETERI
Chr2	19245702	19246035	AT2G46830.1	V	I	C	benign	0.225	0.45	0.225	TOLERATE
Chr2	19301478	19301483	AT2G46980.2	V	A	R	benign	?	?	?
Chr2	19301478	19301493	AT2G46980.2	P	S	C	benign	?	?	?
Chr2	19301478	19301501	AT2G46980.2	M	K	R	benign	?	?	?
Chr2	19301478	19301507	AT2G46980.2	R	K	C	benign	?	?	?
Chr2	19301478	19301516	AT2G46980.2	T	S	C	benign	?	?	?
Chr2	19301478	19301535	AT2G46980.2	R	G	R	benign	?	?	?
Chr2	19301478	19301546	AT2G46980.2	S	N	R	benign	?	?	?
Chr2	19301478	19301653	AT2G46980.2	I	N	R	benign	?	?	?
Chr2	19301478	19301684	AT2G46980.2	R	G	R	benign	?	?	?
Chr2	19301478	19301699	AT2G46980.2	D	Y	R	benign	?	?	?
Chr2	19301478	19301701	AT2G46980.2	R	Q	R	benign	?	?	?
Chr2	19301478	19301722	AT2G46980.2	S	F	R	benign	?	?	?
Chr2	19301478	19301755	AT2G46980.2	S	N	R	benign	?	?	?
Chr2	19301478	19301906	AT2G46980.2	K	N	R	benign	?	?	?
Chr2	19301478	19301907	AT2G46980.2	K	R	C	benign	?	?	?
Chr2	19301478	19301977	AT2G46980.2	T	A	C	benign	?	?	?
Chr2	19301478	19301984	AT2G46980.2	E	D	C	benign	?	?	?
Chr2	19301478	19301987	AT2G46980.2	D	E	C	benign	?	?	?
Chr2	19301478	19302022	AT2G46980.2	P	S	C	benign	?	?	?
Chr2	19497345	19497516	AT2G47500.1	S	N	R	benign	0.689	-0.198	0.887	TOLERATE
Chr2	19497345	19497519	AT2G47500.1	T	R	R	benign	0.905	-0.352	1.257	TOLERATE
Chr2	19497345	19497762	AT2G47500.1	N	K	R	benign	-0.174	1.239	1.413	TOLERATE
Chr2	19497345	19497763	AT2G47500.1	N	Y	R	probably damaging	1.431	-0.708	2.139	DELETERI
Chr2	19497345	19497827	AT2G47500.1	M	T	R	benign	1.423	0.811	0.612	TOLERATE
Chr2	19551349	19551435	AT2G47690.1	E	G	R	possibly damaging	1.125	-0.45	1.575
Chr2	19693521	19693710	AT2G48160.1	Q	H	R	benign	-0.225	0.45	0.675
Chr2	19693521	19693814	AT2G48160.1	S	P	C	possibly damaging	-0.225	1.575	1.8
Chr3	70665	71075	AT3G01200.1	V	I	C	benign	1.14	0.558	0.582	TOLERATE
Chr3	70665	71122	AT3G01200.1	T	K	R	benign	-0.245	-0.484	0.239	TOLERATE
Chr3	70665	71136	AT3G01200.1	E	D	C	benign	0.908	1.016	0.108	TOLERATE
Chr3	70665	71200	AT3G01200.1	R	H	C	benign	0.939	-0.416	1.355	TOLERATE
Chr3	297794	298380	AT3G01840.1	D	E	C	benign	?	?	?
Chr3	297794	298413	AT3G01840.1	D	E	C	benign	?	?	?
Chr3	444571	444851	AT3G02260.1	Y	F	C	benign	0.597	1.697	1.1
Chr3	444571	444980	AT3G02260.1	T	I	R	benign	0.973	-0.238	1.211
Chr3	777470	777495	AT3G03305.1	D	A	R	probably damaging	1.707	-0.582	2.289
Chr3	777470	777510	AT3G03305.1	V	A	R	benign	0.88	-0.359	1.239
Chr3	777470	777589	AT3G03305.1	V	I	C	benign	1.306	1.068	0.238
Chr3	884410	884630	AT3G03650.1	A	S	C	benign	0.599	-0.444	1.043	TOLERATE
Chr3	884410	884740	AT3G03650.1	S	N	R	benign	0.978	-0.416	1.394	TOLERATE
Chr3	964872	965095	AT3G03790.2	L	I	C	benign	0.212	1.134	0.922	DELETERI
Chr3	1073628	1073835	AT3G04090.1	S	N	R	benign	-0.214	-0.214	0	DELETERI
Chr3	1073628	1074019	AT3G04090.1	L	V	C	benign	0.173	0.972	0.799	TOLERATE
Chr3	1173026	1173114	AT3G04420.1	P	S	C	possibly damaging	1.082	-0.502	1.584	TOLERATE
Chr3	1173026	1173274	AT3G04420.1	S	F	R	possibly damaging	1.245	-0.528	1.773	TOLERATE
Chr3	1173026	1173276	AT3G04420.1	K	Q	R	benign	1.419	0.147	1.272	DELETERI
Chr3	1173026	1173448	AT3G04420.1	M	R	R	possibly damaging	1.432	-0.352	1.784	TOLERATE
Chr3	1173026	1173457	AT3G04420.1	G	D	R	possibly damaging	1.241	-0.303	1.544	TOLERATE
Chr3	1173026	1173461	AT3G04420.1	D	E	C	benign	-0.073	0.886	0.959	TOLERATE
Chr3	1173026	1173495	AT3G04420.1	G	R	R	benign	-0.484	-0.352	0.132	TOLERATE
Chr3	1270674	1270724	AT3G04680.2	V	M	C	benign	0.467	-0.642	1.109	DELETERI
Chr3	1270674	1271151	AT3G04680.2	A	T	C	possibly damaging	-0.537	1.196	1.733	TOLERATE
Chr3	1362938	1363165	AT3G04930.1	G	E	R	benign	1.005	0.981	0.024
Chr3	1362938	1363212	AT3G04930.1	L	F	R	benign	0.9	0	0.9
Chr3	1362938	1363239	AT3G04930.1	P	A	C	possibly damaging	1.575	-0.225	1.8
Chr3	1362938	1363263	AT3G04930.1	T	A	C	benign	1.125	0	1.125
Chr3	1362938	1363306	AT3G04930.1	G	D	R	possibly damaging	1.35	-0.225	1.575
Chr3	1509713	1510184	AT3G05310.1	S	R	R	benign	0.748	-0.521	1.269	DELETERI
Chr3	1638278	1638289	AT3G05630.1	D	N	C	benign	1.196	1.266	0.07	TOLERATE
Chr3	1638278	1638293	AT3G05630.1	A	E	R	benign	-0.078	-0.528	0.45	TOLERATE
Chr3	1638278	1638304	AT3G05630.1	G	S	C	benign	-0.386	0.775	1.161	TOLERATE
Chr3	1638278	1638334	AT3G05630.1	A	S	C	benign	-0.528	-0.258	0.27	TOLERATE
Chr3	1638278	1638350	AT3G05630.1	G	E	R	possibly damaging	1.193	-0.624	1.817	TOLERATE
Chr3	1638278	1638535	AT3G05630.1	I	V	C	benign	1.311	1.011	0.3	TOLERATE
Chr3	1638278	1638646	AT3G05630.1	F	L	R	possibly damaging	1.697	-0.078	1.775	DELETERI
Chr3	1638278	1638670	AT3G05630.1	E	D	C	benign	0.372	1.583	1.211	TOLERATE
Chr3	1638278	1638752	AT3G05630.1	V	M	C	benign	1.045	0.093	0.952	TOLERATE
Chr3	1731800	1732237	AT3G05810.1	H	Y	R	benign	1.825	1.506	0.319
Chr3	1731800	1732249	AT3G05810.1	L	I	C	benign	0.824	0.118	0.706
Chr3	1731800	1732257	AT3G05810.1	T	N	R	benign	1.125	0	1.125
Chr3	1731800	1732287	AT3G05810.1	A	V	R	benign	0.854	-0.332	1.186
Chr3	1803685	1803721	AT3G06010.1	K	R	C	benign	0.251	0.366	0.115	TOLERATE
Chr3	1901304	1901314	AT3G06290.1	E	Q	C	benign	?	?	?
Chr3	1901304	1901330	AT3G06290.1	E	D	C	benign	?	?	?	DELETERI
Chr3	1901304	1901522	AT3G06290.1	I	M	C	benign	?	?	?	TOLERATE
Chr3	1901304	1901598	AT3G06290.1	K	R	C	benign	?	?	?	TOLERATE
Chr3	1901304	1901700	AT3G06290.1	F	S	R	benign	?	?	?	TOLERATE
Chr3	1901304	1901840	AT3G06290.1	H	Q	R	benign	?	?	?	TOLERATE
Chr3	1901304	1901856	AT3G06290.1	I	T	R	benign	?	?	?	TOLERATE
Chr3	2072642	2072774	AT3G06630.1	V	I	C	benign	0.925	-0.012	0.937
Chr3	2072642	2072809	AT3G06630.1	T	R	R	possibly damaging	1.555	-0.357	1.912
Chr3	2072642	2072844	AT3G06630.1	D	E	C	benign	1.583	0.372	1.211
Chr3	2072642	2072869	AT3G06630.1	D	G	R	benign	1.123	0.956	0.167
Chr3	2072642	2072896	AT3G06630.1	C	Y	R	probably damaging	1.573	-0.735	2.308
Chr3	2072642	2073158	AT3G06630.1	R	K	C	benign	0.064	1.403	1.339
Chr3	2072642	2073165	AT3G06630.1	L	V	C	benign	0.522	-0.431	0.953
Chr3	2236400	2236452	AT3G07060.1	D	E	C	benign	1.162	0.118	1.044
Chr3	2236400	2236716	AT3G07060.1	V	I	C	benign	0.816	0.08	0.736
Chr3	2236400	2236737	AT3G07060.1	K	E	R	benign	1.013	1.274	0.261
Chr3	2236400	2236791	AT3G07060.1	I	V	C	benign	1.038	0.256	0.782
Chr3	2236400	2236802	AT3G07060.1	I	M	C	benign	0.954	-0.112	1.066
Chr3	2485133	2485321	AT3G07780.1	P	L	R	possibly damaging	1.336	-0.445	1.781
Chr3	2485133	2485344	AT3G07780.1	I	V	C	benign	1.047	0.735	0.312
Chr3	2485133	2485362	AT3G07780.1	A	T	C	benign	0.721	-0.319	1.04
Chr3	2485133	2485569	AT3G07780.1	V	I	C	benign	0.642	0.986	0.344
Chr3	2485133	2485576	AT3G07780.1	A	V	R	benign	1.119	-0.208	1.327
Chr3	2564723	2565338	AT3G08030.1	H	P	R	possibly damaging	0.986	-0.992	1.978
Chr3	2564723	2565352	AT3G08030.1	S	P	C	possibly damaging	0.908	-0.752	1.66
Chr3	2967827	2967865	AT3G09670.2	P	L	R	probably damaging	1.575	-0.675	2.25
Chr3	2967827	2967874	AT3G09670.2	T	K	R	benign	0	0	0
Chr3	2967827	2967916	AT3G09670.2	L	R	R	benign	-0.225	-0.45	0.225
Chr3	2967827	2967927	AT3G09670.2	Q	E	C	benign	-0.225	-0.225	0
Chr3	2967827	2967960	AT3G09670.2	K	Q	R	benign	0	0	?
Chr3	2967827	2968006	AT3G09670.2	I	T	R	benign	0	0	?
Chr3	2967827	2968059	AT3G09670.2	V	L	C	benign	-0.225	-0.225	0
Chr3	2967827	2968081	AT3G09670.2	T	I	R	benign	-0.225	-0.675	0.45
Chr3	2967827	2968094	AT3G09670.2	K	N	R	benign	1.125	0	1.125
Chr3	2967827	2968103	AT3G09670.2	N	K	R	benign	0	-0.45	0.45
Chr3	2967827	2968115	AT3G09670.2	C	W	R	benign	-0.225	-0.675	0.45
Chr3	2967827	2968143	AT3G09670.2	K	E	R	benign	0.225	1.125	0.9
Chr3	2967827	2968149	AT3G09670.2	P	A	C	benign	-0.45	0	0.45
Chr3	2967827	2968169	AT3G09670.2	I	M	C	benign	0.9	0.225	0.675
Chr3	2967827	2968221	AT3G09670.2	D	N	C	benign	0.225	1.35	1.125
Chr3	2967827	2968233	AT3G09670.2	N	H	R	benign	-0.675	-0.675	0
Chr3	2967827	2968347	AT3G09670.2	L	I	C	benign	-0.45	-0.675	0.225
Chr3	3242777	3242793	AT3G10430.1	C	F	R	probably damaging	2.722	-0.624	3.346	TOLERATE
Chr3	3242777	3243051	AT3G10430.1	D	G	R	possibly damaging	1.369	-0.588	1.957	TOLERATE
Chr3	3242777	3243061	AT3G10430.1	K	Q	R	possibly damaging	1.592	-0.146	1.738	DELETERI
Chr3	3242777	3243196	AT3G10430.1	K	E	R	benign	0.728	-0.456	1.184	TOLERATE
Chr3	3424528	3424529	AT3G10950.1	S	N	R	benign	1.214	0.239	0.975	TOLERATE
Chr3	3424528	3424538	AT3G10950.1	R	K	C	benign	1.508	0.779	0.729	TOLERATE
Chr3	3424528	3424562	AT3G10950.1	S	N	R	benign	0.974	-0.337	1.311	TOLERATE
Chr3	3424528	3424996	AT3G10960.1	T	S	C	benign	0	0	?
Chr3	3424528	3425018	AT3G10960.1	V	L	C	benign	0.9	0.225	0.675
Chr3	3424528	3425029	AT3G10960.1	N	S	R	benign	1.181	-0.204	1.385
Chr3	3424528	3425063	AT3G10960.1	F	V	R	benign	0.699	-0.493	1.192
Chr3	3424528	3425075	AT3G10960.1	V	M	C	benign	1.019	-0.241	1.26
Chr3	3610119	3610515	AT3G11470.1	C	G	R	probably damaging	1.87	-0.978	2.848	TOLERATE
Chr3	3645878	3646065	AT3G11570.1	M	T	R	benign	0.967	0.07	0.897
Chr3	3679097	3679108	AT3G11660.1	N	D	C	benign	0.95	0.539	0.411
Chr3	3679097	3679597	AT3G11660.1	I	L	C	benign	1.155	0.904	0.251
Chr3	3679097	3679624	AT3G11660.1	K	E	R	benign	1.015	-0.163	1.178
Chr3	3679097	3679626	AT3G11660.1	R	Q	R	benign	0.909	1.087	0.178
Chr3	3895786	3895815	AT3G12210.2	S	N	R	benign	0.996	-0.349	1.345
Chr3	3895786	3895841	AT3G12210.2	P	A	C	probably damaging	2.067	-0.439	2.506
Chr3	3991556	3991572	AT3G12580.1	D	G	R	benign	-0.015	0.354	0.369	TOLERATE
Chr3	3991556	3991595	AT3G12580.1	R	S	R	benign	0.829	-0.005	0.834	TOLERATE
Chr3	3991556	3991732	AT3G12580.1	A	P	C	benign	0.1	0.437	0.337	TOLERATE
Chr3	3991556	3991863	AT3G12580.1	Q	L	R	possibly damaging	1.015	-0.56	1.575	DELETERI
Chr3	4056760	4056919	AT3G12770.1	I	T	R	benign	0	0	?
Chr3	4056760	4056928	AT3G12770.1	T	I	R	benign	0	0	?
Chr3	4056760	4057130	AT3G12770.1	T	I	R	benign	0.653	1.084	0.431	TOLERATE
Chr3	4056760	4057133	AT3G12770.1	A	D	R	probably damaging	1.084	-1.334	2.418	DELETERI
Chr3	4056760	4057179	AT3G12770.1	L	M	C	benign	0.899	-0.408	1.307	TOLERATE
Chr3	4194709	4194852	AT3G13070.1	K	N	R	benign	-0.225	0.225	0.45
Chr3	4194709	4195004	AT3G13070.1	L	M	C	benign	0.9	0.45	0.45
Chr3	4194709	4195039	AT3G13070.1	R	T	R	benign	1.125	-0.225	1.35
Chr3	4304953	4305120	AT3G13300.1	V	M	C	benign	1.217	0.147	1.07	DELETERI
Chr3	4304953	4305395	AT3G13300.1	V	A	R	benign	1.217	-0.078	1.295	TOLERATE
Chr3	4355876	4356059	AT3G13400.1	A	D	R	benign	0.412	0.718	0.306	TOLERATE
Chr3	4355876	4356218	AT3G13400.1	S	F	R	possibly damaging	0.588	-0.996	1.584	TOLERATE
Chr3	4355876	4356350	AT3G13400.1	D	G	R	probably damaging	1.618	-0.617	2.235	DELETERI
Chr3	4591231	4591298	AT3G13910.1	S	R	R	benign	0	-0.45	0.45
Chr3	4591231	4591407	AT3G13910.1	A	V	R	benign	0	0	?
Chr3	4693908	4693967	AT3G14160.1	A	T	C	benign	0.225	0.225	0
Chr3	4693908	4693970	AT3G14160.1	G	R	R	possibly damaging	1.35	-0.45	1.8
Chr3	4693908	4693971	AT3G14160.1	G	V	R	probably damaging	1.35	-0.675	2.025
Chr3	4693908	4694226	AT3G14160.1	R	T	R	benign	-0.225	0.225	0.45
Chr3	4693908	4694362	AT3G14160.1	N	K	R	benign	0.969	0.73	0.239	TOLERATE
Chr3	4818355	4818709	AT3G14415.1	A	P	C	benign	0.23	-0.607	0.837	TOLERATE
Chr3	4818355	4818710	AT3G14415.1	A	E	R	benign	0.23	0.505	0.275	TOLERATE
Chr3	4942149	4942152	AT3G14710.1	T	N	R	benign	?	?	?	TOLERATE
Chr3	4942149	4942204	AT3G14710.1	D	E	C	benign	?	?	?	TOLERATE
Chr3	4942149	4942262	AT3G14710.1	P	S	C	benign	?	?	?	TOLERATE
Chr3	4942149	4942335	AT3G14710.1	R	Q	R	benign	?	?	?	TOLERATE
Chr3	4942149	4942350	AT3G14710.1	S	Y	R	benign	?	?	?	TOLERATE
Chr3	4942149	4942392	AT3G14710.1	R	I	R	benign	?	?	?	TOLERATE
Chr3	4991648	4991724	AT3G14840.2	M	I	C	benign	-0.748	0.048	0.796	TOLERATE
Chr3	4991648	4991858	AT3G14840.2	V	L	C	benign	0.009	0.415	0.406	TOLERATE
Chr3	5091507	5091562	AT3G15120.1	D	N	C	benign	?	?	?
Chr3	5091507	5091834	AT3G15120.1	P	L	R	benign	?	?	?	DELETERI
Chr3	5140786	5140959	AT3G15270.1	R	G	R	benign	0.408	-0.986	1.394	TOLERATE
Chr3	5140786	5141109	AT3G15270.1	V	I	C	benign	0.706	0.836	0.13	TOLERATE
Chr3	5140786	5141147	AT3G15270.1	G	E	R	possibly damaging	1.35	-0.45	1.8	TOLERATE
Chr3	5140786	5141207	AT3G15270.1	T	I	R	benign	0	0	?	TOLERATE
Chr3	5140786	5141246	AT3G15270.1	Q	R	R	benign	0.225	0.45	0.225	TOLERATE
Chr3	5140786	5141247	AT3G15270.1	Q	E	C	benign	0.225	0.225	0	TOLERATE
Chr3	5210055	5210261	AT3G15430.2	K	N	R	possibly damaging	1.57	-0.132	1.702	TOLERATE
Chr3	5210055	5210413	AT3G15430.2	A	T	C	benign	-0.132	-0.132	0	TOLERATE
Chr3	5210055	5210473	AT3G15430.2	P	S	C	benign	1.097	-0.317	1.414	TOLERATE
Chr3	5210055	5210528	AT3G15430.2	A	V	R	benign	1.281	-0.132	1.413	DELETERI
Chr3	5235214	5235584	AT3G15500.1	A	G	C	benign	-0.357	-0.657	0.3	TOLERATE
Chr3	5235214	5235651	AT3G15500.1	E	D	C	benign	-0.568	-0.468	0.1	TOLERATE
Chr3	5235214	5235675	AT3G15500.1	L	F	R	benign	0.85	0.848	0.002	TOLERATE
Chr3	5235214	5235726	AT3G15500.1	S	R	R	benign	0.628	-0.516	1.144	TOLERATE
Chr3	5235214	5235763	AT3G15500.1	E	K	R	benign	1	-0.194	1.194	TOLERATE
Chr3	5235214	5235809	AT3G15500.1	Q	P	R	benign	-0.431	-0.767	0.336	TOLERATE
Chr3	5269413	5269439	AT3G15550.1	P	A	C	benign	0	0	?	TOLERATE
Chr3	5269413	5269683	AT3G15550.1	K	R	C	benign	0	0	?	TOLERATE
Chr3	5269413	5269791	AT3G15550.1	T	I	R	benign	0	0	?	TOLERATE
Chr3	5299309	5299330	AT3G15640.1	A	T	C	benign	0.498	0.713	0.215	DELETERI
Chr3	5299309	5299394	AT3G15640.1	R	Q	R	benign	0.699	-0.443	1.142	TOLERATE
Chr3	5362491	5362949	AT3G15870.1	H	Q	R	benign	-0.675	-0.45	0.225	TOLERATE
Chr3	5362491	5362963	AT3G15870.1	V	A	R	benign	0.225	-0.225	0.45	TOLERATE
Chr3	5440338	5440417	AT3G16030.1	R	M	R	benign	0.128	1.054	0.926	TOLERATE
Chr3	5440338	5440617	AT3G16030.1	R	G	R	probably damaging	1.159	-1.23	2.389	TOLERATE
Chr3	5440338	5440620	AT3G16030.1	K	E	R	benign	0.409	0.317	0.092	DELETERI
Chr3	5440338	5440638	AT3G16030.1	Y	N	R	benign	0.121	0.258	0.137	DELETERI
Chr3	5640097	5640541	AT3G16565.2	I	S	R	possibly damaging	0.893	-0.76	1.653	TOLERATE
Chr3	5749810	5749863	AT3G16850.1	N	S	R	benign	0.589	0.352	0.237	TOLERATE
Chr3	5910127	5910282	AT3G17310.1	L	W	R	benign	-0.308	-0.952	0.644
Chr3	5910127	5910414	AT3G17310.1	G	D	R	possibly damaging	1.503	-0.303	1.806
Chr3	5910127	5910519	AT3G17310.1	G	D	R	possibly damaging	1.241	-0.303	1.544
Chr3	5910127	5910562	AT3G17310.1	G	R	R	benign	0	-0.225	0.225
Chr3	6036255	6036858	AT3G17650.1	I	T	R	probably damaging	1.686	-0.566	2.252	DELETERI
Chr3	6036255	6036884	AT3G17650.1	L	F	R	possibly damaging	1.065	-0.612	1.677	DELETERI
Chr3	6121152	6121176	AT3G17860.1	S	A	C	benign	1.003	-0.232	1.235	DELETERI
Chr3	6121152	6121215	AT3G17860.1	D	N	C	benign	1.223	-0.134	1.357	TOLERATE
Chr3	6121152	6121230	AT3G17860.1	S	P	C	benign	-0.232	-0.571	0.339	TOLERATE
Chr3	6121152	6121269	AT3G17860.1	P	S	C	benign	-0.399	0.051	0.45	DELETERI
Chr3	6121152	6121634	AT3G17860.1	A	T	C	benign	-0.188	0.828	1.016	TOLERATE
Chr3	6240551	6240995	AT3G18215.1	V	M	C	possibly damaging	1.358	-0.158	1.516
Chr3	6240551	6241016	AT3G18215.1	V	F	R	benign	0.525	-0.545	1.07
Chr3	6353182	6353193	AT3G18500.2	S	C	R	benign	0.807	2.24	1.433	TOLERATE
Chr3	6353182	6353314	AT3G18500.2	A	V	R	benign	0.765	-0.414	1.179	TOLERATE
Chr3	6353182	6353520	AT3G18500.2	V	I	C	benign	-0.528	-0.528	0	TOLERATE
Chr3	6353182	6353652	AT3G18500.2	G	R	R	possibly damaging	-0.582	1.145	1.727	TOLERATE
Chr3	6501703	6501799	AT3G18860.2	E	V	R	benign	-0.387	0.401	0.788	TOLERATE
Chr3	6524190	6524378	AT3G18930.2	I	T	R	benign	-0.225	0	0.225	TOLERATE
Chr3	6524190	6524463	AT3G18930.2	V	L	C	benign	0	-0.225	0.225	TOLERATE
Chr3	6524190	6524622	AT3G18930.2	P	T	C	possibly damaging	1.575	-0.225	1.8	TOLERATE
Chr3	6524190	6524715	AT3G18930.2	M	L	C	benign	-0.034	0.725	0.759	TOLERATE
Chr3	6631190	6631693	AT3G19170.1	R	Q	R	benign	1.125	0.225	0.9	TOLERATE
Chr3	6631190	6631698	AT3G19170.1	L	F	R	benign	0	1.35	1.35	TOLERATE
Chr3	6631190	6631703	AT3G19170.1	L	F	R	benign	0.9	0	0.9	TOLERATE
Chr3	6631190	6631798	AT3G19170.1	R	H	C	benign	0	0	?	DELETERI
Chr3	6731365	6731879	AT3G19420.1	H	P	R	benign	0	0	?
Chr3	6731365	6731880	AT3G19420.1	H	Q	R	benign	0	0	?
Chr3	6731365	6731884	AT3G19420.1	P	A	C	benign	0	0	?
Chr3	6810895	6811010	AT3G19600.1	S	G	C	benign	0.808	0.972	0.164	TOLERATE
Chr3	6810895	6811015	AT3G19600.1	S	F	R	benign	0.599	-0.807	1.406	TOLERATE
Chr3	6810895	6811124	AT3G19600.1	M	L	C	benign	1.373	1.149	0.224	TOLERATE
Chr3	6810895	6811172	AT3G19600.1	H	N	R	benign	1.305	1.093	0.212	TOLERATE
Chr3	6810895	6811192	AT3G19600.1	P	Q	R	probably damaging	1.997	-0.399	2.396	DELETERI
Chr3	6810895	6811266	AT3G19600.1	N	K	R	probably damaging	1.889	-0.174	2.063	DELETERI
Chr3	6810895	6811271	AT3G19600.1	A	S	C	benign	1.214	-0.121	1.335	TOLERATE
Chr3	6810895	6811293	AT3G19600.1	F	L	R	probably damaging	1.979	-0.174	2.153	TOLERATE
Chr3	6810895	6811375	AT3G19600.1	T	I	R	possibly damaging	1.083	-0.447	1.53	TOLERATE
Chr3	7120741	7120781	AT3G20420.1	R	C	R	benign	0	0	?	TOLERATE
Chr3	7120741	7120804	AT3G20420.1	L	P	R	benign	0	0	?	TOLERATE
Chr3	7120741	7120843	AT3G20420.1	S	I	R	benign	0	0	?	DELETERI
Chr3	7225367	7225596	AT3G20660.1	V	A	R	benign	0.944	0.904	0.04	TOLERATE
Chr3	7225367	7225657	AT3G20660.1	V	I	C	benign	0.727	0.585	0.142	TOLERATE
Chr3	7261123	7261409	AT3G20770.1	V	I	C	benign	0.72	1.14	0.42	TOLERATE
Chr3	7261123	7261542	AT3G20770.1	M	I	C	benign	0.789	0.471	0.318	TOLERATE
Chr3	7261123	7261583	AT3G20770.1	S	P	C	benign	0.335	0.916	0.581	TOLERATE
Chr3	7307662	7308028	AT3G20860.1	T	N	R	benign	0.755	0.913	0.158	TOLERATE
Chr3	7307662	7308048	AT3G20860.1	L	I	C	benign	0.819	-0.192	1.011	TOLERATE
Chr3	7307662	7308099	AT3G20860.1	S	A	C	benign	0.9	0.225	0.675	TOLERATE
Chr3	7307662	7308118	AT3G20860.1	K	R	C	benign	0	0	?	TOLERATE
Chr3	7307662	7308135	AT3G20860.1	S	T	C	benign	0	0	?	TOLERATE
Chr3	7307662	7308162	AT3G20860.1	A	T	C	benign	0.9	0	0.9	TOLERATE
Chr3	7391890	7392271	AT3G21090.1	H	Y	R	benign	2.316	0.867	1.449	TOLERATE
Chr3	7590416	7590834	AT3G21540.1	Y	F	C	benign	1.944	1.558	0.386	TOLERATE
Chr3	7842030	7842124	AT3G22220.1	I	V	C	benign	1.031	0.896	0.135
Chr3	7917365	7917696	AT3G22380.2	L	S	R	benign	?	?	?
Chr3	7917365	7917737	AT3G22380.2	L	I	C	benign	?	?	?
Chr3	7917365	7917798	AT3G22380.2	S	N	R	benign	?	?	?
Chr3	7917365	7917897	AT3G22380.2	V	A	R	benign	?	?	?
Chr3	7975908	7976038	AT3G22520.1	S	L	R	benign	0.225	-0.225	0.45
Chr3	7975908	7976235	AT3G22520.1	T	I	R	benign	1.125	-0.225	1.35
Chr3	7975908	7976266	AT3G22520.1	Q	H	R	benign	1.125	0	1.125
Chr3	7975908	7976430	AT3G22520.1	T	I	R	benign	0	0	?
Chr3	8117854	8117953	AT3G22910.1	R	K	C	benign	0.332	0.255	0.077	TOLERATE
Chr3	8260332	8260526	AT3G23160.1	V	L	C	benign	0.283	0.058	0.225
Chr3	8311989	8311993	AT3G23255.1	L	F	R	benign	0	0	?
Chr3	8311989	8312378	AT3G23255.1	Y	H	R	benign	0.675	-0.225	0.9
Chr3	8346835	8347203	AT3G23330.1	S	R	R	benign	0	0.225	0.225	TOLERATE
Chr3	8346835	8347258	AT3G23330.1	S	C	R	benign	1.06	0.888	0.172	DELETERI
Chr3	8346835	8347263	AT3G23330.1	S	T	C	benign	0.524	-0.677	1.201	TOLERATE
Chr3	8346835	8347440	AT3G23330.1	T	A	C	benign	0.36	0.563	0.203	TOLERATE
Chr3	8447869	8447909	AT3G23540.1	S	A	C	benign	1.245	0.147	1.098
Chr3	8447869	8447921	AT3G23540.1	G	C	R	probably damaging	1.35	-0.675	2.025
Chr3	8447869	8447949	AT3G23540.1	T	N	R	benign	1.032	1.235	0.203
Chr3	8447869	8447960	AT3G23540.1	P	S	C	possibly damaging	1.322	-0.238	1.56
Chr3	8447869	8448002	AT3G23540.1	A	S	C	benign	0.9	0.225	0.675
Chr3	8447869	8448440	AT3G23550.1	V	I	C	benign	0.929	0.437	0.492
Chr3	8641617	8641779	AT3G23920.1	G	S	C	benign	1.005	-0.132	1.137
Chr3	8641617	8642017	AT3G23920.1	K	T	R	benign	-0.245	-0.191	0.054	TOLERATE
Chr3	8641617	8642078	AT3G23920.1	M	I	C	benign	1.016	0.358	0.658	TOLERATE
Chr3	8693011	8693558	AT3G24070.1	R	C	R	benign	?	?	?
Chr3	8693011	8693606	AT3G24070.1	A	S	C	benign	?	?	?
Chr3	8693011	8693613	AT3G24070.1	S	C	R	benign	?	?	?
Chr3	8693011	8693615	AT3G24070.1	M	V	C	benign	?	?	?
Chr3	8693011	8693616	AT3G24070.1	M	K	R	benign	?	?	?
Chr3	8693011	8693617	AT3G24070.1	M	I	C	benign	?	?	?
Chr3	8693011	8693618	AT3G24070.1	G	C	R	benign	?	?	?
Chr3	8693011	8693622	AT3G24070.1	E	V	R	benign	?	?	?
Chr3	8693011	8693630	AT3G24070.1	E	K	R	benign	?	?	?
Chr3	8753334	8753818	AT3G24210.1	T	R	R	benign	-0.426	-0.388	0.038	TOLERATE
Chr3	8828412	8828631	AT3G24320.1	R	C	R	probably damaging	1.805	-0.849	2.654	DELETERI
Chr3	8941223	8941471	AT3G24520.1	S	I	R	benign	0	0	?	DELETERI
Chr3	8941223	8941480	AT3G24520.1	N	T	R	benign	0	0	?	TOLERATE
Chr3	8970850	8970866	AT3G24590.1	R	Q	R	benign	0	0	?
Chr3	8970850	8970883	AT3G24590.1	Y	D	R	benign	0	0	?
Chr3	8970850	8970950	AT3G24590.1	G	D	R	benign	0	0	?	DELETERI
Chr3	8970850	8970971	AT3G24590.1	D	V	R	benign	0	0	?	TOLERATE
Chr3	8970850	8970998	AT3G24590.1	R	K	C	benign	-0.568	-0.502	0.066	TOLERATE
Chr3	9277773	9277827	AT3G25545.1	S	N	R	benign	?	?	?
Chr3	9277773	9277929	AT3G25545.1	Y	C	R	benign	?	?	?
Chr3	9277773	9277938	AT3G25545.1	S	N	R	benign	?	?	?
Chr3	9277773	9277949	AT3G25545.1	D	H	R	benign	?	?	?
Chr3	9277773	9277959	AT3G25545.1	L	S	R	benign	?	?	?
Chr3	9277773	9277962	AT3G25545.1	T	I	R	benign	?	?	?
Chr3	9277773	9278042	AT3G25545.1	I	V	C	benign	?	?	?
Chr3	9277773	9278043	AT3G25545.1	I	S	R	benign	?	?	?
Chr3	9277773	9278208	AT3G25545.1	I	T	R	benign	?	?	?
Chr3	9277773	9278297	AT3G25545.1	S	A	C	benign	?	?	?
Chr3	9277773	9278313	AT3G25545.1	A	V	R	benign	?	?	?
Chr3	9340596	9340739	AT3G25660.1	I	V	C	benign	0.146	0.22	0.074	TOLERATE
Chr3	9340596	9340852	AT3G25660.1	P	Q	R	benign	0.8	-0.115	0.915	DELETERI
Chr3	9340596	9340861	AT3G25660.1	E	G	R	benign	0.566	-0.114	0.68	TOLERATE
Chr3	9340596	9340866	AT3G25660.1	H	Q	R	benign	1.06	0.228	0.832	TOLERATE
Chr3	9340596	9340879	AT3G25660.1	L	P	R	benign	0.606	-0.038	0.644	TOLERATE
Chr3	9546139	9546428	AT3G26120.1	G	R	R	benign	0	0	?	DELETERI
Chr3	9546139	9546476	AT3G26120.1	S	T	C	benign	0	0	?	TOLERATE
Chr3	9546139	9546480	AT3G26120.1	S	F	R	benign	0	0	?	DELETERI
Chr3	9546139	9546507	AT3G26120.1	P	L	R	benign	0	0	?	TOLERATE
Chr3	9546139	9546516	AT3G26120.1	Q	P	R	benign	0	0	?	DELETERI
Chr3	9546139	9546624	AT3G26120.1	P	L	R	benign	0	0	?	DELETERI
Chr3	9546139	9546626	AT3G26120.1	P	T	C	benign	0	0	?	DELETERI
Chr3	9745921	9745979	AT3G26540.1	E	D	C	benign	-0.45	-0.225	0.225	TOLERATE
Chr3	9745921	9745990	AT3G26540.1	V	M	C	benign	0	-0.225	0.225	DELETERI
Chr3	9745921	9746011	AT3G26540.1	V	M	C	benign	0	-0.225	0.225	TOLERATE
Chr3	9745921	9746014	AT3G26540.1	R	W	R	benign	-0.675	0.225	0.9	DELETERI
Chr3	9745921	9746100	AT3G26540.1	R	M	R	benign	1.125	-0.225	1.35	DELETERI
Chr3	9745921	9746173	AT3G26540.1	V	L	C	benign	0.9	0.225	0.675	TOLERATE
Chr3	9745921	9746210	AT3G26540.1	E	D	C	benign	1.125	0.45	0.675	TOLERATE
Chr3	9745921	9746293	AT3G26540.1	L	V	C	benign	0.9	0.225	0.675	TOLERATE
Chr3	9745921	9746328	AT3G26540.1	Y	C	R	benign	-0.225	-0.225	0	DELETERI
Chr3	9745921	9746422	AT3G26540.1	A	S	C	benign	-0.225	-0.225	0	TOLERATE
Chr3	9940820	9941225	AT3G26950.1	V	L	C	benign	0.9	0.225	0.675
Chr3	9940820	9941309	AT3G26950.1	A	T	C	benign	-0.225	-0.225	0
Chr3	10054320	10054490	AT3G27230.1	M	I	C	benign	-0.256	0.619	0.875
Chr3	10054320	10054617	AT3G27230.1	V	L	C	benign	1.17	0.543	0.627
Chr3	10054320	10054633	AT3G27230.1	G	E	R	benign	-0.89	0.232	1.122
Chr3	10141253	10141309	AT3G27400.1	K	E	R	benign	0.245	-0.678	0.923	TOLERATE
Chr3	10141253	10141311	AT3G27400.1	K	N	R	benign	0.245	0.587	0.342	TOLERATE
Chr3	10141253	10141403	AT3G27400.1	P	R	R	probably damaging	1.892	-0.674	2.566	DELETERI
Chr3	10141253	10141468	AT3G27400.1	F	L	R	probably damaging	1.192	-0.99	2.182	TOLERATE
Chr3	10141253	10141469	AT3G27400.1	F	S	R	possibly damaging	1.192	-0.733	1.925	TOLERATE
Chr3	10141253	10141510	AT3G27400.1	D	N	C	benign	0.364	1.053	0.689	TOLERATE
Chr3	10141253	10141714	AT3G27400.1	G	S	C	benign	0.501	1.246	0.745	TOLERATE
Chr3	10141253	10141715	AT3G27400.1	G	D	R	benign	0.501	-0.601	1.102	TOLERATE
Chr3	10243943	10243987	AT3G27660.1	G	A	C	benign	1.356	0.332	1.024	TOLERATE
Chr3	10362202	10362235	AT3G27920.1	D	N	C	benign	0.495	0.63	0.135	TOLERATE
Chr3	10362202	10362285	AT3G27920.1	K	R	C	benign	1.673	1.198	0.475	TOLERATE
Chr3	10362202	10362354	AT3G27920.1	L	W	R	possibly damaging	0.917	-1.032	1.949	DELETERI
Chr3	10380873	10380882	AT3G27960.1	C	Y	R	benign	1.983	1.407	0.576	TOLERATE
Chr3	10380873	10380904	AT3G27960.1	K	E	R	benign	1.011	-0.127	1.138	TOLERATE
Chr3	10380873	10380920	AT3G27960.1	D	E	C	benign	0.113	1.432	1.319	TOLERATE
Chr3	10380873	10380987	AT3G27960.1	F	Y	C	benign	1.869	0.543	1.326	TOLERATE
Chr3	10380873	10381012	AT3G27960.1	S	C	R	benign	0.644	1.934	1.29	TOLERATE
Chr3	10380873	10381084	AT3G27960.1	V	I	C	benign	0.017	0.173	0.156	TOLERATE
Chr3	10380873	10381177	AT3G27960.1	A	S	C	benign	1.281	0.093	1.188	DELETERI
Chr3	10380873	10381389	AT3G27960.1	G	A	C	benign	-0.357	0.821	1.178	TOLERATE
Chr3	10443920	10444149	AT3G28050.1	L	F	R	benign	0.653	0.528	0.125
Chr3	10443920	10444213	AT3G28050.1	A	T	C	benign	0.447	0.686	0.239
Chr3	10443920	10444461	AT3G28050.1	V	I	C	benign	0.963	0.474	0.489
Chr3	10789226	10789252	AT3G28740.1	V	I	C	benign	1.241	1.128	0.113	TOLERATE
Chr3	10789226	10789568	AT3G28740.1	V	E	R	benign	0.037	0.242	0.205	TOLERATE
Chr3	10789226	10789610	AT3G28740.1	R	H	C	benign	1.116	-0.176	1.292	DELETERI
Chr3	10789226	10789631	AT3G28740.1	H	R	C	benign	0.854	0.985	0.131	TOLERATE
Chr3	10789226	10789676	AT3G28740.1	A	V	R	benign	0.587	0.081	0.506	TOLERATE
Chr3	10994243	10994272	AT3G28980.1	S	F	R	benign	0.9	-0.45	1.35	DELETERI
Chr3	10994243	10994279	AT3G28980.1	S	T	C	benign	0	0	?	TOLERATE
Chr3	10994243	10994282	AT3G28980.1	T	A	C	benign	0	0	?	TOLERATE
Chr3	10994243	10994437	AT3G28980.1	M	T	R	benign	1.125	-0.225	1.35
Chr3	10994243	10994579	AT3G28980.1	G	A	C	benign	1.35	0	1.35
Chr3	10994243	10994627	AT3G28980.1	K	T	R	benign	1.125	-0.225	1.35
Chr3	10994243	10994663	AT3G28980.1	R	K	C	benign	0.225	0.225	0
Chr3	10994243	10994667	AT3G28980.1	I	L	C	benign	0.9	0.45	0.45
Chr3	10994243	10994711	AT3G28980.1	A	V	R	benign	0	0	0
Chr3	10994243	10994805	AT3G28980.1	T	A	C	benign	1.125	0	1.125
Chr3	11188836	11188890	AT3G29230.1	A	S	C	benign	0.538	0.19	0.348	TOLERATE
Chr3	11188836	11188947	AT3G29230.1	E	Q	C	benign	-0.26	0.438	0.698	TOLERATE
Chr3	11188836	11189041	AT3G29230.1	P	R	R	benign	1.444	1.097	0.347	TOLERATE
Chr3	11188836	11189323	AT3G29230.1	M	K	R	benign	0.609	-0.131	0.74	TOLERATE
Chr3	11290917	11290943	AT3G29390.1	D	E	C	benign	0.372	1.414	1.042	TOLERATE
Chr3	11290917	11291141	AT3G29390.1	R	H	C	probably damaging	-0.078	2.206	2.284	TOLERATE
Chr3	11290917	11291431	AT3G29390.1	M	V	C	benign	0.372	0.147	0.225	TOLERATE
Chr3	11290917	11291450	AT3G29390.1	S	L	R	possibly damaging	0.763	-0.866	1.629	TOLERATE
Chr3	11291880	11292422	AT3G29390.1	N	I	R	probably damaging	1.35	-0.675	2.025	TOLERATE
Chr3	11395592	11395626	AT3G29580.1	T	I	R	benign	0.189	-0.72	0.909	TOLERATE
Chr3	11395592	11395781	AT3G29580.1	I	F	R	probably damaging	1.475	-0.533	2.008	DELETERI
Chr3	11395592	11395822	AT3G29580.1	P	Q	R	benign	0.475	-0.529	1.004	DELETERI
Chr3	11395592	11395859	AT3G29580.1	D	N	C	possibly damaging	0.778	-0.724	1.502	TOLERATE
Chr3	11531957	11531991	AT3G29680.1	F	L	R	probably damaging	2.269	-0.428	2.697	TOLERATE
Chr3	11531957	11532084	AT3G29680.1	R	G	R	probably damaging	2.034	-0.919	2.953	TOLERATE
Chr3	11531957	11532107	AT3G29680.1	K	I	R	probably damaging	1.165	-0.888	2.053	TOLERATE
Chr3	11531957	11532117	AT3G29680.1	P	S	C	possibly damaging	1.204	-0.761	1.965	TOLERATE
Chr3	11531957	11532138	AT3G29680.1	Y	N	R	benign	0.702	0.87	0.168	TOLERATE
Chr3	11531957	11532152	AT3G29680.1	S	L	R	benign	0.447	-0.02	0.467	TOLERATE
Chr3	11531957	11532156	AT3G29680.1	I	L	C	benign	0.408	0.582	0.174	TOLERATE
Chr3	11531957	11532210	AT3G29680.1	V	I	C	benign	1.441	1.189	0.252	TOLERATE
Chr3	11531957	11532243	AT3G29680.1	D	Y	R	benign	0.639	0.22	0.419	TOLERATE
Chr3	11531957	11532251	AT3G29680.1	T	I	R	benign	-0.71	0.505	1.215	TOLERATE
Chr3	11531957	11532261	AT3G29680.1	H	N	R	possibly damaging	1.877	0.222	1.655	TOLERATE
Chr3	11531957	11532286	AT3G29680.1	H	Q	R	possibly damaging	0.683	-0.844	1.527	TOLERATE
Chr3	11531957	11532299	AT3G29680.1	A	G	C	benign	-0.067	-0.956	0.889	TOLERATE
Chr3	11531957	11532335	AT3G29680.1	T	I	R	benign	0.062	0.984	0.922	TOLERATE
Chr3	11531957	11532392	AT3G29680.1	A	V	R	benign	0.653	0.372	0.281	TOLERATE
Chr3	11531957	11532398	AT3G29680.1	D	G	R	probably damaging	1.49	-0.791	2.281	TOLERATE
Chr3	11531957	11532404	AT3G29680.1	S	F	R	possibly damaging	0.913	-0.913	1.826	DELETERI
Chr3	11531957	11532429	AT3G29680.1	P	S	C	benign	1.381	0.527	0.854	TOLERATE
Chr3	11531957	11532450	AT3G29680.1	R	C	R	probably damaging	1.706	-1.027	2.733	TOLERATE
Chr3	11531957	11532455	AT3G29680.1	E	V	R	possibly damaging	0.601	-1.028	1.629	TOLERATE
Chr3	11531957	11532461	AT3G29680.1	S	N	R	benign	0.752	-0.48	1.232	TOLERATE
Chr3	11531957	11532462	AT3G29680.1	S	G	C	benign	0.752	1.329	0.577	TOLERATE
Chr3	11531957	11532467	AT3G29680.1	I	S	R	benign	0.736	0.099	0.637	TOLERATE
Chr3	11531957	11532470	AT3G29680.1	Y	C	R	probably damaging	1.229	-1.023	2.252	TOLERATE
Chr3	11531957	11532471	AT3G29680.1	Y	H	R	benign	1.229	1.479	0.25	TOLERATE
Chr3	11531957	11532480	AT3G29680.1	D	Y	R	probably damaging	1.99	-1.046	3.036	DELETERI
Chr3	11531957	11532494	AT3G29680.1	V	A	R	benign	0.178	1.318	1.14	TOLERATE
Chr3	11531957	11532504	AT3G29680.1	L	V	C	benign	0.987	0.705	0.282	TOLERATE
Chr3	11531957	11532510	AT3G29680.1	V	I	C	benign	1.558	0.81	0.748	TOLERATE
Chr3	11531957	11532512	AT3G29680.1	T	N	R	benign	0.724	-0.524	1.248	TOLERATE
Chr3	11531957	11532528	AT3G29680.1	I	V	C	benign	0.222	0.448	0.226	TOLERATE
Chr3	11531957	11532531	AT3G29680.1	V	I	C	benign	0.695	0.371	0.324	TOLERATE
Chr3	11531957	11532536	AT3G29680.1	H	R	C	possibly damaging	1.448	-0.537	1.985	TOLERATE
Chr3	11531957	11532537	AT3G29680.1	H	Y	R	probably damaging	1.448	-0.724	2.172	DELETERI
Chr3	13144196	13144271	AT3G32150.1	E	G	R	possibly damaging	1.414	-0.528	1.942
Chr3	13144196	13144363	AT3G32150.1	E	K	R	benign	0.147	1.419	1.272
Chr3	13144196	13144369	AT3G32150.1	V	I	C	benign	1.217	0.597	0.62
Chr3	13144196	13144405	AT3G32150.1	T	P	C	probably damaging	-0.303	1.797	2.1
Chr3	13144196	13144412	AT3G32150.1	S	L	R	possibly damaging	1.245	-0.528	1.773
Chr3	13144196	13144428	AT3G32150.1	Q	H	R	possibly damaging	1.579	-0.078	1.657
Chr3	13144196	13144468	AT3G32150.1	E	Q	C	benign	1.414	0.372	1.042
Chr3	13144196	13144472	AT3G32150.1	S	F	R	possibly damaging	1.245	-0.528	1.773
Chr3	13144196	13144474	AT3G32150.1	G	S	C	possibly damaging	1.503	-0.078	1.581
Chr3	13144196	13144602	AT3G32150.1	S	F	R	benign	-0.303	-0.978	0.675
Chr3	13144196	13144608	AT3G32150.1	T	M	R	possibly damaging	-0.277	1.471	1.748
Chr3	13144196	13144625	AT3G32150.1	E	K	R	benign	1.414	0.147	1.267
Chr3	13144196	13144632	AT3G32150.1	V	E	R	possibly damaging	1.217	-0.528	1.745
Chr3	13144196	13144644	AT3G32150.1	P	L	R	probably damaging	1.797	-0.753	2.55
Chr3	13144196	13144674	AT3G32150.1	T	I	R	possibly damaging	1.222	-0.555	1.777
Chr3	13144196	13144676	AT3G32150.1	V	M	C	benign	1.217	0.147	1.07
Chr3	13144196	13144751	AT3G32150.1	T	P	C	possibly damaging	1.076	-0.638	1.714
Chr3	14321888	14322236	AT3G42170.1	M	I	C	benign	1.237	-0.228	1.465	TOLERATE
Chr3	15017177	15017408	AT3G42950.1	I	V	C	benign	1.649	1.15	0.499	DELETERI
Chr3	15017177	15017437	AT3G42950.1	E	D	C	benign	-0.494	0.194	0.688	TOLERATE
Chr3	15017177	15017610	AT3G42950.1	T	N	R	possibly damaging	0.768	-0.783	1.551	TOLERATE
Chr3	15017177	15017705	AT3G42950.1	A	S	C	benign	0.038	0.203	0.165	TOLERATE
Chr3	15017177	15017715	AT3G42950.1	D	V	R	benign	0.357	-0.878	1.235	TOLERATE
Chr3	15221989	15222422	AT3G43270.1	I	F	R	benign	0.408	-0.063	0.471	TOLERATE
Chr3	15221989	15222538	AT3G43270.1	R	H	C	possibly damaging	0.626	-0.94	1.566	TOLERATE
Chr3	15515765	15515856	AT3G43600.1	I	F	R	benign	0.69	0.893	0.203	TOLERATE
Chr3	15515765	15515883	AT3G43600.1	I	V	C	benign	0.164	-0.003	0.167	TOLERATE
Chr3	15515765	15515993	AT3G43600.1	A	V	R	benign	0.487	0.655	0.168	TOLERATE
Chr3	15515765	15516033	AT3G43600.1	H	Y	R	possibly damaging	1.008	-0.808	1.816	TOLERATE
Chr3	15515765	15516099	AT3G43600.1	P	S	C	probably damaging	2.142	-0.751	2.893	DELETERI
Chr3	15515765	15516102	AT3G43600.1	I	V	C	benign	1.416	0.544	0.872	DELETERI
Chr3	15515765	15516179	AT3G43600.1	G	V	R	benign	0.837	-0.242	1.079	TOLERATE
Chr3	15515765	15516206	AT3G43600.1	F	C	R	possibly damaging	-1.088	0.459	1.547	DELETERI
Chr3	15515765	15516251	AT3G43600.1	Q	R	R	benign	0.246	-0.691	0.937	TOLERATE
Chr3	15760744	15761013	AT3G43930.1	E	K	R	benign	1.563	0.093	1.47
Chr3	15760744	15761014	AT3G43930.1	F	L	R	probably damaging	1.869	-0.132	2.001
Chr3	15760744	15761057	AT3G43930.1	T	N	R	benign	0.79	-0.669	1.459
Chr3	15760744	15761081	AT3G43930.1	D	V	R	benign	0.761	-0.568	1.329
Chr3	15760744	15761084	AT3G43930.1	A	V	R	benign	0.645	0.629	0.016
Chr3	15760744	15761090	AT3G43930.1	R	Q	R	possibly damaging	1.688	0.093	1.595
Chr3	15760744	15761094	AT3G43930.1	L	F	R	benign	1.303	-0.132	1.435
Chr3	15760744	15761156	AT3G43930.1	E	V	R	probably damaging	1.563	-0.582	2.145
Chr3	15760744	15761157	AT3G43930.1	E	Q	C	benign	1.563	0.318	1.245
Chr3	15760744	15761327	AT3G43930.1	E	K	R	benign	1.563	0.093	1.47
Chr3	15869010	15869278	AT3G44110.1	S	N	R	possibly damaging	0.564	-0.944	1.508	DELETERI
Chr3	15869010	15869311	AT3G44110.1	A	V	R	benign	0.273	-1.124	1.397	DELETERI
Chr3	16271347	16271778	AT3G44720.1	C	Y	R	probably damaging	1.961	-0.582	2.543	DELETERI
Chr3	16271347	16271810	AT3G44720.1	S	A	C	benign	0.959	0.854	0.105	TOLERATE
Chr3	16271347	16271811	AT3G44720.1	S	Y	R	possibly damaging	0.959	-0.582	1.541	DELETERI
Chr3	16271347	16271814	AT3G44720.1	R	K	C	benign	0.036	1.045	1.009	TOLERATE
Chr3	16271347	16271837	AT3G44720.1	I	V	C	benign	0.08	0.791	0.711	TOLERATE
Chr3	16368906	16368938	AT3G44830.1	T	S	C	benign	-0.463	-0.132	0.331
Chr3	16368906	16368947	AT3G44830.1	P	S	C	benign	-0.463	-0.132	0.331
Chr3	16368906	16368954	AT3G44830.1	P	L	R	possibly damaging	1.097	-0.802	1.899
Chr3	16368906	16368984	AT3G44830.1	K	I	R	possibly damaging	1.083	-0.807	1.89
Chr3	16368906	16369113	AT3G44830.1	P	L	R	probably damaging	1.797	-0.753	2.55	TOLERATE
Chr3	16368906	16369116	AT3G44830.1	E	G	R	benign	0.372	-0.303	0.675	TOLERATE
Chr3	16421199	16421201	AT3G44950.1	N	S	R	benign	?	?	?
Chr3	16421199	16421202	AT3G44950.1	N	K	R	benign	?	?	?
Chr3	16421199	16421209	AT3G44950.1	G	S	C	benign	?	?	?
Chr3	16421199	16421233	AT3G44950.1	G	R	R	benign	?	?	?
Chr3	16421199	16421260	AT3G44950.1	G	S	C	benign	?	?	?
Chr3	16421199	16421264	AT3G44950.1	G	D	R	benign	?	?	?
Chr3	16421199	16421267	AT3G44950.1	G	V	R	benign	?	?	?
Chr3	16421199	16421269	AT3G44950.1	G	S	C	benign	?	?	?
Chr3	16421199	16421270	AT3G44950.1	G	V	R	benign	?	?	?
Chr3	16478232	16478239	AT3G45060.1	R	Q	R	benign	1.092	-0.401	1.493	TOLERATE
Chr3	16478232	16478292	AT3G45060.1	M	I	C	benign	1.889	0.464	1.425	TOLERATE
Chr3	16542431	16542907	AT3G45190.1	G	S	C	benign	0.722	-0.383	1.105
Chr3	16597163	16597249	AT3G45260.1	K	N	R	benign	1.239	-0.078	1.317	DELETERI
Chr3	16597163	16597295	AT3G45260.1	E	G	R	possibly damaging	1.25	-0.419	1.669	TOLERATE
Chr3	16597163	16597296	AT3G45260.1	E	K	R	benign	1.25	-0.033	1.283	TOLERATE
Chr3	16597163	16597419	AT3G45260.1	G	R	R	possibly damaging	1.206	-0.624	1.83	TOLERATE
Chr3	16597163	16597469	AT3G45260.1	Q	R	R	benign	0.826	-0.614	1.44	TOLERATE
Chr3	16597163	16597530	AT3G45260.1	V	F	R	benign	0.381	0.716	0.335	TOLERATE
Chr3	16597163	16597541	AT3G45260.1	L	P	R	possibly damaging	0.687	-0.912	1.599	TOLERATE
Chr3	16597163	16597566	AT3G45260.1	A	S	C	benign	0.046	0.432	0.386	TOLERATE
Chr3	16597163	16597568	AT3G45260.1	P	Q	R	benign	0.962	-0.341	1.303	TOLERATE
Chr3	16665854	16666006	AT3G45440.1	I	M	C	benign	0.574	0.198	0.376	DELETERI
Chr3	16665854	16666020	AT3G45440.1	I	V	C	benign	0.792	0.508	0.284	TOLERATE
Chr3	16665854	16666067	AT3G45440.1	R	Q	R	benign	0.47	0.301	0.169	TOLERATE
Chr3	16665854	16666082	AT3G45440.1	V	G	R	possibly damaging	0.276	-1.339	1.615	TOLERATE
Chr3	16665854	16666117	AT3G45440.1	L	F	R	possibly damaging	0.415	2.218	1.803	TOLERATE
Chr3	16665854	16666121	AT3G45440.1	S	T	C	benign	1.548	0.147	1.401	TOLERATE
Chr3	16665854	16666179	AT3G45440.1	L	F	R	benign	0.432	0.48	0.048	TOLERATE
Chr3	16665854	16666241	AT3G45440.1	S	N	R	benign	0.284	0.058	0.226	TOLERATE
Chr3	16665854	16666281	AT3G45440.1	L	I	C	benign	1.104	1.163	0.059	TOLERATE
Chr3	16665854	16666320	AT3G45440.1	D	H	R	benign	0.566	0.206	0.36	DELETERI
Chr3	16763023	16763030	AT3G45660.1	V	I	C	benign	0.698	-0.49	1.188	TOLERATE
Chr3	16763023	16763042	AT3G45660.1	L	M	C	benign	0.876	-0.456	1.332	TOLERATE
Chr3	16763023	16763047	AT3G45660.1	L	F	R	benign	0.926	0.235	0.691	TOLERATE
Chr3	16763023	16763067	AT3G45660.1	S	L	R	benign	0.566	0.57	0.004	TOLERATE
Chr3	16763023	16763139	AT3G45660.1	A	V	R	benign	1.419	0.748	0.671	DELETERI
Chr3	16763023	16763141	AT3G45660.1	A	S	C	benign	1.452	1.031	0.421	TOLERATE
Chr3	16763023	16763148	AT3G45660.1	R	L	R	possibly damaging	1.56	-0.135	1.695	DELETERI
Chr3	16763023	16763207	AT3G45660.1	T	A	C	benign	0.485	0.252	0.233	TOLERATE
Chr3	16763023	16763338	AT3G45660.1	K	E	R	benign	0.461	0.293	0.168	TOLERATE
Chr3	16763023	16763344	AT3G45660.1	D	N	C	possibly damaging	1.16	-0.571	1.731	TOLERATE
Chr3	16763023	16763359	AT3G45660.1	S	A	C	benign	0.668	-0.069	0.737	TOLERATE
Chr3	16763023	16763382	AT3G45660.1	Q	H	R	benign	0.183	0.513	0.33	TOLERATE
Chr3	16763023	16763394	AT3G45660.1	C	W	R	probably damaging	2.764	-1.017	3.781	DELETERI
Chr3	16763023	16763441	AT3G45660.1	P	L	R	probably damaging	2.307	-1.072	3.379	DELETERI
Chr3	16763023	16763523	AT3G45660.1	D	E	C	benign	1.779	0.432	1.347	TOLERATE
Chr3	16872061	16872219	AT3G45890.1	F	V	R	benign	-0.688	-0.582	0.106	TOLERATE
Chr3	16872061	16872279	AT3G45890.1	T	S	C	benign	-0.078	-0.528	0.45	TOLERATE
Chr3	16872061	16872375	AT3G45890.1	I	V	C	benign	1.134	1.045	0.089	TOLERATE
Chr3	16872061	16872538	AT3G45890.1	L	V	C	benign	1.164	0.147	1.017	TOLERATE
Chr3	16966724	16966730	AT3G46190.1	L	V	C	benign	0.225	-0.592	0.817	TOLERATE
Chr3	16966724	16966731	AT3G46190.1	L	P	R	benign	0.225	-0.666	0.891	TOLERATE
Chr3	16966724	16966735	AT3G46190.1	D	E	C	benign	1.012	0.95	0.062	TOLERATE
Chr3	16966724	16966737	AT3G46190.1	S	F	R	benign	0.985	-0.298	1.283	TOLERATE
Chr3	16966724	16966743	AT3G46190.1	T	K	R	benign	0.793	-0.516	1.309	TOLERATE
Chr3	16966724	16966751	AT3G46190.1	P	S	C	benign	-0.655	0.479	1.134	TOLERATE
Chr3	16966724	16966770	AT3G46190.1	R	K	C	benign	1.784	0.899	0.885	TOLERATE
Chr3	16966724	16966943	AT3G46190.1	N	Y	R	possibly damaging	0.937	-0.734	1.671	TOLERATE
Chr3	16966724	16966953	AT3G46190.1	N	I	R	possibly damaging	-0.723	1.088	1.811	TOLERATE
Chr3	16966724	16967206	AT3G46190.1	A	G	C	benign	0.303	-0.637	0.94	TOLERATE
Chr3	16966724	16967253	AT3G46190.1	L	I	C	benign	1.024	1.109	0.085	TOLERATE
Chr3	17155124	17155285	AT3G46590.2	S	P	C	possibly damaging	1.08	-0.674	1.754
Chr3	17155124	17155298	AT3G46590.2	C	Y	R	probably damaging	1.494	-0.545	2.039
Chr3	17155124	17155348	AT3G46590.2	P	S	C	benign	0.738	0.696	0.042
Chr3	17155124	17155396	AT3G46590.2	H	Y	R	benign	1.137	1.088	0.049
Chr3	17155124	17155447	AT3G46590.2	P	S	C	probably damaging	1.619	-0.544	2.163
Chr3	17155124	17155463	AT3G46590.2	F	Y	C	benign	0.55	-0.626	1.176
Chr3	17155124	17155510	AT3G46590.2	P	A	C	probably damaging	2.126	-0.478	2.604
Chr3	17155124	17155557	AT3G46590.2	K	N	R	benign	0.719	-0.404	1.123
Chr3	17266088	17266187	AT3G46880.1	H	P	R	benign	0	0	?
Chr3	17266088	17266202	AT3G46880.1	S	I	R	benign	0	0	?
Chr3	17266088	17266213	AT3G46880.1	C	S	R	benign	0	0	?
Chr3	17266088	17266229	AT3G46880.1	E	G	R	benign	0	0	?
Chr3	17266088	17266457	AT3G46890.1	I	V	C	benign	-0.238	-0.238	0
Chr3	17266088	17266472	AT3G46890.1	V	I	C	benign	1.217	0.597	0.62
Chr3	17266088	17266496	AT3G46890.1	A	P	C	benign	1.149	-0.303	1.452
Chr3	17266088	17266519	AT3G46890.1	K	R	C	benign	-0.463	-0.463	0
Chr3	17266088	17266571	AT3G46890.1	T	A	C	benign	-0.303	-0.303	0
Chr3	17370249	17370288	AT3G47170.1	F	L	R	benign	-0.43	0.885	1.315	TOLERATE
Chr3	17370249	17370319	AT3G47170.1	R	Q	R	benign	0.57	-0.468	1.038	TOLERATE
Chr3	17370249	17370334	AT3G47170.1	P	R	R	possibly damaging	1.377	-0.615	1.992	DELETERI
Chr3	17370249	17370346	AT3G47170.1	C	Y	R	probably damaging	-0.739	1.478	2.217	TOLERATE
Chr3	17370249	17370356	AT3G47170.1	D	Y	R	benign	0.422	-0.871	1.293	DELETERI
Chr3	17370249	17370398	AT3G47170.1	L	F	R	possibly damaging	1.57	-0.272	1.842	DELETERI
Chr3	17370249	17370406	AT3G47170.1	T	N	R	possibly damaging	1.313	-0.522	1.835	TOLERATE
Chr3	17370249	17370440	AT3G47170.1	L	I	C	benign	0.853	0.876	0.023	TOLERATE
Chr3	17370249	17370480	AT3G47170.1	D	E	C	benign	-0.225	-0.45	0.225
Chr3	17370249	17370484	AT3G47170.1	S	N	R	benign	0.225	-0.45	0.675
Chr3	17467344	17467568	AT3G47400.1	I	L	C	benign	-0.119	0.07	0.189	TOLERATE
Chr3	17467344	17467572	AT3G47400.1	R	Q	R	benign	-0.013	-0.84	0.827	TOLERATE
Chr3	17755761	17755885	AT3G48090.1	E	K	R	benign	1.077	1.083	0.006
Chr3	17755761	17755915	AT3G48090.1	Y	H	R	benign	-0.327	-0.475	0.148
Chr3	17755761	17756037	AT3G48090.1	R	I	R	probably damaging	1.805	-0.849	2.654
[truncated: 1,856 more rows]
