# Supplementary material for: Integrating Rare-Variant Testing, Function Prediction, and Gene Network in Composite Resequencing-Based Genome-Wide Association Studies (CR-GWAS)
Source: G3 (Bethesda). 2011 Aug 1;1(3):233–43. doi: 10.1534/g3.111.000364 (PMC3276137; doi:10.1534/g3.111.000364)
Supplement: Supporting Information [file supp_1.3.233_TableS19.xls]

## Sheet: Table S19
Table S19 5501 associated genes to 150 valid seed gene(s) by AraNet associated with flowering time
1	AT2G23070	AT5G67380	na	11.25	SC-MS:0.25 HS-LC:0.24 DM-PI:0.10 SC-CC:0.10 SC-LC:0.08 SC-YH:0.08 CE-LC:0.07 SC-GT:0.06 HS-CX:0.03	23/150	AT1G30970 AT1G61040 AT1G79280 ELF7 ELF8 AGL17 AT2G44680 ATFYPP3 AGL16 AGL18 CKB3 AT4G04890 CKB2 AGL24 FWA HY5 AGL15 TFL2 CKB1 MSI1 VIP4 AGL31 MAF4	protein amino acid phosphorylation;	chloroplast;	casein kinase activity; kinase activity;
2	AT3G28730	no_paralog	ATHMG	11.14	SC-MS:0.40 HS-LC:0.25 SC-CC:0.16 SC-LC:0.10 CE-CX:0.07 SC-GT:0.02	19/150	AT1G61040 ELF7 ELF8 AGL17 AT2G44680 DDL AGL16 AGL18 CKB3 CKB2 AGL24 AGL15 XPB2 CKB1 MSI1 VIP4 AGL31 MAF4 AT5G67100	regulation of transcription, DNA-dependent;	nucleus;	transcription factor activity;
3	AT5G67380	AT3G50000 AT2G23070	CKA1	11.02	SC-MS:0.33 HS-LC:0.20 DM-PI:0.13 SC-CC:0.10 SC-LC:0.10 SC-GT:0.08 CE-LC:0.06	18/150	AT1G61040 ELF7 ELF8 AGL17 AT2G44680 PIE1 AGL16 AGL18 CKB3 AT4G04890 CKB2 AGL24 FWA HY5 AGL15 CKB1 MSI1 VIP4	protein amino acid phosphorylation;	endomembrane system;	kinase activity;
4	AT3G50000	AT5G67380	CKA2	10.58	SC-MS:0.32 HS-LC:0.21 DM-PI:0.14 SC-CC:0.10 SC-LC:0.09 SC-GT:0.08 CE-LC:0.06	18/150	AT1G61040 ELF7 ELF8 AGL17 AT2G44680 PIE1 AGL16 AGL18 CKB3 AT4G04890 CKB2 AGL24 FWA HY5 AGL15 CKB1 MSI1 VIP4	protein amino acid phosphorylation;	endomembrane system;	kinase activity;
5	AT4G10710	no_paralog	na	10.52	SC-MS:0.57 SC-CC:0.23 SC-LC:0.12 SC-GT:0.07	10/150	AT1G61040 ELF7 ELF8 AT2G44680 CKB3 CKB2 CKB1 MSI1 VIP4 AT5G67100	na	na	na
6	AT3G22590	no_paralog	na	10.23	SC-MS:0.49 SC-CC:0.22 SC-LC:0.19 SC-GT:0.10	9/150	AT1G61040 ELF7 ELF8 AT2G44680 PIE1 CKB3 CKB2 CKB1 VIP4	na	na	na
7	AT2G23080	no_paralog	na	10.15	SC-MS:0.33 HS-LC:0.18 DM-PI:0.15 SC-CC:0.10 SC-LC:0.10 SC-GT:0.08 CE-LC:0.06	16/150	AT1G61040 ELF7 ELF8 AT2G44680 PIE1 AGL16 AGL18 CKB3 AT4G04890 CKB2 AGL24 FWA HY5 CKB1 MSI1 VIP4	protein amino acid phosphorylation;	na	casein kinase activity; kinase activity;
8	AT2G13370	no_paralog	na	9.97	SC-MS:0.51 SC-CC:0.22 HS-DC:0.12 AT-DC:0.07 SC-LC:0.05 SC-DC:0.04	11/150	AT1G61040 ELF7 ELF8 AT2G44680 CKB3 CKB2 TFL2 XPB2 AT5G47010 CKB1 VIP4	chromatin assembly or disassembly;	chromatin; nucleus;	DNA binding; chromatin binding; helicase activity; ATP binding;
9	AT5G62165	no_paralog	AGL42	9.57	HS-LC:0.37 SC-TS:0.26 SC-CC:0.24 SC-LC:0.12 SC-GT:0.01	27/150	SEP3 CAL AP1 AGL12 HAP2C MAF1 SEP4 SVP AGL17 SHP2 AGL6 AGL20 AT3G02310 AGL16 SHP1 AGL13 AGL14 AGL19 AGL24 AGL21 FLC AGL15 PGM AGL8 AGL31 MAF3 AT5G65080	regulation of transcription, DNA-dependent;	nucleus;	transcription factor activity;
10	AT3G04580	no_paralog	EIN4	8.91	AT-DC:1.00	8/150	PHYA PHYB APRR9 PHYD PHYE APRR5 PHYC TOC1	negative regulation of ethylene mediated signaling pathway;	endomembrane system; membrane;	protein histidine kinase activity; glycogen synthase kinase 3 activity; receptor activity; ethylene binding;
11	AT5G19310	AT3G06010	na	8.64	SC-CC:0.43 DM-PI:0.13 HS-LC:0.12 HS-CX:0.11 HS-DC:0.08 CE-CX:0.06 SC-DC:0.03 SC-MS:0.03	29/150	ATARP4 PFT1 CAL AT1G72050 HAP2C MAF1 SEP4 ELF8 CLF AGL20 AT3G02310 PIE1 AT3G57300 AGL18 AGL13 EZA1 AGL14 AGL19 ATHXK1 ELF6 FLC TFL2 XPB2 AT5G47010 MSI1 AGL31 MAF3 MAF4 AT5G65080	na	na	DNA binding; helicase activity; ATP binding;
12	AT3G06620	AT5G49470	na	8.31	AT-DC:1.00	6/150	PHYA PHYB LKP2 PHYD PHYE PHYC	protein amino acid phosphorylation; signal transduction;	na	protein threonine/tyrosine kinase activity; kinase activity;
13	AT3G06640	no_paralog	na	8.31	AT-DC:1.00	6/150	PHYA PHYB LKP2 PHYD PHYE PHYC	protein amino acid phosphorylation; signal transduction;	na	protein threonine/tyrosine kinase activity; kinase activity;
14	AT3G06630	no_paralog	na	8.31	AT-DC:1.00	6/150	PHYA PHYB LKP2 PHYD PHYE PHYC	signal transduction;	na	protein kinase activity; signal transducer activity;
15	AT1G67890	no_paralog	na	8.31	AT-DC:1.00	6/150	PHYA PHYB LKP2 PHYD PHYE PHYC	protein amino acid phosphorylation; signal transduction;	na	protein threonine/tyrosine kinase activity; kinase activity;
16	AT3G06010	AT5G19310	na	8.26	SC-CC:0.36 DM-PI:0.15 HS-LC:0.15 HS-CX:0.13 HS-DC:0.10 CE-CX:0.06 SC-DC:0.03 SC-MS:0.02	23/150	ATARP4 PFT1 CAL AT1G72050 SEP4 ELF8 CLF AGL20 AT3G02310 PIE1 AT3G57300 AGL18 AGL13 EZA1 AGL14 AGL19 ATHXK1 ELF6 FLC TFL2 XPB2 AT5G47010 MSI1	na	na	DNA binding; ATP binding;
17	AT5G22330	no_paralog	na	8.21	HS-LC:0.36 SC-MS:0.28 SC-LC:0.16 SC-CC:0.08 HS-CX:0.07 CE-CX:0.06	6/150	ATARP4 AT2G44680 PIE1 ATARP6 AT3G57300 MSI1	na	nucleus;	nucleotide binding; nucleoside-triphosphatase activity;
18	AT5G67630	AT3G49830	na	8.19	HS-LC:0.36 SC-MS:0.29 SC-LC:0.15 CE-CX:0.12 SC-CC:0.08	7/150	ATARP4 AT2G44680 PIE1 FIE ATARP6 AT3G57300 ESD4	na	na	DNA helicase activity;
19	AT1G75530	no_paralog	na	8.17	HS-MS:0.48 HS-LC:0.22 AT-DC:0.13 HS-DC:0.11 HS-CX:0.05	8/150	ATARP4 PFT1 AT2G44680 DDL AT3G57300 CKB3 CKB2 CKB1	na	na	na
20	AT5G49470	AT3G06620	na	8.04	AT-DC:1.00	5/150	PHYA PHYB LKP2 PHYD PHYC	protein amino acid phosphorylation; signal transduction;	na	protein threonine/tyrosine kinase activity; kinase activity;
21	AT5G44780	AT4G20020	na	7.98	HS-DC:1.00	21/150	SEP3 CAL AP1 AGL12 MAF1 SEP4 SVP SHP2 AGL6 AGL20 AT3G02310 SHP1 AGL13 AGL14 AGL19 AGL21 FLC AGL8 AGL31 MAF3 AT5G65080	na	mitochondrion;	na
22	AT4G00850	AT1G01160	GIF3	7.98	HS-DC:1.00	21/150	SEP3 CAL AP1 AGL12 MAF1 SEP4 SVP SHP2 AGL6 AGL20 AT3G02310 SHP1 AGL13 AGL14 AGL19 AGL21 FLC AGL8 AGL31 MAF3 AT5G65080	na	nucleus;	transcription coactivator activity; protein binding;
23	AT1G16610	no_paralog	SR45	7.97	HS-MS:0.63 CE-CX:0.37	10/150	ELF7 AT2G44680 AT3G05120 CKB3 CKB2 FY AT5G27320 CKB1 MSI1 VIP2	nuclear mRNA splicing, via spliceosome; RNA splicing;	nucleoplasm; nuclear speck;	RNA binding; protein binding;
24	AT3G23150	no_paralog	ETR2	7.87	AT-DC:1.00	6/150	APRR9 PHYD PHYE APRR5 PHYC TOC1	negative regulation of ethylene mediated signaling pathway;	endomembrane system; membrane;	protein histidine kinase activity; glycogen synthase kinase 3 activity; receptor activity; ethylene binding;
25	AT1G70730	AT1G23190	na	7.86	SC-GT:0.40 SC-CC:0.38 SC-CX:0.17 CE-CX:0.03 SC-MS:0.02	20/150	CRY2 CAL MAF1 SEP4 AGL20 AT3G02310 AT3G26640 AGL18 AGL13 AT4G08920 AGL14 AGL19 ATHXK1 AT4G31120 FLC PGM AGL31 MAF3 MAF4 AT5G65080	carbohydrate metabolic process;	na	phosphoglucomutase activity;
26	AT3G06720	AT5G49310	AT-IMP	7.85	SC-MS:0.61 SC-LC:0.21 SC-GT:0.07 SC-CC:0.06 CE-CX:0.04	11/150	AT1G30970 AT1G61040 ELF7 ELF8 AT3G06910 ATFYPP3 DDL AT4G00690 ESD4 VIP4 AT5G67100	intracellular protein transport;	nuclear envelope;	protein transporter activity;
27	AT4G16420	no_paralog	ADA2B	7.77	SC-CC:0.54 AT-DC:0.15 HS-DC:0.13 CE-CX:0.09 SC-MS:0.06 SC-LC:0.04	30/150	SEP3 CAL AT1G61040 AT1G62830 AGL12 MAF1 AT1G79280 SEP4 ELF8 SHP2 AGL6 AGL20 AT3G02310 FLD AT3G13682 AGL18 SHP1 AGL13 AGL14 AGL19 AGL24 FLC AT5G47010 VIP2 AGL8 VIP4 AGL31 MAF3 MAF4 AT5G65080	cold acclimation; response to auxin stimulus; response to cytokinin stimulus; regulation of cell proliferation;	nucleus;	DNA binding; transcription factor activity; transcription coactivator activity;
28	AT5G53480	no_paralog	na	7.73	SC-MS:0.52 SC-LC:0.36 HS-LC:0.12	6/150	HAP2C AT1G79280 AT3G06910 AT4G00690 ESD4 XPB2	protein import into nucleus, docking;	nucleus; nuclear pore; cytoplasm;	protein transporter activity;
29	AT1G47840	no_paralog	na	7.69	SC-CX:0.43 HS-LC:0.19 SC-CC:0.16 HS-DC:0.13 SC-GT:0.09	7/150	CRY2 ATARP4 AT3G26640 REF6 AT4G08920 ATHXK1 ELF6	cell division;	chloroplast;	hexokinase activity; ATP binding;
30	AT5G19820	no_paralog	na	7.69	SC-MS:0.64 SC-LC:0.29 HS-CX:0.07	6/150	AT3G06910 FLD AT4G00690 ESD4 CIP1 MSI1	embryonic development ending in seed dormancy;	phycobilisome;	lyase activity;
31	AT1G01160	AT4G00850	GIF2	7.68	HS-DC:1.00	21/150	SEP3 CAL AP1 AGL12 MAF1 SEP4 SVP SHP2 AGL6 AGL20 AT3G02310 SHP1 AGL13 AGL14 AGL19 AGL21 FLC AGL8 AGL31 MAF3 AT5G65080	na	nucleus;	transcription coactivator activity; protein binding;
32	AT1G80600	no_paralog	na	7.61	SC-CC:1.00	21/150	SEP3 CAL AGL12 MAF1 SEP4 SHP2 AGL6 AGL20 AT3G02310 AGL18 SHP1 AGL13 AGL14 AGL19 AGL24 FLC AGL8 AGL31 MAF3 MAF4 AT5G65080	arginine metabolic process;	chloroplast;	acetylornithine transaminase activity;
33	AT4G35800	no_paralog	NRPB1	7.59	HS-LC:0.27 SC-MS:0.21 SC-LC:0.17 HS-DC:0.14 AT-GN:0.08 SC-GT:0.05 SC-CC:0.04 CE-GT:0.04	13/150	ATARP4 AT1G61040 AT1G62750 AT1G79280 ELF7 ELF8 HAF2 ATFYPP3 REF6 ELF6 XPB2 AT5G47010 VIP4	transcription;	nucleus;	DNA binding; DNA-directed RNA polymerase activity;
34	AT4G08870	no_paralog	na	7.57	SC-CC:1.00	21/150	SEP3 CAL AGL12 MAF1 SEP4 SHP2 AGL6 AGL20 AT3G02310 AGL18 SHP1 AGL13 AGL14 AGL19 AGL24 FLC AGL8 AGL31 MAF3 MAF4 AT5G65080	polyamine metabolic process;	mitochondrion;	agmatinase activity;
35	AT1G23190	AT1G70730	na	7.5	SC-GT:0.41 SC-CC:0.38 SC-CX:0.16 CE-CX:0.03 SC-MS:0.02	20/150	CRY2 CAL MAF1 SEP4 AGL20 AT3G02310 AT3G26640 AGL18 AGL13 AT4G08920 AGL14 AGL19 ATHXK1 AT4G31120 FLC PGM AGL31 MAF3 MAF4 AT5G65080	carbohydrate metabolic process;	cytoplasm;	phosphoglucomutase activity;
36	AT2G36390	no_paralog	SBE2.1	7.5	AT-CX:0.47 SC-CX:0.38 SC-CC:0.09 CE-CX:0.06	9/150	CRY2 FKF1 GA2 AT3G26640 AT4G08920 ATHXK1 AT4G31120 KIN1 KIN2	starch metabolic process; amylopectin biosynthetic process;	chloroplast;	1,4-alpha-glucan branching enzyme activity;
37	AT4G08350	no_paralog	na	7.41	SC-LC:0.42 SC-CC:0.20 CE-CX:0.15 SC-GT:0.11 HS-LC:0.11	13/150	AT1G61040 ELF7 ELF8 AT2G44680 DDL CKB3 CKB2 AT4G31120 XPB2 CKB1 MSI1 VIP4 AT5G67100	regulation of transcription, DNA-dependent; translation;	intracellular; ribosome;	transcription factor activity;
38	AT4G38130	no_paralog	HD1	7.41	HS-LC:0.51 DM-PI:0.25 CE-CX:0.09 CE-CC:0.05 CE-LC:0.05 SC-CC:0.03 SC-MS:0.03	16/150	AT1G62830 AT1G72050 ELF8 CLF AT2G44680 FLD AT3G13682 FIE REF6 EZA1 VRN2 ATH1 ELF6 EMF2 MSI1 AT5G67100	jasmonic acid and ethylene-dependent systemic resistance; negative regulation of transcription; histone deacetylation;	nucleus;	histone deacetylase activity; protein binding; negative regulator of basal transcription activity;
39	AT2G03060	no_paralog	na	7.39	HS-LC:1.00	21/150	SEP3 CAL AP1 AGL12 MAF1 SEP4 SVP SHP2 AGL6 AGL20 AT3G02310 SHP1 AGL13 AGL14 AGL19 AGL21 FLC AGL8 AGL31 MAF3 AT5G65080	regulation of transcription, DNA-dependent;	nucleus;	DNA binding; transcription factor activity;
40	AT5G39740	no_paralog	na	7.37	HS-LC:0.59 HS-CX:0.26 SC-MS:0.15	7/150	CRY2 AT1G72050 AT2G44680 CKB3 CKB2 AT4G31120 CKB1	translation; ribosome biogenesis and assembly;	cytosolic ribosome (sensu Eukaryota); ribosome;	structural constituent of ribosome;
41	AT5G58140	no_paralog	PHOT2	7.36	AT-DC:0.63 SC-TS:0.24 AT-CX:0.13	11/150	PHYA AT1G78440 PHYB AT2G44680 CKB3 PHYD CKB2 PHYE PHYC CKB1 PGM	response to blue light; phototropism; chloroplast relocation; stomatal movement; protein amino acid autophosphorylation;	membrane;	protein serine/threonine kinase activity; blue light photoreceptor activity; FMN binding; kinase activity;
42	AT1G08130	no_paralog	na	7.34	CE-CX:0.48 SC-CC:0.34 SC-DC:0.11 SC-CX:0.07	11/150	AT1G61040 AT3G05120 PIE1 FIE AT3G63010 AT5G27320 XPB2 MSI1 VIP2 VIP4 AT5G67100	DNA replication; DNA repair; DNA recombination;	nucleus; mitochondrion;	DNA ligase (ATP) activity; ATP binding;
43	AT3G07740	no_paralog	ADA2A	7.34	SC-CC:0.55 AT-DC:0.21 HS-DC:0.20 SC-LC:0.04	20/150	SEP3 CAL AT1G62830 AGL12 SEP4 SHP2 AGL6 AGL20 AT3G02310 FLD AT3G13682 AGL18 SHP1 AGL13 AGL14 AGL19 AGL24 FLC VIP2 AGL8	na	nucleus;	DNA binding; transcription factor activity;
44	AT2G33610	no_paralog	ATSWI3B	7.34	AT-DC:0.41 HS-DC:0.36 HS-LC:0.23	5/150	ATARP4 PFT1 AT1G62830 FLD AT3G13682	chromatin remodeling;	nucleus; SWI/SNF complex;	DNA binding;
45	AT3G25520	no_paralog	na	7.33	HS-LC:0.59 HS-CX:0.26 SC-MS:0.15	7/150	CRY2 AT1G72050 AT2G44680 CKB3 CKB2 AT4G31120 CKB1	translation; nucleocytoplasmic transport; ribosome biogenesis and assembly;	nucleus; nucleolus; cytoplasm; cytosolic ribosome (sensu Eukaryota); ribosome;	structural constituent of ribosome; 5S rRNA binding;
46	AT3G27360	no_paralog	na	7.32	HS-LC:0.56 SC-MS:0.25 SC-LC:0.13 SC-GT:0.06	11/150	AT1G62830 AT2G44680 FLD PIE1 AT3G13682 HAF2 ATFYPP3 AT3G57300 AT4G31120 TFL2 MSI1	nucleosome assembly; chromosome organization and biogenesis (sensu Eukaryota);	nucleosome; nucleus; chloroplast;	DNA binding;
47	AT5G10400	no_paralog	na	7.32	HS-LC:0.56 SC-MS:0.25 SC-LC:0.13 SC-GT:0.06	11/150	AT1G62830 AT2G44680 FLD PIE1 AT3G13682 HAF2 ATFYPP3 AT3G57300 AT4G31120 TFL2 MSI1	nucleosome assembly; chromosome organization and biogenesis (sensu Eukaryota);	nucleosome; nucleus; chloroplast;	DNA binding;
48	AT5G10390	AT5G65350	na	7.32	HS-LC:0.56 SC-MS:0.25 SC-LC:0.13 SC-GT:0.06	11/150	AT1G62830 AT2G44680 FLD PIE1 AT3G13682 HAF2 ATFYPP3 AT3G57300 AT4G31120 TFL2 MSI1	nucleosome assembly; chromosome organization and biogenesis (sensu Eukaryota);	nucleosome; nucleus; chloroplast;	DNA binding;
49	AT5G65360	no_paralog	na	7.32	HS-LC:0.56 SC-MS:0.25 SC-LC:0.13 SC-GT:0.06	11/150	AT1G62830 AT2G44680 FLD PIE1 AT3G13682 HAF2 ATFYPP3 AT3G57300 AT4G31120 TFL2 MSI1	nucleosome assembly; chromosome organization and biogenesis (sensu Eukaryota);	nucleosome; nucleus; chloroplast;	DNA binding;
50	AT1G09200	no_paralog	na	7.32	HS-LC:0.56 SC-MS:0.25 SC-LC:0.13 SC-GT:0.06	11/150	AT1G62830 AT2G44680 FLD PIE1 AT3G13682 HAF2 ATFYPP3 AT3G57300 AT4G31120 TFL2 MSI1	nucleosome assembly; chromosome organization and biogenesis (sensu Eukaryota);	nucleosome; nucleus; chloroplast;	DNA binding;
51	AT1G04310	no_paralog	ERS2	7.28	AT-DC:1.00	5/150	PHYA PHYB PHYD PHYE PHYC	negative regulation of ethylene mediated signaling pathway;	endomembrane system; membrane;	protein histidine kinase activity; glycogen synthase kinase 3 activity; receptor activity; ethylene binding;
52	AT1G20440	no_paralog	COR47	7.26	AT-CX:1.00	6/150	CRY2 FKF1 AT1G78440 GA2 KIN1 KIN2	response to stress; response to osmotic stress; response to cold; response to water deprivation; response to water; cold acclimation; response to abscisic acid stimulus; heat acclimation;	na	na
53	AT4G01370	AT2G46070	ATMPK4	7.23	HS-LC:0.70 SC-CC:0.30	24/150	SEP3 CAL AP1 AGL12 MAF1 SEP4 SVP SHP2 AGL6 AGL20 AT3G02310 AGL18 SHP1 AGL13 AGL14 AGL19 AT4G31120 AGL21 FLC AGL8 AGL31 MAF3 MAF4 AT5G65080	response to stress; hyperosmotic response; signal transduction; response to cold; response to biotic stimulus; response to fungus; response to salt stress; jasmonic acid and ethylene-dependent systemic resistance; systemic acquired resistance, salicylic acid mediated signaling pathway; jasmonic acid and ethylene-dependent systemic resistance, jasmonic acid mediated signaling pathway; phosphorylat…	nucleus; cytoplasm;	MAP kinase activity; kinase activity;
54	AT1G26450	no_paralog	na	7.2	SC-GT:0.78 SC-CC:0.15 SC-CX:0.04 SC-MS:0.03	24/150	CRY2 CAL AP1 MAF1 SEP4 SVP AGL17 AGL20 AT3G02310 ATFYPP3 AGL16 AGL18 AGL13 AT4G08920 AGL14 AGL19 ATHXK1 AGL21 FLC AGL15 AGL31 MAF3 MAF4 AT5G65080	na	anchored to membrane;	na
55	AT5G43500	no_paralog	ATARP9	7.16	SC-MS:0.36 HS-LC:0.32 AT-DC:0.18 SC-LC:0.14	4/150	ATARP4 PIE1 ATARP6 AT3G57300	na	na	protein binding;
56	AT5G59970	no_paralog	na	7.16	SC-MS:0.52 SC-GT:0.21 HS-LC:0.15 SC-LC:0.12	11/150	AT2G44680 AGL20 PIE1 ATFYPP3 AT3G57300 CKB3 CKB2 AGL19 AT4G31120 CKB1 MSI1	nucleosome assembly; chromosome organization and biogenesis (sensu Eukaryota);	nucleosome; nucleus;	DNA binding;
57	AT3G45930	AT2G28740	na	7.16	SC-MS:0.52 SC-GT:0.21 HS-LC:0.15 SC-LC:0.12	11/150	AT2G44680 AGL20 PIE1 ATFYPP3 AT3G57300 CKB3 CKB2 AGL19 AT4G31120 CKB1 MSI1	nucleosome assembly; chromosome organization and biogenesis (sensu Eukaryota);	nucleosome; nucleus;	DNA binding;
58	AT1G07660	AT2G28740 AT5G59690	na	7.16	SC-MS:0.52 SC-GT:0.21 HS-LC:0.15 SC-LC:0.12	11/150	AT2G44680 AGL20 PIE1 ATFYPP3 AT3G57300 CKB3 CKB2 AGL19 AT4G31120 CKB1 MSI1	nucleosome assembly; chromosome organization and biogenesis (sensu Eukaryota);	nucleosome; nucleus;	DNA binding;
59	AT2G28740	AT1G07660 AT3G45930	HIS4	7.16	SC-MS:0.52 SC-GT:0.21 HS-LC:0.15 SC-LC:0.12	11/150	AT2G44680 AGL20 PIE1 ATFYPP3 AT3G57300 CKB3 CKB2 AGL19 AT4G31120 CKB1 MSI1	response to water deprivation;	nucleosome;	na
60	AT3G46320	no_paralog	na	7.16	SC-MS:0.52 SC-GT:0.21 HS-LC:0.15 SC-LC:0.12	11/150	AT2G44680 AGL20 PIE1 ATFYPP3 AT3G57300 CKB3 CKB2 AGL19 AT4G31120 CKB1 MSI1	nucleosome assembly; chromosome organization and biogenesis (sensu Eukaryota);	nucleosome; nucleus;	DNA binding;
61	AT5G59690	AT1G07660	na	7.16	SC-MS:0.52 SC-GT:0.21 HS-LC:0.15 SC-LC:0.12	11/150	AT2G44680 AGL20 PIE1 ATFYPP3 AT3G57300 CKB3 CKB2 AGL19 AT4G31120 CKB1 MSI1	nucleosome assembly; chromosome organization and biogenesis (sensu Eukaryota);	nucleosome; nucleus;	DNA binding;
62	AT1G07820	no_paralog	na	7.16	SC-MS:0.52 SC-GT:0.21 HS-LC:0.15 SC-LC:0.12	11/150	AT2G44680 AGL20 PIE1 ATFYPP3 AT3G57300 CKB3 CKB2 AGL19 AT4G31120 CKB1 MSI1	nucleosome assembly; chromosome organization and biogenesis (sensu Eukaryota);	nucleosome; nucleus;	DNA binding;
63	AT3G53730	no_paralog	na	7.16	SC-MS:0.52 SC-GT:0.21 HS-LC:0.15 SC-LC:0.12	11/150	AT2G44680 AGL20 PIE1 ATFYPP3 AT3G57300 CKB3 CKB2 AGL19 AT4G31120 CKB1 MSI1	nucleosome assembly; chromosome organization and biogenesis (sensu Eukaryota);	nucleosome; nucleus;	DNA binding;
64	AT5G60670	no_paralog	na	7.13	HS-CX:0.50 AT-GN:0.26 SC-MS:0.12 AT-PG:0.12	5/150	AT1G30960 AT1G62750 AT1G72050 ATHXK1 ELF6	ribosome biogenesis and assembly;	ribosome; cytosolic large ribosomal subunit (sensu Bacteria);	structural constituent of ribosome;
65	AT5G17310	AT3G03250	na	7.11	SC-CX:0.77 HS-LC:0.15 SC-MS:0.08	5/150	CRY2 AT3G26640 AT4G08920 ATHXK1 PGM	metabolic process;	endomembrane system;	UTP:glucose-1-phosphate uridylyltransferase activity;
66	AT5G40610	no_paralog	na	7.1	SC-CC:0.53 SC-CX:0.21 CE-CX:0.17 HS-CX:0.05 SC-MS:0.03	22/150	CRY2 CAL MAF1 SEP4 BAS1 AGL20 AT3G02310 AT3G05120 AGL18 AGL13 AT3G63010 AGL14 AGL19 ATHXK1 FLC AT5G27320 PGM MSI1 AGL31 MAF3 MAF4 AT5G65080	glycerol-3-phosphate metabolic process;	glycerol-3-phosphate dehydrogenase complex;	glycerol-3-phosphate dehydrogenase (NAD+) activity;
67	AT4G12610	no_paralog	na	7.08	HS-LC:0.65 SC-CC:0.26 SC-CX:0.09	13/150	AT1G61040 ELF7 ELF8 AGL17 HAF2 AGL16 AGL18 AGL24 AGL15 XPB2 VIP4 AGL31 MAF4	na	na	na
68	AT2G42740	AT3G58700	RPL16A	7.06	HS-CX:0.30 SC-MS:0.22 AT-GN:0.19 CE-CX:0.11 AT-PG:0.09 SC-CX:0.08	8/150	AT1G30960 AT1G62750 AT1G72050 ELF7 ATFYPP3 ATHXK1 ELF6 MSI1	translation;	cytosolic large ribosomal subunit (sensu Eukaryota);	structural constituent of ribosome;
69	AT3G53430	AT2G37190	na	7.05	HS-CX:0.44 AT-GN:0.23 AT-PG:0.21 SC-MS:0.12	6/150	AT1G30960 AT1G62750 AT1G72050 ATHXK1 ELF6 AT5G47010	ribosome biogenesis and assembly;	ribosome; cytosolic large ribosomal subunit (sensu Bacteria);	structural constituent of ribosome;
70	AT5G45775	no_paralog	na	7.03	HS-CX:0.33 SC-MS:0.23 AT-GN:0.21 CE-CX:0.12 AT-PG:0.10	7/150	AT1G30960 AT1G62750 AT1G72050 ELF7 ATFYPP3 ELF6 MSI1	translation;	cytosolic large ribosomal subunit (sensu Eukaryota);	structural constituent of ribosome;
71	AT1G06460	no_paralog	ACD32.1	7.03	AT-CX:1.00	7/150	CRY2 FKF1 AT3G05120 KIN1 KIN2 APRR5 AT5G27320	response to heat;	mitochondrion;	na
72	AT3G49830	AT5G67630	na	7.01	HS-LC:0.43 SC-MS:0.29 SC-LC:0.19 SC-CC:0.09	4/150	ATARP4 PIE1 ATARP6 AT3G57300	na	na	nucleotide binding; nucleoside-triphosphatase activity;
73	AT1G15780	no_paralog	na	6.99	SC-CC:0.92 SC-DC:0.08	19/150	CAL HAP2C MAF1 SEP4 ELF8 BAS1 AGL20 AT3G02310 AGL18 AGL13 AGL14 AGL19 ATHXK1 FLC AGL31 MAF3 MAF4 AT5G65080 AT5G67100	na	na	na
74	AT3G58700	AT2G42740	na	6.99	HS-CX:0.33 SC-MS:0.23 AT-GN:0.21 CE-CX:0.12 AT-PG:0.10	7/150	AT1G30960 AT1G62750 AT1G72050 ELF7 ATFYPP3 ELF6 MSI1	translation;	cytosolic ribosome (sensu Eukaryota); cytosolic large ribosomal subunit (sensu Eukaryota);	structural constituent of ribosome;
75	AT4G18730	no_paralog	RPL16B	6.99	HS-CX:0.33 SC-MS:0.23 AT-GN:0.21 CE-CX:0.12 AT-PG:0.10	7/150	AT1G30960 AT1G62750 AT1G72050 ELF7 ATFYPP3 ELF6 MSI1	translation;	cytosolic large ribosomal subunit (sensu Eukaryota);	structural constituent of ribosome;
76	AT4G08500	no_paralog	MEKK1	6.99	SC-CC:0.79 SC-TS:0.17 SC-DC:0.04	29/150	CRY2 CAL AP1 MAF1 AT1G79280 SEP4 SVP AGL17 AT2G44680 AGL20 AT3G02310 ATFYPP3 AGL16 AGL18 CKB3 AGL13 AT4G08920 AGL14 CKB2 AGL19 AGL21 FLC AGL15 AT5G47010 CKB1 AGL31 MAF3 MAF4 AT5G65080	MAPKKK cascade; response to osmotic stress; response to cold; response to wounding; response to salt stress; response to cadmium ion;	mitochondrion;	MAP kinase kinase kinase activity; protein binding; kinase activity;
77	AT1G01040	no_paralog	DCL1	6.98	HS-DC:0.34 AT-GN:0.20 AT-DC:0.17 AT-LC:0.17 CE-CX:0.11	5/150	HYL1 AT1G30960 ESD4 XPB2 AT5G47010	cytokinesis; RNA processing; embryonic pattern specification; flower development; suspensor development; vegetative to reproductive phase transition; primary microRNA processing; miRNA-mediated gene silencing, production of miRNAs; miRNA-mediated gene silencing, mRNA cleavage;	nucleus;	double-stranded RNA binding; ribonuclease III activity; protein binding; ATP-dependent helicase activity;
78	AT3G13445	AT1G55520	na	6.95	SC-CC:0.39 HS-LC:0.27 SC-LC:0.21 CE-CX:0.10 SC-GT:0.03	31/150	CAL AT1G61040 MAF1 SEP4 AT2G44680 AGL20 AT3G02310 HAF2 FIE REF6 AT3G57300 AGL18 CKB3 AGL13 AT4G04890 AGL14 ESD4 CKB2 AGL19 FWA ELF6 FLC HY5 XPB2 CKB1 MSI1 VIP2 AGL31 MAF3 MAF4 AT5G65080	regulation of transcription, DNA-dependent; transcription initiation from RNA polymerase II promoter;	nucleus; transcription factor TFIID complex;	DNA binding; RNA polymerase II transcription factor activity;
79	AT2G37190	AT3G53430	na	6.94	HS-CX:0.48 AT-GN:0.26 SC-MS:0.13 AT-PG:0.13	5/150	AT1G30960 AT1G62750 AT1G72050 ATHXK1 ELF6	response to cold; ribosome biogenesis and assembly;	cytosolic ribosome (sensu Eukaryota); ribosome; cytosolic large ribosomal subunit (sensu Bacteria);	structural constituent of ribosome;
80	AT1G74050	AT1G18540	na	6.93	SC-MS:0.75 CE-CX:0.13 HS-CX:0.12	15/150	AT1G61040 FT AT1G72050 AT1G79280 ELF7 ELF8 AT2G44680 CKB3 CKB2 TSF ATHXK1 FY CKB1 MSI1 VIP4	translation;	intracellular; ribosome;	structural constituent of ribosome;
81	AT1G07770	AT5G59850	RPS15A	6.93	HS-CX:0.38 SC-MS:0.30 AT-GN:0.21 CE-CX:0.11	7/150	AT1G62750 AT1G72050 AT1G79280 ELF6 FY AT5G47010 VIP2	translation;	mitochondrion; cytosolic ribosome (sensu Eukaryota); cytosolic small ribosomal subunit (sensu Eukaryota);	structural constituent of ribosome;
82	AT5G59850	AT3G46040 AT1G07770	na	6.93	HS-CX:0.38 SC-MS:0.30 AT-GN:0.21 CE-CX:0.11	7/150	AT1G62750 AT1G72050 AT1G79280 ELF6 FY AT5G47010 VIP2	translation;	cytosolic small ribosomal subunit (sensu Eukaryota);	structural constituent of ribosome;
83	AT5G37055	no_paralog	na	6.92	HS-LC:1.00	7/150	ATARP4 AT2G44680 PIE1 ATARP6 CKB3 CKB2 CKB1	na	mitochondrion;	na
84	AT1G74060	no_paralog	na	6.9	SC-MS:0.75 CE-CX:0.13 HS-CX:0.12	15/150	AT1G61040 FT AT1G72050 AT1G79280 ELF7 ELF8 AT2G44680 CKB3 CKB2 TSF ATHXK1 FY CKB1 MSI1 VIP4	translation;	intracellular; cytosolic ribosome (sensu Eukaryota); ribosome;	structural constituent of ribosome;
85	AT4G25630	AT5G52470	FIB2	6.89	SC-MS:0.67 HS-CX:0.33	6/150	ELF8 AT2G44680 CKB3 CKB2 TFL2 CKB1	RNA methylation; rRNA processing;	nucleolus;	na
86	AT4G23050	no_paralog	na	6.87	AT-DC:1.00	6/150	PHYA PHYB LKP2 PHYD PHYE PHYC	signal transduction;	na	protein kinase activity; protein threonine/tyrosine kinase activity; signal transducer activity;
87	AT5G15800	AT3G02310	na	6.86	HS-LC:0.46 SC-TS:0.23 SC-CC:0.19 SC-LC:0.10 SC-GT:0.01	26/150	SEP3 CAL AP1 AGL12 MAF1 SEP4 SVP AGL17 SHP2 AGL6 AGL20 AT3G02310 AGL16 SHP1 AGL13 AGL14 AGL19 AGL24 AGL21 FLC AGL15 PGM AGL8 AGL31 MAF3 AT5G65080	flower development; ovule development;	nucleus;	DNA binding; transcription factor activity;
88	AT2G47620	no_paralog	ATSWI3A	6.86	AT-DC:0.71 SC-MS:0.16 SC-CX:0.14	5/150	AT1G62830 FLD AT3G13682 AT3G57300 VIP4	chromatin remodeling;	SWI/SNF complex;	DNA binding;
89	AT3G11964	no_paralog	na	6.83	SC-MS:0.77 SC-CX:0.12 CE-CX:0.11	7/150	ELF8 AT2G44680 CKB3 CKB2 CIP1 CKB1 AT5G67100	RNA processing; translation;	intracellular; ribosome;	RNA binding;
90	AT5G41370	no_paralog	XPB1	6.81	SC-DC:0.27 SC-CC:0.21 AT-DC:0.20 HS-DC:0.16 HS-LC:0.16	6/150	CRY2 PIE1 HAF2 AT3G57300 AT4G08920 AT5G47010	response to UV; response to toxin;	nucleus; cytoplasm;	ATP-dependent helicase activity;
91	AT1G55520	AT3G13445	TBP2	6.81	SC-CC:0.33 HS-LC:0.30 SC-LC:0.22 CE-CX:0.12 SC-GT:0.03	27/150	CAL AT1G61040 MAF1 SEP4 AT2G44680 AGL20 AT3G02310 HAF2 FIE REF6 AT3G57300 AGL18 CKB3 AGL13 AT4G04890 AGL14 ESD4 CKB2 AGL19 FWA ELF6 FLC HY5 XPB2 CKB1 MSI1 VIP2	na	na	DNA binding; RNA polymerase II transcription factor activity;
92	AT3G46040	AT5G59850	na	6.8	HS-CX:0.38 AT-GN:0.22 SC-MS:0.22 CE-CX:0.11 AT-CX:0.07	6/150	AT1G62750 AT1G72050 AT1G79280 ELF6 AT5G47010 VIP2	translation;	cytosolic small ribosomal subunit (sensu Eukaryota);	structural constituent of ribosome;
93	AT4G37930	no_paralog	SHM1	6.79	HS-LC:0.41 CE-CX:0.24 HS-CX:0.20 AT-LC:0.10 AT-CX:0.05	9/150	AT1G62750 FT AT2G44680 CKB3 CKB2 TSF ATH1 NPH4 CKB1	glycine metabolic process; L-serine metabolic process; oxygen and reactive oxygen species metabolic process; hypersensitive response; glycine decarboxylation via glycine cleavage system;	mitochondrion; mitochondrial matrix;	glycine hydroxymethyltransferase activity;
94	AT2G39840	no_paralog	TOPP4	6.77	SC-CC:0.43 HS-CX:0.25 SC-MS:0.19 SC-LC:0.13	8/150	HAP2C AT2G44680 ATFYPP3 ATHXK1 FY TFL2 AT5G46210 CKB1	protein amino acid dephosphorylation;	protein phosphatase type 1 complex;	protein phosphatase type 1 activity;
95	AT4G08900	no_paralog	na	6.76	SC-CC:1.00	21/150	SEP3 CAL AGL12 MAF1 SEP4 SHP2 AGL6 AGL20 AT3G02310 AGL18 SHP1 AGL13 AGL14 AGL19 AGL24 FLC AGL8 AGL31 MAF3 MAF4 AT5G65080	arginine catabolic process; polyamine metabolic process;	mitochondrion;	arginase activity; agmatinase activity;
96	AT2G27120	no_paralog	na	6.75	SC-MS:0.29 AT-DC:0.16 SC-DC:0.15 HS-LC:0.12 SC-LC:0.11 SC-GT:0.08 SC-CC:0.08	6/150	AT2G44680 CKB3 XPB2 AT5G47010 MSI1 AT5G67100	DNA replication;	na	DNA-directed DNA polymerase activity;
97	AT5G02960	AT3G09680	na	6.73	HS-CX:0.51 AT-GN:0.31 SC-MS:0.18	4/150	AT1G62750 AT1G72050 ELF6 MSI1	translation;	cytosolic ribosome (sensu Eukaryota); ribosome;	structural constituent of ribosome;
98	AT3G03250	AT5G17310	na	6.71	SC-CX:0.74 HS-LC:0.17 SC-MS:0.09	4/150	CRY2 AT4G08920 ATHXK1 PGM	sucrose metabolic process; metabolic process; cellular response to phosphate starvation;	na	UTP:glucose-1-phosphate uridylyltransferase activity;
99	AT5G02610	AT3G09500	na	6.68	SC-MS:0.43 HS-CX:0.29 AT-GN:0.28	5/150	AT1G62750 AT1G72050 AT2G44680 CKB3 MSI1	translation; ribosome biogenesis and assembly;	ribosome;	structural constituent of ribosome;
100	AT5G49970	no_paralog	na	6.67	SC-CX:1.00	4/150	CRY2 AT3G26640 AT4G08920 ATHXK1	pyridoxine biosynthetic process;	chloroplast;	pyridoxamine-phosphate oxidase activity;
101	AT2G45580	no_paralog	CYP76C3	6.66	CE-CX:1.00	5/150	BAS1 AT3G05120 AT3G63010 ATHXK1 AT5G27320	electron transport;	endomembrane system;	oxygen binding;
102	AT4G37340	no_paralog	CYP81D3	6.66	CE-CX:1.00	5/150	BAS1 AT3G05120 AT3G63010 ATHXK1 AT5G27320	electron transport;	chloroplast;	oxygen binding;
103	AT2G45550	no_paralog	CYP76C4	6.66	CE-CX:1.00	5/150	BAS1 AT3G05120 AT3G63010 ATHXK1 AT5G27320	electron transport;	mitochondrion;	oxygen binding;
104	AT2G40890	no_paralog	CYP98A3	6.66	CE-CX:1.00	5/150	BAS1 AT3G05120 AT3G63010 ATHXK1 AT5G27320	phenylpropanoid biosynthetic process; coumarin biosynthetic process; lignin biosynthetic process;	microsome;	monooxygenase activity; p-coumarate 3-hydroxylase activity;
105	AT5G06905	no_paralog	CYP712A2	6.66	CE-CX:1.00	5/150	BAS1 AT3G05120 AT3G63010 ATHXK1 AT5G27320	electron transport;	chloroplast;	oxygen binding;
106	AT2G23220	no_paralog	CYP81D6	6.66	CE-CX:1.00	5/150	BAS1 AT3G05120 AT3G63010 ATHXK1 AT5G27320	electron transport;	endomembrane system;	oxygen binding;
107	AT5G10600	no_paralog	CYP81K2	6.66	CE-CX:1.00	5/150	BAS1 AT3G05120 AT3G63010 ATHXK1 AT5G27320	electron transport;	na	oxygen binding;
108	AT5G07990	no_paralog	TT7	6.66	CE-CX:1.00	5/150	BAS1 AT3G05120 AT3G63010 ATHXK1 AT5G27320	response to UV; flavonoid biosynthetic process;	mitochondrion;	flavonoid 3'-monooxygenase activity; oxygen binding;
109	AT2G42250	no_paralog	CYP712A1	6.66	CE-CX:1.00	5/150	BAS1 AT3G05120 AT3G63010 ATHXK1 AT5G27320	electron transport;	endomembrane system;	oxygen binding;
110	AT5G26680	no_paralog	na	6.63	SC-GT:0.53 HS-CX:0.31 SC-CX:0.10 SC-CC:0.06	15/150	AT1G61040 CLF AT2G44680 AT3G06910 PIE1 CKB3 AT4G00690 EZA1 ESD4 CKB2 AT4G31120 TFL2 CKB1 MSI1 AT5G67100	DNA repair;	na	nuclease activity;
111	AT2G39390	AT3G55170	na	6.63	SC-MS:0.43 HS-CX:0.28 AT-GN:0.28	5/150	AT1G62750 AT1G72050 AT2G44680 CKB3 MSI1	translation; ribosome biogenesis and assembly;	cytosolic ribosome (sensu Eukaryota); ribosome;	structural constituent of ribosome;
112	AT3G55170	AT2G39390	na	6.62	SC-MS:0.45 AT-GN:0.27 HS-CX:0.27	5/150	AT1G62750 AT1G72050 AT2G44680 CKB3 MSI1	translation; ribosome biogenesis and assembly;	ribosome;	structural constituent of ribosome;
113	AT3G18130	AT1G48630	na	6.62	SC-CC:0.74 SC-MS:0.10 HS-CX:0.09 SC-DC:0.04 AT-PG:0.03	28/150	SEP3 CAL AGL12 AT1G72050 MAF1 SEP4 SHP2 AT2G44680 AGL6 AGL20 AT3G02310 AT3G26640 AT3G57300 AGL18 SHP1 CKB3 AGL13 AGL14 AGL19 AGL24 ELF6 FLC MSI1 AGL8 AGL31 MAF3 MAF4 AT5G65080	na	heterotrimeric G-protein complex;	nucleotide binding;
114	AT2G26700	no_paralog	na	6.62	SC-CX:0.54 SC-TS:0.46	8/150	CRY2 AT2G44680 AT3G26640 CKB3 AT4G08920 CKB2 ATHXK1 CKB1	protein amino acid phosphorylation;	chloroplast;	protein kinase activity; ATP binding; kinase activity;
115	AT1G16440	AT1G79250	na	6.62	SC-CX:0.54 SC-TS:0.46	8/150	CRY2 AT2G44680 AT3G26640 CKB3 AT4G08920 CKB2 ATHXK1 CKB1	protein amino acid phosphorylation;	chloroplast;	kinase activity;
116	AT1G79250	AT1G16440	na	6.62	SC-CX:0.54 SC-TS:0.46	8/150	CRY2 AT2G44680 AT3G26640 CKB3 AT4G08920 CKB2 ATHXK1 CKB1	protein amino acid phosphorylation;	na	kinase activity;
117	AT2G19940	no_paralog	na	6.61	SC-CC:1.00	21/150	SEP3 CAL AGL12 MAF1 SEP4 SHP2 AGL6 AGL20 AT3G02310 AGL18 SHP1 AGL13 AGL14 AGL19 AGL24 FLC AGL8 AGL31 MAF3 MAF4 AT5G65080	amino acid metabolic process;	cytoplasm;	oxidoreductase activity, acting on the aldehyde or oxo group of donors, NAD or NADP as acceptor;
118	AT1G78580	AT1G16980	ATTPS1	6.61	SC-CX:0.40 SC-CC:0.22 CE-CX:0.21 SC-GT:0.17	7/150	CRY2 BAS1 AT3G05120 AT4G08920 ATHXK1 AT5G27320 PGM	trehalose metabolic process; embryonic development; embryonic development ending in seed dormancy; cellulose and pectin-containing cell wall biogenesis; sugar mediated signaling; cell division;	chloroplast;	alpha,alpha-trehalose-phosphate synthase (UDP-forming) activity; transferase activity, transferring glycosyl groups;
119	AT4G18960	no_paralog	AG	6.61	HS-LC:0.32 SC-TS:0.30 SC-CC:0.19 SC-LC:0.17 AT-LC:0.02	26/150	SEP3 CAL AP1 AGL12 MAF1 SEP4 SVP AGL17 SHP2 AGL6 AGL20 AT3G02310 AGL16 AGL18 SHP1 AGL13 AGL14 AGL19 AGL21 FLC AGL15 AGL8 AGL31 MAF3 MAF4 AT5G65080	carpel development; stamen development; maintenance of floral organ identity;	nucleus;	DNA binding; transcription factor activity;
120	AT2G15970	no_paralog	COR413-PM1	6.58	AT-CX:1.00	4/150	AT1G78440 GA2 KIN1 KIN2	cold acclimation; response to abscisic acid stimulus; cellular response to water deprivation;	plasma membrane;	na
121	AT1G17790	AT1G73150	na	6.58	SC-LC:0.50 SC-MS:0.27 AT-DC:0.15 HS-CX:0.08	8/150	AT1G30970 AT2G44680 PIE1 HAF2 AT3G57300 CKB3 CKB2 CKB1	na	chloroplast;	DNA binding;
122	AT1G18540	AT1G74050	na	6.53	SC-MS:0.66 CE-CX:0.17 HS-CX:0.16	11/150	FT AT1G72050 AT1G79280 AT2G44680 CKB3 CKB2 TSF FY CKB1 MSI1 VIP4	translation;	intracellular; cytosolic ribosome (sensu Eukaryota); ribosome;	structural constituent of ribosome;
123	AT1G04020	no_paralog	na	6.52	HS-LC:1.00	9/150	HAP2C AT2G44680 REF6 CKB3 CKB2 ELF6 HY5 CKB1 MSI1	DNA repair;	intracellular;	transcription coactivator activity;
124	AT1G29395	no_paralog	COR414-TM1	6.51	AT-CX:1.00	6/150	CRY2 FKF1 AT1G78440 GA2 KIN1 KIN2	cold acclimation; response to abscisic acid stimulus; cellular response to water deprivation;	chloroplast thylakoid membrane;	na
125	AT1G21700	no_paralog	CHB4	6.51	AT-DC:1.00	3/150	AT1G62830 FLD AT3G13682	chromatin remodeling;	SWI/SNF complex; chromatin remodeling complex;	DNA binding;
126	AT3G09680	AT5G02960	na	6.5	HS-CX:0.50 AT-GN:0.33 SC-MS:0.17	4/150	AT1G62750 AT1G72050 ELF6 MSI1	translation;	ribosome;	structural constituent of ribosome;
127	AT4G20020	AT5G44780	na	6.5	HS-DC:1.00	21/150	SEP3 CAL AP1 AGL12 MAF1 SEP4 SVP SHP2 AGL6 AGL20 AT3G02310 SHP1 AGL13 AGL14 AGL19 AGL21 FLC AGL8 AGL31 MAF3 AT5G65080	na	mitochondrion;	na
128	AT1G33140	no_paralog	na	6.5	HS-CX:0.46 AT-GN:0.29 AT-PG:0.13 AT-CX:0.12	5/150	AT1G30960 AT1G62750 AT1G72050 AT2G24790 ELF6	translation;	large ribosomal subunit;	structural constituent of ribosome;
129	AT1G33120	AT4G10450	na	6.5	HS-CX:0.46 AT-GN:0.29 AT-PG:0.13 AT-CX:0.12	5/150	AT1G30960 AT1G62750 AT1G72050 AT2G24790 ELF6	translation;	cytosolic ribosome (sensu Eukaryota); large ribosomal subunit;	structural constituent of ribosome;
130	AT2G46070	AT4G01370	ATMPK12	6.49	HS-LC:0.70 SC-CC:0.30	24/150	SEP3 CAL AP1 AGL12 MAF1 SEP4 SVP SHP2 AGL6 AGL20 AT3G02310 AGL18 SHP1 AGL13 AGL14 AGL19 AT4G31120 AGL21 FLC AGL8 AGL31 MAF3 MAF4 AT5G65080	signal transduction;	na	MAP kinase activity; kinase activity;
131	AT4G09960	AT1G71692	STK	6.48	HS-LC:0.32 SC-TS:0.30 SC-CC:0.19 SC-LC:0.17 AT-LC:0.02	26/150	SEP3 CAL AP1 AGL12 MAF1 SEP4 SVP AGL17 SHP2 AGL6 AGL20 AT3G02310 AGL16 AGL18 SHP1 AGL13 AGL14 AGL19 AGL21 FLC AGL15 AGL8 AGL31 MAF3 MAF4 AT5G65080	regulation of transcription, DNA-dependent; carpel development; ovule development;	nucleus;	transcription factor activity; protein binding;
132	AT5G20080	no_paralog	na	6.46	SC-CX:1.00	5/150	CRY2 AT3G26640 AT4G08920 ATHXK1 PGM	electron transport;	mitochondrion; cellulose and pectin-containing cell wall;	cytochrome-b5 reductase activity;
133	AT1G79000	AT1G16710	HAC1	6.44	HS-LC:0.90 DM-PI:0.06 CE-CC:0.04	31/150	SEP3 CAL AP1 AGL12 MAF1 SEP4 SVP SHP2 PIF4 AGL6 AGL20 AT3G02310 AT3G06930 HAF2 DDL REF6 SHP1 PIL6 AGL13 AT4G04890 AGL14 AGL19 FWA AGL21 ELF6 FLC AT5G49020 AGL8 AGL31 MAF3 AT5G65080	regulation of transcription, DNA-dependent; regulation of global transcription from RNA polymerase II promoter;	nucleus;	transcription cofactor activity; histone acetyltransferase activity;
134	AT4G34570	AT2G16370	THY-2	6.43	SC-CC:0.80 HS-CX:0.08 SC-LC:0.07 SC-CX:0.05	20/150	CAL AT1G61040 MAF1 AT1G79280 SEP4 AT2G44680 AGL20 AT3G02310 AGL18 AGL13 AGL14 AGL19 FLC CIP1 CKB1 AGL31 MAF3 MAF4 AT5G65080 AT5G67100	10-formyltetrahydrofolate biosynthetic process;	mitochondrion;	dihydrofolate reductase activity; thymidylate synthase activity;
135	AT3G45030	no_paralog	na	6.43	HS-CX:0.37 AT-GN:0.27 SC-MS:0.25 AT-PG:0.12	6/150	AT1G30960 AT1G62750 AT1G72050 ATHXK1 ELF6 CIP1	translation;	small ribosomal subunit;	structural constituent of ribosome;
136	AT5G62300	AT3G47370	na	6.43	HS-CX:0.37 AT-GN:0.27 SC-MS:0.25 AT-PG:0.12	6/150	AT1G30960 AT1G62750 AT1G72050 ATHXK1 ELF6 CIP1	translation;	small ribosomal subunit;	structural constituent of ribosome;
137	AT1G16710	AT1G79000	na	6.43	HS-LC:0.90 DM-PI:0.06 CE-CC:0.04	31/150	SEP3 CAL AP1 AGL12 MAF1 SEP4 SVP SHP2 PIF4 AGL6 AGL20 AT3G02310 AT3G06930 HAF2 DDL REF6 SHP1 PIL6 AGL13 AT4G04890 AGL14 AGL19 FWA AGL21 ELF6 FLC AT5G49020 AGL8 AGL31 MAF3 AT5G65080	regulation of transcription, DNA-dependent;	nucleus;	transcription cofactor activity;
138	AT1G08260	no_paralog	na	6.39	AT-DC:0.19 SC-DC:0.17 SC-MS:0.16 HS-LC:0.15 SC-LC:0.13 SC-GT:0.10 SC-CC:0.09	4/150	AT2G44680 XPB2 AT5G47010 AT5G67100	embryonic development ending in seed dormancy; positive regulation of S phase of mitotic cell cycle;	epsilon DNA polymerase complex;	DNA-directed DNA polymerase activity;
139	AT4G25780	no_paralog	na	6.37	CE-CX:1.00	5/150	BAS1 AT3G05120 AT3G63010 CYP83B1 AT5G27320	na	extracellular region;	na
140	AT2G14610	no_paralog	PR1	6.37	CE-CX:1.00	5/150	BAS1 AT3G05120 AT3G63010 CYP83B1 AT5G27320	defense response; systemic acquired resistance; response to vitamin B1;	extracellular region;	na
141	AT4G33720	no_paralog	na	6.37	CE-CX:1.00	5/150	BAS1 AT3G05120 AT3G63010 CYP83B1 AT5G27320	na	extracellular region;	na
142	AT3G09590	AT5G02730	na	6.37	CE-CX:1.00	5/150	BAS1 AT3G05120 AT3G63010 CYP83B1 AT5G27320	na	extracellular region;	na
143	AT4G30320	no_paralog	na	6.37	CE-CX:1.00	5/150	BAS1 AT3G05120 AT3G63010 CYP83B1 AT5G27320	na	extracellular region;	na
144	AT3G23890	no_paralog	TOPII	6.35	SC-MS:0.44 HS-LC:0.24 SC-LC:0.20 CE-CX:0.04 SC-CC:0.04 HS-CX:0.04	11/150	AT1G61040 ELF7 ELF8 AT2G44680 CKB3 EZA1 CKB2 XPB2 CKB1 MSI1 VIP4	DNA metabolic process; DNA topological change;	na	DNA binding; DNA topoisomerase (ATP-hydrolyzing) activity; ATP binding;
145	AT1G11950	AT1G62310	na	6.35	AT-DC:0.56 HS-CX:0.44	5/150	AT1G30970 DDL REF6 EZA1 ELF6	na	na	transcription factor activity;
146	AT5G58003	no_paralog	na	6.33	HS-LC:0.60 SC-GT:0.29 SC-CC:0.10	10/150	AT1G61040 ELF7 ELF8 AT2G44680 CKB3 CKB2 AT4G31120 XPB2 CKB1 VIP4	na	na	na
147	AT5G56740	no_paralog	na	6.31	SC-MS:0.36 HS-CX:0.25 SC-CC:0.13 SC-LC:0.10 CE-LC:0.09 CE-YH:0.08	8/150	ELF8 ATFYPP3 FIE EZA1 TFL2 CIP1 AT5G47010 MSI1	na	na	histone acetyltransferase activity;
148	AT3G03300	no_paralog	DCL2	6.3	HS-DC:0.42 AT-GN:0.31 AT-DC:0.27	4/150	HYL1 AT1G30960 XPB2 AT5G47010	RNA interference, production of ta-siRNAs; miRNA-mediated gene silencing, production of miRNAs;	intracellular;	ribonuclease III activity; ATP-dependent helicase activity;
149	AT1G04480	AT2G33370	na	6.3	HS-CX:0.39 AT-GN:0.36 AT-PG:0.24	3/150	AT1G30960 AT1G62750 AT1G72050	translation;	ribosome;	structural constituent of ribosome;
150	AT3G04400	no_paralog	na	6.3	HS-CX:0.39 AT-GN:0.36 AT-PG:0.24	3/150	AT1G30960 AT1G62750 AT1G72050	translation; embryonic development ending in seed dormancy;	ribosome;	structural constituent of ribosome;
151	AT2G33370	AT1G04480	na	6.3	HS-CX:0.39 AT-GN:0.36 AT-PG:0.24	3/150	AT1G30960 AT1G62750 AT1G72050	translation;	ribosome;	structural constituent of ribosome;
152	AT4G34430	no_paralog	ATSWI3C	6.28	AT-DC:1.00	3/150	AT1G62830 FLD AT3G13682	na	na	DNA binding; transcription factor activity;
153	AT3G29340	no_paralog	na	6.27	HS-LC:0.48 HS-DC:0.26 HS-CX:0.25	8/150	AT1G30970 AT1G72050 AT2G44680 REF6 CKB3 CKB2 ELF6 CKB1	regulation of transcription;	intracellular;	nucleic acid binding; transcription factor activity; zinc ion binding;
154	AT2G36160	AT3G52580	na	6.27	AT-GN:0.31 HS-CX:0.30 SC-CC:0.20 SC-MS:0.19	4/150	AT1G62750 AT1G72050 AT1G79280 AT5G47010	translation;	cytosolic small ribosomal subunit (sensu Eukaryota);	structural constituent of ribosome;
155	AT5G28640	no_paralog	AN3	6.26	HS-DC:1.00	21/150	SEP3 CAL AP1 AGL12 MAF1 SEP4 SVP SHP2 AGL6 AGL20 AT3G02310 SHP1 AGL13 AGL14 AGL19 AGL21 FLC AGL8 AGL31 MAF3 AT5G65080	cell proliferation; leaf development;	na	transcription coactivator activity; protein binding;
156	AT1G07270	AT2G29680	na	6.25	SC-CC:0.90 SC-GT:0.05 HS-CX:0.05	17/150	CAL MAF1 SEP4 AGL20 AT3G02310 AGL18 AGL13 AGL14 AGL19 FLC TFL2 AT5G46210 AGL31 MAF3 MAF4 AT5G65080 AT5G67100	regulation of progression through cell cycle; DNA replication;	chloroplast;	na
157	AT3G12580	AT1G56410	na	6.25	SC-MS:0.42 SC-CX:0.24 CE-CX:0.10 CE-CC:0.07 HS-LC:0.07 SC-CC:0.05 HS-CX:0.04	16/150	CRY2 AT1G30970 AT1G61040 ELF8 AT2G44680 AT3G26640 AT3G57300 CKB3 AT4G08920 ATHB-2 ATHXK1 TFL2 AT5G47010 MSI1 VIP2 VIP4	protein folding; response to heat; response to virus; response to high light intensity; response to hydrogen peroxide;	cytosol;	ATP binding;
158	AT2G18020	AT4G36130 AT3G51190	na	6.24	SC-MS:0.69 AT-GN:0.19 CE-CX:0.12	9/150	AT1G62750 AT1G79280 AT2G44680 CKB3 AT4G00690 FY NPH4 CIP1 AT5G67100	translation; embryonic development ending in seed dormancy;	cytosolic ribosome (sensu Eukaryota); ribosome;	structural constituent of ribosome;
159	AT1G53530	no_paralog	na	6.23	AT-GN:0.53 HS-DC:0.47	4/150	HYL1 AT1G30960 REF6 ELF6	proteolysis;	membrane;	peptidase activity;
160	AT1G09270	no_paralog	na	6.23	SC-MS:0.49 SC-LC:0.25 CE-CX:0.10 SC-GT:0.09 SC-CC:0.08	7/150	AT1G30970 AT3G06910 ATFYPP3 AT4G00690 ESD4 VIP4 AT5G67100	intracellular protein transport;	na	protein transporter activity;
161	AT3G11510	no_paralog	na	6.22	AT-GN:0.31 HS-CX:0.30 SC-CC:0.20 SC-MS:0.19	4/150	AT1G62750 AT1G72050 AT1G79280 AT5G47010	translation;	cytosolic ribosome (sensu Eukaryota); cytosolic small ribosomal subunit (sensu Eukaryota);	structural constituent of ribosome;
162	AT2G47430	no_paralog	na	6.22	AT-DC:1.00	5/150	PHYB APRR9 PHYD APRR5 TOC1	cytokinin mediated signaling;	membrane;	two-component response regulator activity; protein histidine kinase activity;
163	AT1G58380	no_paralog	XW6	6.22	HS-CX:0.60 AT-GN:0.40	3/150	AT1G62750 AT1G72050 TFL2	translation;	cytosolic small ribosomal subunit (sensu Eukaryota);	structural constituent of ribosome;
164	AT1G58983	no_paralog	na	6.21	HS-CX:0.60 AT-GN:0.40	3/150	AT1G62750 AT1G72050 TFL2	translation;	ribosome;	structural constituent of ribosome;
165	AT1G59359	no_paralog	na	6.21	HS-CX:0.60 AT-GN:0.40	3/150	AT1G62750 AT1G72050 TFL2	translation;	cytosolic small ribosomal subunit (sensu Eukaryota);	structural constituent of ribosome;
166	AT1G58684	no_paralog	na	6.21	HS-CX:0.60 AT-GN:0.40	3/150	AT1G62750 AT1G72050 TFL2	translation;	intracellular; ribosome;	structural constituent of ribosome;
167	AT4G10450	AT1G33120	na	6.21	HS-CX:0.42 AT-GN:0.40 AT-PG:0.17	3/150	AT1G30960 AT1G62750 AT1G72050	translation;	large ribosomal subunit;	structural constituent of ribosome;
168	AT4G21710	no_paralog	NRPB2	6.2	HS-LC:0.33 SC-CC:0.24 SC-GT:0.24 AT-GN:0.19	5/150	AT1G61040 AT1G62750 HAF2 ATFYPP3 XPB2	transcription; embryonic development ending in seed dormancy;	DNA-directed RNA polymerase II, holoenzyme;	DNA binding; DNA-directed RNA polymerase activity;
169	AT1G01250	no_paralog	na	6.18	AT-CX:1.00	4/150	FKF1 AT1G78440 KIN1 KIN2	regulation of transcription, DNA-dependent;	nucleus;	DNA binding; transcription factor activity;
170	AT2G39590	no_paralog	na	6.18	HS-CX:0.52 AT-GN:0.34 SC-MS:0.14	4/150	AT1G62750 AT1G72050 AT1G79280 ELF6	translation;	cytosolic small ribosomal subunit (sensu Eukaryota);	structural constituent of ribosome;
171	AT2G37270	no_paralog	ATRPS5B	6.17	HS-CX:0.50 AT-GN:0.33 SC-MS:0.17	4/150	AT1G62750 AT1G72050 ELF6 MSI1	translation;	cytosolic ribosome (sensu Eukaryota); ribosome; cytosolic small ribosomal subunit (sensu Eukaryota);	structural constituent of ribosome;
172	AT3G47370	AT5G62300	na	6.17	HS-CX:0.39 AT-GN:0.31 SC-MS:0.16 AT-PG:0.14	5/150	AT1G30960 AT1G62750 AT1G72050 ELF6 CIP1	translation;	cytosolic ribosome (sensu Eukaryota); small ribosomal subunit;	structural constituent of ribosome;
173	AT3G12110	no_paralog	ACT11	6.17	SC-MS:0.40 SC-CC:0.33 SC-LC:0.27	5/150	CRY2 PIE1 AT3G57300 AT4G08920 XPB2	actin cytoskeleton organization and biogenesis;	mitochondrion; cytoskeleton;	structural constituent of cytoskeleton;
174	AT4G01690	no_paralog	PPOX	6.17	AT-DC:0.50 HS-DC:0.50	3/150	AT1G62830 FLD AT3G13682	porphyrin biosynthetic process;	mitochondrion;	protoporphyrinogen oxidase activity;
175	AT1G48630	AT3G18130	na	6.16	SC-CC:0.79 SC-MS:0.10 HS-CX:0.07 SC-DC:0.04	26/150	SEP3 CAL AGL12 AT1G72050 MAF1 SEP4 SHP2 AT2G44680 AGL6 AGL20 AT3G02310 AT3G26640 AT3G57300 AGL18 SHP1 CKB3 AGL13 AGL14 AGL19 AGL24 FLC AGL8 AGL31 MAF3 MAF4 AT5G65080	na	na	nucleotide binding;
176	AT1G13930	AT2G03440	na	6.15	AT-CX:1.00	4/150	CRY2 FKF1 KIN1 KIN2	na	na	na
177	AT1G02580	no_paralog	MEA	6.15	DM-PI:0.44 HS-LC:0.34 AT-LC:0.11 HS-CX:0.10	6/150	PIE1 FIE VRN2 TFL2 EMF2 MSI1	na	nucleus;	transcription factor activity;
178	AT4G31720	no_paralog	TAFII15	6.14	SC-LC:0.62 HS-LC:0.17 SC-CC:0.12 CE-CC:0.08	13/150	VIP1 AP1 ELF7 ELF8 SVP AGL17 HAF2 AGL16 AT4G31120 AGL21 AGL15 XPB2 AT5G46210	transcription initiation;	nucleus;	transcription factor activity;
179	AT3G52580	AT2G36160	na	6.12	AT-GN:0.31 HS-CX:0.30 SC-CC:0.20 SC-MS:0.19	4/150	AT1G62750 AT1G72050 AT1G79280 AT5G47010	translation;	cytosolic small ribosomal subunit (sensu Eukaryota);	structural constituent of ribosome;
180	AT3G54610	no_paralog	GCN5	6.11	SC-CC:0.45 SC-GT:0.28 HS-LC:0.17 AT-DC:0.06 SC-MS:0.04	27/150	SEP3 CAL AGL12 AT1G72050 HAP2C MAF1 AT1G79280 ELF7 SEP4 SHP2 AGL6 AGL20 AT3G02310 PIE1 HAF2 AGL18 SHP1 AGL13 AGL14 AGL19 AGL24 FLC AGL8 AGL31 MAF3 MAF4 AT5G65080	flower development;	histone acetyltransferase complex;	na
181	AT5G02500	no_paralog	HSC70-1	6.11	SC-MS:0.46 SC-CX:0.26 CE-CC:0.08 CE-CX:0.07 HS-LC:0.07 SC-CC:0.06	15/150	CRY2 AT1G30970 AT1G61040 ELF8 AT2G44680 AT3G26640 AT3G57300 CKB3 AT4G08920 ATHB-2 ATHXK1 AT5G47010 MSI1 VIP2 VIP4	protein folding; response to heat; response to cold; response to virus;	cytosol;	ATP binding;
182	AT5G41880	no_paralog	na	6.11	CE-CX:0.58 SC-MS:0.29 SC-LC:0.13	8/150	AT1G61040 AT3G05120 FIE AT5G27320 CIP1 MSI1 VIP4 AT5G67100	DNA replication;	na	DNA primase activity;
183	AT1G09350	AT1G56600	na	6.1	AT-CX:0.50 CE-CX:0.50	10/150	CRY2 AT1G78440 GA2 AT3G05120 AT3G63010 ATHXK1 KIN1 KIN2 AT5G27320 MSI1	na	na	na
184	AT2G19860	AT4G29130	ATHXK2	6.1	AT-CX:0.23 SC-CC:0.21 SC-CX:0.16 HS-LC:0.14 HS-DC:0.10 SC-MS:0.09 SC-GT:0.07	10/150	CRY2 ATARP4 HAP2C GA2 REF6 ATHXK1 ELF6 KIN1 KIN2 PGM	hexokinase-dependent signaling; sugar mediated signaling;	mitochondrion;	glucokinase activity; hexokinase activity; ATP binding;
185	AT1G67370	no_paralog	ASY1	6.1	AT-DC:1.00	3/150	AT1G62830 FLD AT3G13682	synapsis;	condensed nuclear chromosome;	DNA binding;
186	AT1G04950	no_paralog	TAFII59	6.1	SC-LC:0.76 HS-LC:0.15 SC-MS:0.09	18/150	CAL MAF1 AT1G79280 SEP4 AGL20 AT3G02310 HAF2 AGL18 AGL13 AGL14 AGL19 FLC XPB2 AT5G47010 AGL31 MAF3 MAF4 AT5G65080	transcription initiation;	nucleus;	transcription initiation factor activity;
187	AT4G36130	AT2G18020	na	6.09	SC-MS:0.63 AT-GN:0.23 CE-CX:0.14	7/150	AT1G62750 AT1G79280 AT2G44680 CKB3 AT4G00690 FY NPH4	translation;	ribosome;	structural constituent of ribosome;
188	AT1G07880	no_paralog	ATMPK13	6.08	HS-LC:0.69 SC-CC:0.31	24/150	SEP3 CAL AP1 AGL12 MAF1 SEP4 SVP SHP2 AGL6 AGL20 AT3G02310 AGL18 SHP1 AGL13 AGL14 AGL19 AT4G31120 AGL21 FLC AGL8 AGL31 MAF3 MAF4 AT5G65080	signal transduction;	na	MAP kinase activity; kinase activity;
189	AT5G10720	no_paralog	AHK5	6.06	SC-CC:0.78 AT-DC:0.22	17/150	CAL MAF1 SEP4 AGL20 APRR9 AT3G02310 AGL18 AGL13 AGL14 AGL19 FLC APRR5 TOC1 AGL31 MAF3 MAF4 AT5G65080	cytokinin mediated signaling;	membrane;	protein histidine kinase activity;
190	AT5G01300	no_paralog	na	6.06	AT-DC:1.00	2/150	FT TSF	na	na	phosphatidylethanolamine binding;
191	AT2G23190	AT4G37310 AT5G67310	CYP81D7	6.05	CE-CX:1.00	4/150	BAS1 AT3G05120 AT3G63010 AT5G27320	electron transport;	endomembrane system;	oxygen binding;
192	AT3G04870	no_paralog	ZDS	6.04	AT-DC:1.00	3/150	AT1G62830 FLD AT3G13682	carotene biosynthetic process;	chloroplast;	carotene 7,8-desaturase activity;
193	AT5G20920	no_paralog	EIF2 BETA	6.03	HS-LC:0.75 SC-MS:0.13 HS-CX:0.12	5/150	AT2G44680 CKB3 CKB2 TFL2 CKB1	translational initiation; embryonic development ending in seed dormancy;	na	translation initiation factor activity;
194	AT1G02690	no_paralog	na	6.03	SC-MS:0.49 SC-LC:0.25 CE-CX:0.10 SC-GT:0.09 SC-CC:0.08	7/150	AT1G30970 AT3G06910 ATFYPP3 AT4G00690 ESD4 VIP4 AT5G67100	intracellular protein transport;	na	protein transporter activity;
195	AT5G45600	no_paralog	GAS41	6.02	SC-MS:0.43 HS-LC:0.23 SC-LC:0.19 CE-CX:0.15	4/150	ATARP4 PIE1 DDL AT3G57300	regulation of transcription, DNA-dependent;	nucleus;	na
196	AT5G14530	no_paralog	na	6	AT-PG:0.33 SC-DC:0.29 SC-MS:0.17 SC-LC:0.12 CE-CX:0.09	6/150	FVE COP1 FIE AT3G26640 FY MSI1	na	na	nucleotide binding;
197	AT3G23530	no_paralog	na	6	AT-DC:0.66 AT-GN:0.34	5/150	CRY2 AT1G62830 FLD AT3G13682 AT4G08920	lipid biosynthetic process;	endomembrane system;	cyclopropane-fatty-acyl-phospholipid synthase activity;
198	AT3G23510	no_paralog	na	6	AT-DC:0.66 AT-GN:0.34	5/150	CRY2 AT1G62830 FLD AT3G13682 AT4G08920	lipid biosynthetic process;	endomembrane system;	cyclopropane-fatty-acyl-phospholipid synthase activity;
199	AT5G45180	no_paralog	na	5.98	AT-DC:0.67 AT-PG:0.33	5/150	CH1 AT1G62830 BAS1 FLD AT3G13682	electron transport;	endomembrane system;	monooxygenase activity;
200	AT5G10610	no_paralog	CYP81K1	5.98	CE-CX:1.00	4/150	BAS1 AT3G05120 AT3G63010 AT5G27320	electron transport;	endomembrane system;	oxygen binding;
201	AT1G51090	no_paralog	na	5.98	AT-CX:1.00	6/150	CRY2 FKF1 AT1G78440 GA2 KIN1 KIN2	metal ion transport;	na	metal ion binding;
202	AT5G26780	no_paralog	SHM2	5.97	HS-LC:0.59 CE-CX:0.29 HS-CX:0.12	7/150	FT AT2G44680 CKB3 CKB2 TSF NPH4 CKB1	glycine metabolic process; L-serine metabolic process;	mitochondrion;	glycine hydroxymethyltransferase activity;
203	AT5G56290	no_paralog	PEX5	5.97	CE-CX:0.42 SC-CX:0.30 SC-DC:0.14 AT-DC:0.13	8/150	ELF8 AGL17 BAS1 AT3G05120 AGL16 AT3G63010 AGL21 AT5G27320	protein targeting to peroxisome;	chloroplast;	peroxisome targeting signal-1 binding; protein binding;
204	AT1G29940	no_paralog	NRPA2	5.96	AT-GN:0.38 HS-LC:0.33 SC-MS:0.29	3/150	AT1G62750 XPB2 CIP1	transcription;	na	DNA-directed RNA polymerase activity;
205	AT1G16030	no_paralog	na	5.95	SC-MS:0.50 SC-CX:0.29 CE-CC:0.08 HS-LC:0.07 SC-CC:0.06	14/150	CRY2 AT1G61040 ELF8 AT2G44680 AT3G26640 AT3G57300 CKB3 AT4G08920 ATHB-2 ATHXK1 AT5G47010 MSI1 VIP2 VIP4	protein folding; response to heat;	cytosol;	ATP binding;
206	AT5G18380	AT3G04230	na	5.95	HS-CX:0.79 SC-MS:0.13 AT-PG:0.08	9/150	AT1G30960 AT1G72050 AT2G44680 CKB3 CKB2 AGL24 TFL2 CKB1 MSI1	translation;	cytosolic small ribosomal subunit (sensu Eukaryota);	structural constituent of ribosome;
207	AT5G63670	no_paralog	na	5.94	SC-CC:0.60 SC-GT:0.23 HS-LC:0.17	5/150	AT1G61040 ELF7 ELF8 XPB2 VIP4	na	na	na
208	AT4G37360	no_paralog	CYP81D2	5.94	CE-CX:1.00	4/150	BAS1 AT3G05120 AT3G63010 AT5G27320	electron transport;	endomembrane system;	oxygen binding;
209	AT4G32760	no_paralog	na	5.93	SC-CX:0.78 HS-LC:0.22	5/150	CRY2 AT3G26640 AT4G08920 ATHXK1 CIP1	intracellular protein transport; intra-Golgi vesicle-mediated transport;	Golgi stack;	protein transporter activity;
210	AT1G23465	no_paralog	na	5.9	AT-GN:0.63 HS-DC:0.37	4/150	HYL1 AT1G30960 REF6 ELF6	proteolysis;	membrane;	serine-type peptidase activity;
211	AT2G09990	no_paralog	na	5.9	HS-CX:0.85 SC-MS:0.15	8/150	AT1G72050 AT2G44680 CKB3 CKB2 AGL24 TFL2 CKB1 MSI1	translation;	cytosolic ribosome (sensu Eukaryota); cytosolic small ribosomal subunit (sensu Eukaryota);	structural constituent of ribosome;
212	AT3G11940	no_paralog	ATRPS5A	5.9	HS-CX:0.49 AT-GN:0.35 SC-MS:0.16	4/150	AT1G62750 AT1G72050 ELF6 MSI1	translation;	cytosolic ribosome (sensu Eukaryota); ribosome; cytosolic small ribosomal subunit (sensu Eukaryota);	structural constituent of ribosome;
213	AT1G18080	no_paralog	ATARCA	5.89	SC-CC:0.79 SC-MS:0.11 HS-CX:0.06 SC-DC:0.04	26/150	SEP3 CAL AGL12 AT1G72050 MAF1 SEP4 SHP2 AT2G44680 AGL6 AGL20 AT3G02310 AT3G26640 AT3G57300 AGL18 SHP1 CKB3 AGL13 AGL14 AGL19 AGL24 FLC AGL8 AGL31 MAF3 MAF4 AT5G65080	na	heterotrimeric G-protein complex;	nucleotide binding;
214	AT2G45560	no_paralog	CYP76C1	5.88	CE-CX:0.69 AT-CX:0.31	5/150	BAS1 TOE1 AT3G05120 AT3G63010 AT5G27320	electron transport;	endomembrane system;	monooxygenase activity; iron ion binding; heme binding;
215	AT2G37560	no_paralog	na	5.85	SC-CC:0.71 SC-GT:0.10 CE-CX:0.10 SC-MS:0.08	16/150	CAL AT1G61040 MAF1 SEP4 AGL20 AT3G02310 AGL18 AGL13 AGL14 AGL19 FLC MSI1 AGL31 MAF3 MAF4 AT5G65080	DNA replication;	origin recognition complex;	protein binding;
216	AT5G51860	no_paralog	na	5.85	HS-LC:0.43 SC-TS:0.24 SC-CC:0.21 SC-LC:0.11 SC-GT:0.01	30/150	SEP3 CAL AP1 AGL12 HAP2C MAF1 SEP4 SVP AGL17 SHP2 AGL6 AGL20 AT3G02310 AGL16 SHP1 AGL13 AT4G04890 AGL14 AGL19 AGL24 FWA AGL21 FLC HY5 AGL15 PGM AGL8 AGL31 MAF3 AT5G65080	regulation of transcription, DNA-dependent;	nucleus;	transcription factor activity;
217	AT3G18030	AT1G48610	ATHAL3A	5.85	SC-MS:1.00	4/150	AT2G44680 CKB3 CKB2 CKB1	coenzyme A biosynthetic process; hyperosmotic salinity response;	na	phosphopantothenoylcysteine decarboxylase activity; FMN binding;
218	AT4G02150	no_paralog	na	5.85	SC-MS:0.54 SC-LC:0.28 SC-GT:0.10 SC-CC:0.08	6/150	AT3G06910 ATFYPP3 AT4G00690 ESD4 VIP4 AT5G67100	intracellular protein transport; defense response;	nucleus;	protein transporter activity;
219	AT4G26840	AT5G55170	SUM1	5.84	SC-CC:0.39 HS-LC:0.33 SC-LC:0.28	3/150	AT3G06910 AT4G00690 ESD4	protein sumoylation;	nucleus; cytoplasm;	protein binding;
220	AT4G16970	no_paralog	na	5.82	SC-CC:0.72 SC-GT:0.20 SC-YH:0.04 SC-LC:0.04	25/150	CAL AT1G61040 MAF1 ELF7 SEP4 ELF8 AT2G44680 AGL20 AT3G02310 AGL18 CKB3 AGL13 AGL14 CKB2 AGL19 FLC AT5G46210 CKB1 VIP2 VIP4 AGL31 MAF3 MAF4 AT5G65080 AT5G67100	protein amino acid phosphorylation;	na	kinase activity;
221	AT1G63810	no_paralog	na	5.81	SC-MS:1.00	5/150	AT2G44680 CKB3 CKB2 CIP1 CKB1	na	na	na
222	AT2G47610	AT3G62870	na	5.81	SC-MS:0.60 HS-CX:0.40	6/150	AT1G72050 AT1G79280 ELF8 ELF6 FY MSI1	translation;	intracellular; ribosome; ribonucleoprotein complex;	structural constituent of ribosome;
223	AT2G20230	AT4G28770	na	5.8	AT-CX:1.00	5/150	CRY2 PHYA AT3G05120 AT5G02840 AT5G27320	na	endomembrane system; integral to membrane;	na
224	AT5G63080	no_paralog	na	5.8	AT-DC:1.00	2/150	REF6 ELF6	na	na	transcription factor activity;
225	AT1G62310	AT1G11950	na	5.8	AT-DC:1.00	2/150	REF6 ELF6	na	chloroplast;	transcription factor activity;
226	AT5G06550	no_paralog	na	5.8	AT-DC:1.00	2/150	REF6 ELF6	cell surface receptor linked signal transduction;	mitochondrion;	na
227	AT4G00990	no_paralog	na	5.8	AT-DC:1.00	2/150	REF6 ELF6	na	na	transcription factor activity;
228	AT2G32060	no_paralog	na	5.8	SC-CC:0.76 HS-CX:0.20 AT-CX:0.05	17/150	CAL AT1G72050 MAF1 SEP4 AT2G24790 AGL20 AT3G02310 AGL18 AGL13 AGL14 AGL19 ELF6 FLC AGL31 MAF3 MAF4 AT5G65080	translation;	cytosolic ribosome (sensu Eukaryota);	structural constituent of ribosome;
229	AT3G06400	AT5G18620	CHR11	5.79	SC-MS:0.34 HS-DC:0.24 CE-CX:0.21 SC-DC:0.12 DM-PI:0.09	10/150	AGL20 AT3G05120 AT3G57300 AGL14 ESD4 AGL19 AT5G27320 XPB2 AT5G47010 MSI1	embryo sac development; cell growth;	nucleus;	DNA-dependent ATPase activity;
230	AT2G45570	no_paralog	CYP76C2	5.79	CE-CX:1.00	4/150	BAS1 AT3G05120 AT3G63010 AT5G27320	electron transport;	endomembrane system;	oxygen binding;
231	AT1G78280	no_paralog	na	5.79	AT-DC:1.00	2/150	REF6 ELF6	cell surface receptor linked signal transduction;	na	transferase activity, transferring glycosyl groups;
232	AT1G01470	AT2G46140	LEA14	5.77	AT-CX:1.00	2/150	KIN1 KIN2	response to desiccation; response to wounding; response to high light intensity; embryonic development ending in seed dormancy;	na	na
233	AT1G66340	no_paralog	ETR1	5.76	AT-DC:1.00	4/150	APRR9 APRR5 PHYC TOC1	defense response; response to heat; response to insect; response to salt stress; cytokinin metabolic process; detection of ethylene stimulus; response to auxin stimulus; response to abscisic acid stimulus; response to gibberellin stimulus; jasmonic acid and ethylene-dependent systemic resistance, ethylene mediated signaling pathway; negative regulation of ethylene mediated signaling pathway; regu…	endoplasmic reticulum; endoplasmic reticulum membrane;	two-component response regulator activity; protein histidine kinase activity; ethylene binding;
234	AT2G43820	no_paralog	na	5.76	CE-CX:0.72 HS-LC:0.16 AT-CX:0.12	6/150	BAS1 AT3G05120 AT3G63010 CYP83B1 AT5G02840 AT5G27320	metabolic process;	na	UDP-glycosyltransferase activity; transferase activity, transferring glycosyl groups; transferase activity, transferring hexosyl groups; UDP-glucosyltransferase activity;
235	AT5G52310	AT4G25580	COR78	5.76	AT-CX:1.00	2/150	KIN1 KIN2	response to osmotic stress; response to desiccation; response to cold; response to water deprivation; response to salt stress; response to abscisic acid stimulus; hyperosmotic salinity response;	na	na
236	AT1G67630	no_paralog	na	5.76	SC-MS:0.38 SC-CC:0.20 SC-LC:0.17 CE-CX:0.13 HS-CX:0.11	4/150	ATHXK1 CIP1 MSI1 AT5G67100	na	mitochondrion;	alpha DNA polymerase activity;
237	AT5G14040	no_paralog	na	5.76	SC-CX:0.75 CE-CX:0.14 AT-CX:0.10	6/150	CRY2 AT2G24790 AT3G26640 AT4G08920 ATHXK1 VIP2	transport;	mitochondrion; mitochondrial inner membrane;	binding;
238	AT2G37620	AT3G53750	ACT1	5.76	SC-MS:0.40 SC-CC:0.33 SC-LC:0.27	5/150	CRY2 PIE1 AT3G57300 AT4G08920 XPB2	cytoskeleton organization and biogenesis;	cytoskeleton;	structural constituent of cytoskeleton;
239	AT3G53750	AT2G37620	ACT3	5.76	SC-MS:0.40 SC-CC:0.33 SC-LC:0.27	5/150	CRY2 PIE1 AT3G57300 AT4G08920 XPB2	cytoskeleton organization and biogenesis;	cytoskeleton;	structural constituent of cytoskeleton;
240	AT3G58620	AT2G42580	na	5.76	AT-DC:0.53 SC-DC:0.26 SC-MS:0.21	3/150	ELF8 SPY AT3G57300	na	na	na
241	AT2G47210	no_paralog	na	5.75	SC-MS:0.41 HS-LC:0.21 SC-CC:0.19 SC-LC:0.19	3/150	ATARP4 PIE1 AT3G57300	regulation of transcription, DNA-dependent;	nucleus;	DNA binding; transcription factor activity;
242	AT1G09060	no_paralog	na	5.75	AT-DC:1.00	2/150	REF6 ELF6	na	na	transcription factor activity;
243	AT5G50550	no_paralog	na	5.75	AT-PG:0.51 AT-DC:0.29 SC-DC:0.20	6/150	FVE COP1 FIE AT3G26640 FY MSI1	na	na	nucleotide binding;
244	AT5G50650	no_paralog	na	5.75	AT-PG:0.51 AT-DC:0.29 SC-DC:0.20	6/150	FVE COP1 FIE AT3G26640 FY MSI1	na	na	nucleotide binding;
245	AT3G24590	no_paralog	na	5.74	AT-GN:1.00	2/150	HYL1 AT1G30960	proteolysis;	chloroplast thylakoid membrane; membrane;	peptidase activity;
246	AT3G50970	no_paralog	na	5.74	AT-CX:1.00	2/150	KIN1 KIN2	response to stress; response to cold; response to water deprivation; response to water; cold acclimation; response to abscisic acid stimulus;	membrane;	na
247	AT4G25340	no_paralog	na	5.73	SC-GT:0.46 SC-MS:0.34 SC-CX:0.20	7/150	AT2G44680 ATFYPP3 CKB3 CKB2 CIP1 CKB1 VIP4	protein folding;	na	peptidyl-prolyl cis-trans isomerase activity; FK506 binding;
248	AT1G56300	no_paralog	na	5.73	AT-CX:1.00	3/150	FKF1 KIN1 KIN2	protein folding;	na	heat shock protein binding;
249	AT4G05420	AT4G21100	DDB1A	5.72	HS-LC:0.63 HS-CX:0.27 CE-CX:0.10	8/150	COP1 AT2G44680 FIE AT4G31120 TFL2 XPB2 AT5G46210 CKB1	negative regulation of photomorphogenesis; negative regulation of transcription;	nucleus;	DNA binding; protein binding;
250	AT1G06870	AT2G30440	na	5.72	AT-GN:1.00	2/150	HYL1 AT1G30960	proteolysis;	membrane;	peptidase activity;
251	AT5G45150	no_paralog	na	5.71	AT-GN:0.53 AT-DC:0.47	2/150	HYL1 AT1G30960	RNA processing;	intracellular;	double-stranded RNA binding; ribonuclease III activity;
252	AT3G20420	no_paralog	na	5.71	AT-GN:0.53 AT-DC:0.47	2/150	HYL1 AT1G30960	RNA processing;	intracellular; chloroplast;	double-stranded RNA binding; ribonuclease III activity;
253	AT3G56990	no_paralog	na	5.71	SC-MS:0.58 SC-DC:0.31 CE-CX:0.11	8/150	AT2G44680 AT3G26640 CKB3 CKB2 FY CIP1 CKB1 MSI1	na	na	na
254	AT5G09810	no_paralog	ACT7	5.71	SC-MS:0.40 SC-CC:0.34 SC-LC:0.27	5/150	CRY2 PIE1 AT3G57300 AT4G08920 XPB2	cytoskeleton organization and biogenesis; response to light stimulus; response to wounding; response to auxin stimulus; seed germination; root development;	mitochondrion; cytoskeleton;	structural constituent of cytoskeleton;
255	AT2G25170	AT4G31900	PKL	5.7	CE-CX:0.31 AT-DC:0.25 HS-DC:0.23 CE-CC:0.21	5/150	CAND1 ELF8 TFL2 AT5G47010 MSI1	cell proliferation; response to auxin stimulus; response to gibberellin stimulus; negative regulation of transcription; chromatin modification; root development;	nucleus;	DNA helicase activity; ATPase activity;
256	AT4G37370	no_paralog	CYP81D8	5.7	CE-CX:1.00	4/150	BAS1 AT3G05120 AT3G63010 AT5G27320	electron transport;	endomembrane system;	oxygen binding;
257	AT1G74310	no_paralog	ATHSP101	5.69	SC-CX:0.63 SC-MS:0.37	6/150	CRY2 AT3G26640 AT3G57300 AT4G08920 ATHXK1 CIP1	response to heat; response to high light intensity; response to hydrogen peroxide; protein unfolding;	na	ATP binding; ATPase activity;
258	AT2G41840	AT3G57490	na	5.69	HS-CX:0.51 AT-GN:0.49	2/150	AT1G62750 AT1G72050	translation;	cytosolic ribosome (sensu Eukaryota); cytosolic small ribosomal subunit (sensu Eukaryota);	structural constituent of ribosome;
259	AT3G30260	no_paralog	na	5.68	HS-LC:0.37 SC-TS:0.29 SC-CC:0.19 SC-LC:0.15	26/150	SEP3 CAL AP1 AGL12 MAF1 SEP4 SVP AGL17 SHP2 AGL6 AGL20 AT3G02310 AGL16 AGL18 SHP1 AGL13 AGL14 AGL19 AGL21 FLC AGL15 AGL8 AGL31 MAF3 MAF4 AT5G65080	regulation of transcription, DNA-dependent;	nucleus; mitochondrion;	DNA binding; transcription factor activity;
260	AT3G27960	no_paralog	na	5.68	CE-CX:0.66 AT-DC:0.34	5/150	ELF8 AT3G05120 AT5G27320 CIP1 VIP4	na	na	na
261	AT2G26480	no_paralog	na	5.68	CE-CX:0.82 HS-LC:0.18	5/150	BAS1 AT3G05120 AT3G63010 CYP83B1 AT5G27320	metabolic process;	mitochondrion;	UDP-glycosyltransferase activity; transferase activity, transferring glycosyl groups;
262	AT3G16190	no_paralog	na	5.67	SC-CX:1.00	4/150	CRY2 AT3G26640 AT4G08920 ATHXK1	metabolic process;	na	catalytic activity;
263	AT3G09580	no_paralog	na	5.66	AT-DC:1.00	2/150	AT1G62830 AT3G13682	electron transport;	chloroplast;	oxidoreductase activity;
264	AT3G46520	AT5G59370	ACT12	5.66	SC-MS:0.40 SC-CC:0.34 SC-LC:0.27	5/150	CRY2 PIE1 AT3G57300 AT4G08920 XPB2	cytoskeleton organization and biogenesis;	mitochondrion; cytoskeleton;	structural constituent of cytoskeleton;
265	AT2G43840	no_paralog	na	5.66	CE-CX:0.82 HS-LC:0.18	5/150	BAS1 AT3G05120 AT3G63010 CYP83B1 AT5G27320	metabolic process;	na	UDP-glycosyltransferase activity; transferase activity, transferring glycosyl groups; transferase activity, transferring hexosyl groups;
266	AT1G07930	no_paralog	na	5.65	HS-CX:0.36 CE-CX:0.25 AT-GN:0.23 SC-MS:0.16	6/150	AT1G30970 AT1G62750 AT1G72050 AT3G57300 ELF6 VIP2	translation; translational elongation;	mitochondrion;	translation elongation factor activity; calmodulin binding;
267	AT1G07940	no_paralog	na	5.65	HS-CX:0.36 CE-CX:0.25 AT-GN:0.23 SC-MS:0.16	6/150	AT1G30970 AT1G62750 AT1G72050 AT3G57300 ELF6 VIP2	translation; translational elongation;	mitochondrion;	translation elongation factor activity; calmodulin binding;
268	AT1G07920	AT5G60390	na	5.65	HS-CX:0.36 CE-CX:0.25 AT-GN:0.23 SC-MS:0.16	6/150	AT1G30970 AT1G62750 AT1G72050 AT3G57300 ELF6 VIP2	translation; translational elongation;	mitochondrion;	translation elongation factor activity; calmodulin binding;
269	AT2G31790	AT1G05670	na	5.65	CE-CX:0.82 HS-LC:0.18	5/150	BAS1 AT3G05120 AT3G63010 CYP83B1 AT5G27320	metabolic process;	na	UDP-glycosyltransferase activity; transferase activity, transferring glycosyl groups;
270	AT3G57490	AT2G41840	na	5.65	AT-GN:0.50 HS-CX:0.50	2/150	AT1G62750 AT1G72050	translation;	intracellular; ribosome; cytosolic small ribosomal subunit (sensu Eukaryota);	structural constituent of ribosome;
271	AT5G59370	AT3G46520	ACT4	5.63	SC-MS:0.40 SC-CC:0.34 SC-LC:0.27	5/150	CRY2 PIE1 AT3G57300 AT4G08920 XPB2	actin cytoskeleton organization and biogenesis;	mitochondrion;	structural constituent of cytoskeleton;
272	AT4G15490	no_paralog	na	5.63	CE-CX:0.83 HS-LC:0.17	5/150	BAS1 AT3G05120 AT3G63010 CYP83B1 AT5G27320	metabolic process;	na	UDP-glycosyltransferase activity; transferase activity, transferring glycosyl groups; sinapate 1-glucosyltransferase activity;
273	AT4G01070	AT1G01420	na	5.63	CE-CX:0.83 HS-LC:0.17	5/150	BAS1 AT3G05120 AT3G63010 CYP83B1 AT5G27320	xenobiotic metabolic process; response to toxin; xenobiotic catabolic process;	na	UDP-glycosyltransferase activity; transferase activity, transferring glycosyl groups; UDP-glucosyltransferase activity;
274	AT5G20320	no_paralog	DCL4	5.63	AT-GN:0.54 AT-DC:0.46	2/150	HYL1 AT1G30960	RNA processing; vegetative phase change; RNA interference, production of ta-siRNAs; miRNA-mediated gene silencing, production of miRNAs;	nucleus;	RNA binding; ribonuclease III activity; protein binding;
275	AT1G01390	no_paralog	na	5.63	CE-CX:0.83 HS-LC:0.17	5/150	BAS1 AT3G05120 AT3G63010 CYP83B1 AT5G27320	metabolic process;	na	UDP-glycosyltransferase activity; transferase activity, transferring glycosyl groups;
276	AT1G78270	no_paralog	na	5.62	CE-CX:0.83 HS-LC:0.17	5/150	BAS1 AT3G05120 AT3G63010 CYP83B1 AT5G27320	metabolic process;	na	UDP-glycosyltransferase activity; transferase activity, transferring hexosyl groups;
277	AT3G17609	no_paralog	na	5.62	AT-LC:0.28 HS-DC:0.28 AT-DC:0.26 HS-CX:0.18	6/150	AT1G30970 VIP1 COP1 EZA1 FD HY5	regulation of transcription, DNA-dependent;	nucleus; chloroplast;	DNA binding; transcription factor activity;
278	AT1G43170	no_paralog	ARP1	5.6	SC-MS:0.47 AT-GN:0.18 SC-CC:0.11 AT-PG:0.08 DM-PI:0.08 AT-CX:0.07	10/150	AT1G62750 AT1G72050 AT1G79280 AT2G44680 AT3G47500 CKB3 CKB2 ATHXK1 AT5G47010 CKB1	translation; embryonic development ending in seed dormancy;	cytosolic ribosome (sensu Eukaryota); ribosome; cytosolic large ribosomal subunit (sensu Eukaryota);	structural constituent of ribosome;
279	AT2G30440	AT1G06870	na	5.6	AT-GN:1.00	2/150	HYL1 AT1G30960	proteolysis;	membrane;	peptidase activity;
280	AT1G17880	AT1G73230	na	5.6	HS-LC:0.69 SC-MS:0.13 HS-CX:0.09 DM-PI:0.09	6/150	AT1G72050 AT2G44680 CKB3 CKB2 TFL2 CKB1	na	na	transcription factor activity;
281	AT1G77050	no_paralog	na	5.6	SC-MS:0.57 SC-DC:0.33 SC-GT:0.10	8/150	AT2G44680 PIE1 AT3G57300 CKB3 CKB2 XPB2 AT5G46210 CKB1	na	na	ATP-dependent helicase activity;
282	AT4G31700	no_paralog	RPS6	5.6	SC-MS:0.68 HS-CX:0.32	4/150	AT1G72050 CIP1 MSI1 AT5G67100	translation;	cytosolic small ribosomal subunit (sensu Eukaryota);	structural constituent of ribosome;
283	AT5G17040	no_paralog	na	5.59	CE-CX:0.84 HS-LC:0.16	5/150	BAS1 AT3G05120 AT3G63010 CYP83B1 AT5G27320	metabolic process;	chloroplast;	UDP-glycosyltransferase activity; transferase activity, transferring glycosyl groups;
284	AT3G08790	no_paralog	na	5.59	SC-CX:0.80 HS-LC:0.20	5/150	CRY2 AT3G26640 AT4G08920 ATHXK1 CIP1	intracellular protein transport; intra-Golgi vesicle-mediated transport;	Golgi stack;	protein transporter activity;
285	AT4G27230	AT5G54640	na	5.58	SC-MS:0.61 HS-LC:0.14 SC-LC:0.11 SC-GT:0.05 HS-CX:0.05 CE-CX:0.04	16/150	AT1G61040 ELF8 AT2G44680 AGL20 PIE1 AT3G57300 CKB3 AGL14 AGL19 ATHXK1 AT4G31120 ELF6 FY CIP1 MSI1 AT5G67100	nucleosome assembly; chromosome organization and biogenesis (sensu Eukaryota);	nucleosome; nucleus; mitochondrion;	DNA binding;
286	AT2G28360	AT1G07990	na	5.58	SC-CX:0.28 SC-MS:0.23 SC-CC:0.21 SC-LC:0.16 SC-GT:0.13	3/150	ATFYPP3 REF6 AT5G67100	na	endomembrane system;	na
287	AT1G66740	AT5G38110	AtSP7	5.58	SC-GT:0.44 SC-MS:0.28 SC-DC:0.18 HS-LC:0.10	11/150	AT1G79280 ELF8 AT2G44680 PIE1 HAF2 CKB3 CKB2 CIP1 CKB1 MSI1 AT5G67100	nucleobase, nucleoside, nucleotide and nucleic acid metabolic process;	endomembrane system;	na
288	AT5G54060	no_paralog	na	5.58	CE-CX:0.85 HS-LC:0.15	5/150	BAS1 AT3G05120 AT3G63010 CYP83B1 AT5G27320	na	na	transferase activity, transferring glycosyl groups;
289	AT5G23880	no_paralog	CPSF100	5.58	CE-CX:0.44 SC-MS:0.36 SC-LC:0.20	4/150	AT1G61040 FIE ESD4 FY	embryonic development ending in seed dormancy;	na	na
290	AT1G27320	no_paralog	AHK3	5.57	AT-DC:1.00	5/150	PHYB APRR9 PHYD APRR5 TOC1	cytokinin mediated signaling; regulation of seed germination; leaf senescence; regulation of chlorophyll catabolic process; regulation of shoot development;	plasma membrane;	protein histidine kinase activity; cytokinin receptor activity;
291	AT5G35750	no_paralog	AHK2	5.57	AT-DC:1.00	5/150	PHYB APRR9 PHYD APRR5 TOC1	cytokinin mediated signaling; regulation of seed germination; regulation of chlorophyll catabolic process; regulation of shoot development;	membrane;	protein histidine kinase activity; cytokinin receptor activity;
292	AT5G18620	AT3G06400	na	5.55	HS-DC:0.30 SC-MS:0.27 CE-CX:0.18 SC-DC:0.14 DM-PI:0.11	7/150	AGL20 AT3G05120 AT3G57300 ESD4 XPB2 AT5G47010 MSI1	na	nucleus;	DNA-dependent ATPase activity;
293	AT3G61150	AT4G00730	na	5.55	HS-LC:0.77 HS-DC:0.16 CE-CC:0.07	13/150	AT1G72050 AGL17 PIF4 AGL16 AGL18 PIL6 ATHB-2 VRN2 AGL24 AGL15 EMF2 AGL31 MAF4	regulation of transcription, DNA-dependent;	nucleus;	DNA binding; transcription factor activity;
294	AT1G44900	no_paralog	na	5.55	SC-CC:0.81 HS-CX:0.11 CE-CX:0.05 SC-MS:0.03	19/150	CAL MAF1 SEP4 AT2G44680 AGL20 AT3G02310 AGL18 AGL13 AGL14 ESD4 AGL19 FLC TFL2 CKB1 MSI1 AGL31 MAF3 MAF4 AT5G65080	DNA replication initiation;	chloroplast;	DNA binding; ATP binding; DNA-dependent ATPase activity;
295	AT5G18070	no_paralog	DRT101	5.54	CE-CX:0.41 AT-DC:0.19 SC-DC:0.15 HS-DC:0.15 SC-CC:0.09	5/150	AT3G05120 FIE ATHXK1 AT5G27320 PGM	photoreactive repair; response to UV;	mitochondrion;	intramolecular transferase activity, phosphotransferases;
296	AT1G73150	AT1G17790	na	5.54	SC-LC:0.50 SC-MS:0.25 AT-DC:0.16 HS-CX:0.09	8/150	AT1G30970 AT2G44680 PIE1 HAF2 AT3G57300 CKB3 CKB2 CKB1	na	chloroplast;	DNA binding;
297	AT5G60390	AT1G07920	na	5.54	HS-CX:0.36 CE-CX:0.25 AT-GN:0.23 SC-MS:0.16	6/150	AT1G30970 AT1G62750 AT1G72050 AT3G57300 ELF6 VIP2	translation; translational elongation;	nucleus; cytoplasm; mitochondrion;	translation elongation factor activity; calmodulin binding;
298	AT2G04350	no_paralog	na	5.53	CE-CX:0.53 SC-CX:0.47	8/150	CRY2 BAS1 AT3G05120 AT3G26640 AT3G63010 AT4G08920 ATHXK1 AT5G27320	fatty acid biosynthetic process;	na	long-chain-fatty-acid-CoA ligase activity;
299	AT2G38250	AT5G01380	na	5.52	HS-YH:0.57 HS-DC:0.30 HS-LC:0.13	2/150	REF6 ELF6	regulation of transcription;	nucleus;	transcription factor activity;
300	AT2G14580	AT4G33730	ATPRB1	5.52	CE-CX:1.00	4/150	BAS1 AT3G05120 AT3G63010 AT5G27320	response to ethylene stimulus; response to salicylic acid stimulus; response to jasmonic acid stimulus;	extracellular region;	na
301	AT2G45500	no_paralog	na	5.52	SC-CC:1.00	15/150	CAL MAF1 SEP4 AGL20 AT3G02310 ATFYPP3 AGL18 AGL13 AGL14 AGL19 FLC AGL31 MAF3 MAF4 AT5G65080	na	chloroplast;	ATP binding;
302	AT2G35660	no_paralog	CTF2A	5.51	SC-MS:0.51 HS-DC:0.49	9/150	AT1G61040 AT1G62830 AT1G79280 ELF7 ELF8 AT2G44680 FLD AT3G13682 VIP4	electron transport; metabolic process;	mitochondrion;	monooxygenase activity;
303	AT3G62870	AT2G47610	na	5.51	SC-MS:0.60 HS-CX:0.40	6/150	AT1G72050 AT1G79280 ELF8 ELF6 FY MSI1	translation;	cytosolic ribosome (sensu Eukaryota);	structural constituent of ribosome;
304	AT2G42810	no_paralog	na	5.51	AT-LC:0.40 SC-DC:0.21 HS-DC:0.20 AT-DC:0.18	4/150	PHYA ELF8 PHYB SPY	nucleocytoplasmic transport; red or far red light signaling pathway;	nucleus; nuclear envelope; cytoplasm; integral to endoplasmic reticulum membrane;	phosphoprotein phosphatase activity; protein serine/threonine phosphatase activity; protein binding;
305	AT3G20410	AT1G50700	CPK9	5.51	HS-LC:0.48 SC-GT:0.26 SC-CX:0.12 SC-DC:0.08 SC-CC:0.06	17/150	CRY2 AT1G72050 AGL17 AT2G44680 PIE1 DDL AGL16 AGL18 CKB3 CKB2 AGL24 ATHXK1 HY5 AGL15 CKB1 AGL31 MAF4	protein amino acid phosphorylation; signal transduction;	na	kinase activity;
306	AT5G20290	no_paralog	na	5.5	SC-MS:0.55 HS-CX:0.31 DM-PI:0.13	5/150	AT1G72050 AT2G44680 FY CIP1 AT5G47010	translation; ribosome biogenesis and assembly;	cytosolic ribosome (sensu Eukaryota); ribosome; cytosolic small ribosomal subunit (sensu Eukaryota);	structural constituent of ribosome;
307	AT5G08565	no_paralog	na	5.5	SC-CC:0.59 SC-GT:0.23 HS-LC:0.18	5/150	AT1G61040 ELF7 ELF8 XPB2 VIP4	na	na	na
308	AT1G61950	AT4G04710 AT4G21940	CPK19	5.5	HS-LC:0.47 SC-GT:0.26 SC-CX:0.12 SC-DC:0.08 SC-CC:0.06	17/150	CRY2 AT1G72050 AGL17 AT2G44680 PIE1 DDL AGL16 AGL18 CKB3 CKB2 AGL24 ATHXK1 HY5 AGL15 CKB1 AGL31 MAF4	protein amino acid phosphorylation;	na	kinase activity;
309	AT1G15930	no_paralog	na	5.5	SC-CC:0.77 HS-CX:0.17 SC-MS:0.05	17/150	CAL AT1G72050 MAF1 SEP4 AT2G44680 AGL20 AT3G02310 AGL18 AGL13 AGL14 AGL19 ELF6 FLC AGL31 MAF3 MAF4 AT5G65080	translation;	cytosolic ribosome (sensu Eukaryota);	structural constituent of ribosome;
310	AT3G14950	AT1G53300	na	5.49	AT-DC:0.61 SC-DC:0.25 SC-MS:0.14	3/150	ELF8 SPY AT3G57300	na	na	na
311	AT2G34210	no_paralog	na	5.49	SC-LC:0.50 SC-CC:0.22 SC-GT:0.14 HS-LC:0.14	11/150	AT1G61040 ELF7 ELF8 AT2G44680 CKB3 CKB2 AT4G31120 XPB2 CKB1 VIP4 AT5G67100	regulation of transcription, DNA-dependent; translation;	intracellular; ribosome;	transcription initiation factor activity;
312	AT1G33720	no_paralog	CYP76C6	5.49	CE-CX:1.00	4/150	BAS1 AT3G05120 AT3G63010 AT5G27320	electron transport;	endomembrane system;	oxygen binding;
313	AT3G43920	no_paralog	DCL3	5.49	AT-GN:0.55 AT-CX:0.45	2/150	AT1G30960 SMZ	RNA processing; RNA interference, production of siRNA; miRNA-mediated gene silencing, production of miRNAs;	nucleus;	RNA binding; double-stranded RNA binding; ribonuclease III activity;
314	AT2G17820	no_paralog	ATHK1	5.47	AT-DC:1.00	4/150	APRR9 PHYE APRR5 TOC1	response to osmotic stress;	membrane;	protein histidine kinase activity; osmosensor activity; histidine phosphotransfer kinase activity;
315	AT3G51190	AT2G18020	na	5.47	SC-MS:0.53 AT-GN:0.33 CE-CX:0.14	5/150	AT1G62750 AT1G79280 AT2G44680 FY NPH4	translation;	ribosome;	structural constituent of ribosome;
316	AT3G04280	no_paralog	ARR22	5.47	AT-DC:1.00	3/150	APRR9 APRR5 TOC1	cytokinin mediated signaling;	na	two-component response regulator activity; transcription regulator activity;
317	AT5G62120	no_paralog	ARR23	5.47	AT-DC:1.00	3/150	APRR9 APRR5 TOC1	two-component signal transduction system (phosphorelay); cytokinin mediated signaling;	na	two-component response regulator activity; transcription regulator activity;
318	AT5G26594	no_paralog	na	5.47	AT-DC:1.00	3/150	APRR9 APRR5 TOC1	two-component signal transduction system (phosphorelay); regulation of transcription, DNA-dependent;	na	two-component response regulator activity;
319	AT4G12400	AT1G62740 AT1G12270	na	5.46	SC-CX:0.25 CE-CX:0.19 SC-MS:0.15 SC-DC:0.14 AT-DC:0.12 SC-GT:0.09 SC-CC:0.06	8/150	CRY2 HAP2C ELF8 AT4G08920 ATHXK1 XPB2 MSI1 VIP2	response to stress; response to heat; response to high light intensity; response to hydrogen peroxide;	na	na
320	AT5G67030	no_paralog	ABA1	5.46	HS-DC:0.51 AT-DC:0.26 AT-CX:0.23	6/150	CH1 AT1G62830 CCA1 FLD AT3G13682 DDL	response to osmotic stress; response to heat; response to water deprivation; sugar mediated signaling;	chloroplast;	zeaxanthin epoxidase activity;
321	AT5G17330	no_paralog	GAD	5.46	SC-CX:1.00	4/150	CRY2 AT4G08920 ATHXK1 PGM	carboxylic acid metabolic process;	chloroplast;	glutamate decarboxylase activity; calmodulin binding;
322	AT1G07400	AT2G29500	na	5.45	SC-CX:0.63 SC-CC:0.22 CE-CC:0.15	6/150	CRY2 REF6 AT4G08920 ATHXK1 ELF6 MSI1	response to oxidative stress; response to heat;	na	na
323	AT2G37770	no_paralog	na	5.45	SC-CX:0.56 HS-MS:0.28 SC-CC:0.16	6/150	CRY2 PIF4 PIL6 AT4G08920 ATHXK1 VIP4	na	na	oxidoreductase activity;
324	AT4G25480	AT5G51990	DREB1A	5.45	AT-CX:1.00	7/150	PKS1 DFL2 HY5 KIN1 KIN2 APRR5 AT5G27320	regulation of transcription, DNA-dependent; response to cold; response to water deprivation;	nucleus;	DNA binding; transcription factor activity; transcriptional activator activity;
325	AT5G19150	no_paralog	na	5.44	SC-CX:0.77 AT-CX:0.23	4/150	CRY2 PHYA AT4G08920 ATHXK1	na	chloroplast;	na
326	AT4G37280	no_paralog	na	5.43	SC-MS:0.24 AT-DC:0.24 HS-LC:0.21 CE-CX:0.16 SC-GT:0.15	5/150	ATARP4 AT2G44680 PIE1 TFL2 MSI1	chromatin assembly or disassembly;	chromatin; nucleus;	chromatin binding;
327	AT4G26230	AT5G56710	na	5.43	HS-CX:0.73 SC-MS:0.27	3/150	AT1G72050 ELF6 MSI1	translation; ribosome biogenesis and assembly;	ribosome;	structural constituent of ribosome;
328	AT5G51870	no_paralog	na	5.43	SC-TS:0.37 SC-CC:0.32 SC-LC:0.17 HS-LC:0.11 SC-GT:0.02	18/150	SEP3 AP1 AGL12 HAP2C SVP AGL17 SHP2 AGL6 AGL16 SHP1 AT4G04890 AGL24 FWA AGL21 HY5 AGL15 PGM AGL8	regulation of transcription, DNA-dependent;	nucleus;	transcription factor activity;
329	AT1G47960	no_paralog	C/VIF1	5.42	AT-CX:1.00	5/150	CRY2 FKF1 GA2 KIN1 KIN2	na	endomembrane system;	pectinesterase inhibitor activity;
330	AT2G13680	no_paralog	na	5.42	SC-CC:0.62 SC-GT:0.38	8/150	CRY2 AP1 SVP AGL17 AGL16 AT4G08920 AGL21 AGL15	1,3-beta-glucan biosynthetic process; microsporogenesis; pollen wall formation;	1,3-beta-glucan synthase complex;	1,3-beta-glucan synthase activity;
331	AT5G24800	no_paralog	BZO2H2	5.42	AT-CX:0.70 AT-DC:0.30	4/150	PHYA FD AT5G02840 AT5G27320	regulation of transcription, DNA-dependent;	nucleus;	DNA binding; transcription factor activity;
332	AT4G21100	AT4G05420	DDB1B	5.42	HS-LC:0.75 CE-CX:0.13 HS-CX:0.12	6/150	COP1 FIE AT4G31120 TFL2 XPB2 AT5G46210	embryonic development ending in seed dormancy;	nucleus;	damaged DNA binding;
333	AT5G12030	no_paralog	AT-HSP17.6A	5.42	SC-CX:0.65 SC-CC:0.23 CE-CC:0.12	6/150	CRY2 REF6 AT4G08920 ATHXK1 ELF6 MSI1	protein folding; hyperosmotic response; response to heat; response to high light intensity; response to hydrogen peroxide;	cytosol;	unfolded protein binding;
334	AT5G12020	no_paralog	na	5.42	SC-CX:0.65 SC-CC:0.23 CE-CC:0.12	6/150	CRY2 REF6 AT4G08920 ATHXK1 ELF6 MSI1	response to heat;	na	na
335	AT2G39260	no_paralog	na	5.41	HS-LC:0.34 SC-CC:0.17 SC-MS:0.14 CE-CC:0.14 SC-LC:0.12 SC-GT:0.10	4/150	AT1G61040 REF6 ELF6 AT5G47010	translation;	na	RNA binding;
336	AT3G42660	no_paralog	na	5.41	CE-CX:0.31 AT-PG:0.30 SC-GT:0.19 SC-CC:0.11 SC-LC:0.09	11/150	AT1G61040 FVE COP1 AT3G05120 PIE1 FIE AT3G26640 ESD4 AT5G27320 MSI1 AT5G67100	na	na	nucleotide binding;
337	AT1G11790	no_paralog	na	5.4	SC-CC:1.00	14/150	CAL MAF1 SEP4 AGL20 AT3G02310 AGL18 AGL13 AGL14 AGL19 FLC AGL31 MAF3 MAF4 AT5G65080	L-phenylalanine biosynthetic process;	mitochondrion;	prephenate dehydratase activity;
338	AT3G07630	no_paralog	na	5.4	SC-CC:1.00	14/150	CAL MAF1 SEP4 AGL20 AT3G02310 AGL18 AGL13 AGL14 AGL19 FLC AGL31 MAF3 MAF4 AT5G65080	L-phenylalanine biosynthetic process;	chloroplast;	prephenate dehydratase activity;
339	AT2G18040	no_paralog	PIN1AT	5.39	HS-LC:1.00	4/150	AT2G44680 CKB3 CKB2 CKB1	regulation of progression through cell cycle;	na	peptidyl-prolyl cis-trans isomerase activity;
340	AT1G67430	no_paralog	na	5.38	SC-MS:0.44 AT-GN:0.27 SC-CX:0.15 AT-PG:0.14	6/150	AT1G30960 AT1G62750 AT1G79280 ATHXK1 FY MSI1	translation;	cytosolic ribosome (sensu Eukaryota); ribosome;	structural constituent of ribosome;
341	AT2G17840	AT4G35980 AT3G51250	ERD7	5.37	AT-CX:1.00	3/150	AT1G78440 KIN1 KIN2	response to cold; response to water deprivation; response to high light intensity; response to salt stress;	chloroplast;	na
342	AT1G80460	no_paralog	NHO1	5.35	CE-CX:0.88 SC-CC:0.12	5/150	HAP2C BAS1 AT3G05120 AT3G63010 AT5G27320	response to molecule of bacterial origin; carbohydrate metabolic process; response to bacterium; response to microbial phytotoxin; glycerol catabolic process;	na	glycerol kinase activity; carbohydrate kinase activity;
343	AT5G10360	no_paralog	na	5.34	SC-MS:0.67 HS-CX:0.33	4/150	AT1G72050 CIP1 MSI1 AT5G67100	translation; embryonic development ending in seed dormancy;	cytosolic small ribosomal subunit (sensu Eukaryota);	structural constituent of ribosome;
344	AT2G15790	no_paralog	SQN	5.34	SC-CX:0.39 AT-DC:0.36 SC-DC:0.19 SC-MS:0.06	5/150	CRY2 ELF8 SPY AT4G08920 ATHXK1	vegetative phase change;	na	peptidyl-prolyl cis-trans isomerase activity;
345	AT4G30650	AT2G24040	na	5.34	AT-CX:1.00	3/150	GA2 KIN1 KIN2	response to cold; hyperosmotic salinity response;	endomembrane system; integral to membrane;	na
346	AT5G56710	AT4G26230 AT2G19740	na	5.33	HS-CX:0.73 SC-MS:0.27	3/150	AT1G72050 ELF6 MSI1	translation; ribosome biogenesis and assembly;	cytosolic ribosome (sensu Eukaryota); ribosome;	structural constituent of ribosome;
347	AT1G73230	AT1G17880	na	5.33	HS-LC:0.62 SC-MS:0.30 DM-PI:0.08	6/150	AT2G44680 CKB3 CKB2 TFL2 CKB1 AT5G67100	na	na	na
348	AT1G20693	no_paralog	HMGB2	5.33	HS-LC:0.74 HS-CX:0.17 AT-CX:0.09	8/150	GI PIL5 PIF4 HAF2 DDL PIL6 EZA1 TFL2	chromatin assembly or disassembly;	chromatin;	DNA binding; chromatin binding; transcription factor activity; structural constituent of chromatin;
349	AT1G27400	no_paralog	na	5.32	SC-MS:0.44 AT-GN:0.27 SC-CX:0.15 AT-PG:0.14	6/150	AT1G30960 AT1G62750 AT1G79280 ATHXK1 FY MSI1	translation;	ribosome;	structural constituent of ribosome;
350	AT3G53870	no_paralog	na	5.32	AT-GN:0.39 SC-MS:0.29 AT-PG:0.16 CE-CX:0.16	4/150	AT1G30960 AT1G62750 CIP1 VIP2	translation;	cytosolic ribosome (sensu Eukaryota); cytosolic small ribosomal subunit (sensu Eukaryota);	structural constituent of ribosome;
351	AT4G34555	no_paralog	na	5.32	HS-CX:0.77 SC-MS:0.23	4/150	AT1G72050 ELF6 TFL2 MSI1	translation;	ribosome;	structural constituent of ribosome;
352	AT1G13030	no_paralog	na	5.32	HS-LC:1.00	4/150	AT2G44680 CKB3 CKB2 CKB1	na	na	na
353	AT3G11250	no_paralog	na	5.32	HS-CX:0.51 CE-CC:0.31 SC-MS:0.18	4/150	AT1G72050 ELF6 CIP1 MSI1	translation; translational elongation;	cytosolic ribosome (sensu Eukaryota); ribosome;	structural constituent of ribosome;
354	AT1G22070	AT1G77920	TGA3	5.32	AT-DC:1.00	3/150	VIP1 FD HY5	systemic acquired resistance, salicylic acid mediated signaling pathway;	nucleus;	DNA binding; transcription factor activity; protein binding; calmodulin binding;
355	AT2G22850	AT4G37730	na	5.32	AT-DC:1.00	3/150	VIP1 FD HY5	regulation of transcription, DNA-dependent;	nucleus;	DNA binding; transcription factor activity;
356	AT5G06960	no_paralog	OBF5	5.32	AT-DC:1.00	3/150	VIP1 FD HY5	defense response, incompatible interaction; salicylic acid mediated signaling pathway;	nucleus;	DNA binding; transcription factor activity; protein binding;
357	AT5G44080	AT1G03970	na	5.32	AT-DC:1.00	3/150	VIP1 FD HY5	regulation of transcription, DNA-dependent;	nucleus; chloroplast;	transcription factor activity;
358	AT3G12250	AT5G06950	TGA6	5.32	AT-DC:1.00	3/150	VIP1 FD HY5	systemic acquired resistance;	nucleus;	DNA binding; transcription factor activity;
359	AT1G68640	no_paralog	PAN	5.32	AT-DC:1.00	3/150	VIP1 FD HY5	regulation of transcription, DNA-dependent;	nucleus;	DNA binding; transcription factor activity;
360	AT5G10030	AT5G65210	TGA4	5.32	AT-DC:1.00	3/150	VIP1 FD HY5	response to cold;	nucleus;	DNA binding; transcription factor activity; calmodulin binding;
361	AT5G42910	no_paralog	na	5.32	AT-DC:1.00	3/150	VIP1 FD HY5	regulation of transcription, DNA-dependent; response to stress;	nucleus;	DNA binding; transcription factor activity; transcriptional activator activity;
362	AT3G30530	no_paralog	na	5.32	AT-DC:1.00	3/150	VIP1 FD HY5	regulation of transcription, DNA-dependent;	nucleus;	DNA binding; transcription factor activity;
363	AT3G44460	no_paralog	DPBF2	5.32	AT-DC:1.00	3/150	VIP1 FD HY5	regulation of transcription, DNA-dependent;	nucleus;	DNA binding; transcription factor activity;
364	AT1G59530	no_paralog	na	5.32	AT-DC:1.00	3/150	VIP1 FD HY5	regulation of transcription, DNA-dependent;	nucleus;	DNA binding; transcription factor activity;
365	AT5G65210	AT5G10030	na	5.32	AT-DC:1.00	3/150	VIP1 FD HY5	regulation of transcription, DNA-dependent;	nucleus;	DNA binding; transcription factor activity; calmodulin binding;
366	AT1G77920	AT1G22070	na	5.32	AT-DC:1.00	3/150	VIP1 FD HY5	regulation of transcription, DNA-dependent;	nucleus;	transcription factor activity; calmodulin binding;
367	AT5G06950	AT3G12250	AHBP-1B	5.32	AT-DC:1.00	3/150	VIP1 FD HY5	systemic acquired resistance, salicylic acid mediated signaling pathway;	nucleus; cytoplasm;	DNA binding; transcription factor activity; transcriptional activator activity;
368	AT1G05055	no_paralog	na	5.31	HS-LC:0.41 SC-DC:0.28 SC-CC:0.21 SC-MS:0.10	4/150	AT1G72050 HAF2 REF6 XPB2	nucleotide-excision repair; regulation of global transcription from RNA polymerase II promoter;	holo TFIIH complex;	general RNA polymerase II transcription factor activity;
369	AT3G48150	no_paralog	APC8	5.31	SC-CC:0.86 SC-DC:0.08 CE-CX:0.06	17/150	CAL MAF1 SEP4 ELF8 AGL20 AT3G02310 AGL18 AGL13 AGL14 AGL19 FLC MSI1 AGL31 MAF3 MAF4 AT5G65080 AT5G67100	cell cycle;	anaphase-promoting complex; mitochondrion;	na
370	AT5G46180	no_paralog	delta-OAT	5.31	SC-CC:0.87 SC-CX:0.10 SC-MS:0.03	24/150	CRY2 SEP3 CAL AGL12 MAF1 SEP4 SHP2 AGL6 AGL20 AT3G02310 AGL18 SHP1 AGL13 AGL14 AGL19 AGL24 ATHXK1 FLC MSI1 AGL8 AGL31 MAF3 MAF4 AT5G65080	proline biosynthetic process; hyperosmotic salinity response;	mitochondrion;	ornithine-oxo-acid transaminase activity;
371	AT5G59240	no_paralog	na	5.3	HS-CX:0.60 SC-MS:0.40	4/150	AT1G72050 ELF6 FY AT5G47010	translation; ribosome biogenesis and assembly;	cytosolic ribosome (sensu Eukaryota); ribosome; cytosolic small ribosomal subunit (sensu Eukaryota);	structural constituent of ribosome;
372	AT1G48830	no_paralog	na	5.3	HS-CX:0.55 CE-CX:0.24 SC-MS:0.22	4/150	ATARP4 AT1G72050 MSI1 VIP2	translation;	cytosolic ribosome (sensu Eukaryota); cytosolic small ribosomal subunit (sensu Eukaryota);	structural constituent of ribosome;
373	AT4G21940	AT4G04710 AT1G61950	CPK15	5.29	HS-LC:0.55 SC-GT:0.26 SC-DC:0.08 SC-CC:0.06 SC-CX:0.05	16/150	CRY2 AT1G72050 AGL17 AT2G44680 PIE1 DDL AGL16 AGL18 CKB3 CKB2 AGL24 HY5 AGL15 CKB1 AGL31 MAF4	protein amino acid phosphorylation;	chloroplast;	kinase activity;
374	AT3G12380	no_paralog	ATARP5	5.29	SC-MS:0.72 SC-LC:0.28	2/150	PIE1 AT3G57300	actin filament-based process;	nucleus;	structural constituent of cytoskeleton;
375	AT1G49240	AT3G18780	ACT8	5.29	SC-MS:0.40 SC-CC:0.34 SC-LC:0.27	5/150	CRY2 PIE1 AT3G57300 AT4G08920 XPB2	na	actin filament;	structural constituent of cytoskeleton;
376	AT2G16370	AT4G34570	THY-1	5.29	SC-CC:0.88 SC-LC:0.08 SC-CX:0.04	18/150	CAL AT1G61040 MAF1 AT1G79280 SEP4 AGL20 AT3G02310 AGL18 AGL13 AGL14 AGL19 FLC CIP1 AGL31 MAF3 MAF4 AT5G65080 AT5G67100	10-formyltetrahydrofolate biosynthetic process;	na	dihydrofolate reductase activity; thymidylate synthase activity;
377	AT1G80410	no_paralog	na	5.28	AT-DC:0.37 SC-DC:0.19 HS-DC:0.19 SC-CC:0.13 SC-GT:0.12	4/150	ELF8 SPY PIE1 ATFYPP3	embryonic development ending in seed dormancy;	na	na
378	AT5G27740	no_paralog	na	5.27	CE-CX:0.41 SC-MS:0.20 HS-LC:0.13 CE-YH:0.10 SC-GT:0.09 HS-CX:0.06	9/150	ELF7 DDL FIE TFL2 XPB2 CIP1 MSI1 VIP4 AT5G67100	na	na	nucleotide binding; nucleoside-triphosphatase activity;
379	AT1G51060	AT3G20670	na	5.27	SC-MS:0.50 HS-LC:0.18 SC-LC:0.13 SC-GT:0.07 CE-CX:0.06 HS-CX:0.06	11/150	AT1G61040 AT2G44680 AGL20 PIE1 AT3G57300 AGL14 AGL19 ATHXK1 AT4G31120 ELF6 MSI1	nucleosome assembly; chromosome organization and biogenesis (sensu Eukaryota);	nucleosome; nucleus; mitochondrion;	DNA binding;
380	AT3G27530	no_paralog	na	5.27	HS-LC:0.73 DM-PI:0.16 CE-YH:0.12	8/150	AT2G44680 CKB3 AT4G04890 CKB2 FWA NPH4 CIP1 CKB1	Golgi vesicle transport;	cytoplasm; membrane;	protein transporter activity;
381	AT4G25710	no_paralog	na	5.27	AT-DC:1.00	3/150	FKF1 LKP2 ZTL	na	na	na
382	AT5G51250	no_paralog	na	5.27	AT-DC:1.00	3/150	FKF1 LKP2 ZTL	na	na	na
383	AT4G11750	no_paralog	na	5.27	AT-DC:1.00	3/150	FKF1 LKP2 ZTL	na	na	na
384	AT4G39756	no_paralog	na	5.27	AT-DC:1.00	3/150	FKF1 LKP2 ZTL	na	na	na
385	AT5G39410	no_paralog	na	5.26	AT-CX:0.80 CE-CX:0.20	4/150	AT1G30970 GA2 KIN1 KIN2	na	mitochondrion;	na
386	AT3G51880	no_paralog	HMGB1	5.26	HS-LC:0.81 HS-CX:0.19	7/150	PIL5 PIF4 HAF2 DDL PIL6 EZA1 TFL2	chromatin assembly or disassembly;	chromatin;	DNA binding; chromatin binding; transcription factor activity; structural constituent of chromatin;
387	AT1G76040	no_paralog	CPK29	5.25	HS-LC:0.56 SC-GT:0.26 SC-DC:0.08 SC-CC:0.06 SC-CX:0.05	16/150	CRY2 AT1G72050 AGL17 AT2G44680 PIE1 DDL AGL16 AGL18 CKB3 CKB2 AGL24 HY5 AGL15 CKB1 AGL31 MAF4	protein amino acid phosphorylation;	nucleus; cytoplasm;	kinase activity;
388	AT3G18780	AT1G49240	ACT2	5.25	SC-MS:0.40 SC-CC:0.34 SC-LC:0.27	5/150	CRY2 PIE1 AT3G57300 AT4G08920 XPB2	response to high light intensity; response to cytokinin stimulus; root epidermal cell differentiation;	cytoplasm;	structural constituent of cytoskeleton;
389	AT5G23270	no_paralog	na	5.25	SC-CX:0.63 SC-CC:0.26 AT-CX:0.11	6/150	CRY2 HAP2C PIE1 AT3G26640 AT4G08920 ATHXK1	transport; carbohydrate transport;	membrane;	sugar porter activity; carbohydrate transporter activity;
390	AT2G42500	AT3G58500	PP2A-4	5.25	SC-MS:0.46 SC-CC:0.22 SC-TS:0.18 SC-GT:0.14	3/150	CRY2 ATFYPP3 AT4G08920	na	nucleus; cytoplasm;	protein phosphatase type 2A activity; protein serine/threonine phosphatase activity;
391	AT1G33400	no_paralog	na	5.25	AT-DC:1.00	2/150	ELF8 SPY	na	na	na
392	AT3G49010	no_paralog	ATBBC1	5.24	SC-MS:0.65 SC-CX:0.21 CE-CX:0.14	5/150	DDL FY CIP1 MSI1 VIP2	translation; ribosome biogenesis and assembly;	cytosolic ribosome (sensu Eukaryota); ribosome;	structural constituent of ribosome;
393	AT3G52590	AT2G36170	UBQ1	5.24	SC-CC:0.39 SC-MS:0.32 HS-CX:0.29	5/150	AT1G72050 AT1G79280 ATHXK1 CIP1 AT5G67100	embryonic development ending in seed dormancy; protein ubiquitination;	ribosome;	structural constituent of ribosome; protein binding;
394	AT2G36170	AT3G52590	na	5.24	SC-CC:0.39 SC-MS:0.32 HS-CX:0.29	5/150	AT1G72050 AT1G79280 ATHXK1 CIP1 AT5G67100	translation; protein modification process;	intracellular; ribosome;	protein binding;
395	AT4G04740	no_paralog	CPK23	5.24	HS-LC:0.56 SC-GT:0.26 SC-DC:0.08 SC-CC:0.06 SC-CX:0.05	16/150	CRY2 AT1G72050 AGL17 AT2G44680 PIE1 DDL AGL16 AGL18 CKB3 CKB2 AGL24 HY5 AGL15 CKB1 AGL31 MAF4	protein amino acid phosphorylation;	na	kinase activity;
396	AT5G24520	no_paralog	TTG1	5.24	SC-CX:0.57 AT-PG:0.27 SC-DC:0.16	6/150	CRY2 COP1 FIE AT4G08920 ATHXK1 FY	epidermal cell fate specification; trichome differentiation; cell fate commitment;	na	nucleotide binding;
397	AT2G39570	no_paralog	na	5.23	AT-CX:1.00	2/150	PHYA AT5G02840	metabolic process;	na	amino acid binding;
398	AT3G07050	no_paralog	na	5.23	SC-MS:0.61 HS-DC:0.15 AT-DC:0.14 HS-CX:0.10	7/150	AT1G30960 AT2G44680 CKB3 CKB2 TFL2 CKB1 MSI1	na	intracellular;	GTP binding;
399	AT5G49555	no_paralog	na	5.23	HS-DC:0.72 HS-CX:0.16 AT-PG:0.12	4/150	AT1G62830 FLD AT3G13682 MSI1	carotenoid biosynthetic process;	mitochondrion;	oxidoreductase activity, acting on paired donors, with incorporation or reduction of molecular oxygen; FAD binding;
400	AT2G16990	no_paralog	na	5.22	AT-CX:1.00	6/150	CRY2 FKF1 MAF1 GA2 KIN1 KIN2	na	endomembrane system;	tetracycline transporter activity;
401	AT5G01720	no_paralog	na	5.21	SC-CC:0.62 SC-LC:0.14 SC-MS:0.13 SC-GT:0.12	4/150	ATFYPP3 ATHXK1 AT4G31120 AT5G46210	ubiquitin-dependent protein catabolic process;	endomembrane system;	ubiquitin-protein ligase activity;
402	AT4G11160	no_paralog	na	5.21	HS-LC:0.86 HS-CX:0.14	5/150	AT2G44680 CKB3 CKB2 TFL2 CKB1	translation; translational initiation;	intracellular; chloroplast;	translation initiation factor activity;
403	AT2G29570	AT1G07370	PCNA2	5.21	HS-CX:0.27 CE-CX:0.24 CE-YH:0.15 CE-LC:0.13 HS-LC:0.12 SC-CC:0.09	9/150	ATARP4 CLF AT3G05120 EZA1 TFL2 XPB2 MSI1 VIP4 AT5G67100	regulation of DNA replication;	nucleus;	DNA binding; DNA polymerase processivity factor activity;
404	AT4G05320	no_paralog	UBQ10	5.21	SC-CX:0.59 AT-CX:0.19 SC-MS:0.12 SC-CC:0.09	8/150	CRY2 HAP2C AT2G24790 AT3G26640 AT4G08920 ATHXK1 COL1 AT5G46210	protein modification process; aging; response to salicylic acid stimulus;	na	protein binding;
405	AT5G01980	no_paralog	na	5.2	HS-CX:1.00	4/150	AT2G44680 CKB3 CKB2 CKB1	na	na	protein binding; zinc ion binding;
406	AT2G36740	no_paralog	na	5.2	HS-LC:0.52 CE-CX:0.48	7/150	ATARP4 AT1G61040 ELF8 PIE1 ATARP6 MSI1 VIP4	regulation of transcription;	nucleus;	DNA binding;
407	AT2G14210	no_paralog	ANR1	5.2	SC-TS:0.56 SC-CC:0.28 HS-LC:0.10 SC-LC:0.07	29/150	SEP3 CAL AGL12 HAP2C MAF1 AT1G79280 SEP4 AGL17 SHP2 AGL6 AGL20 AT3G02310 AGL16 AGL18 SHP1 AGL13 AT4G04890 AGL14 AGL19 AGL24 FWA AGL21 FLC HY5 AGL8 AGL31 MAF3 MAF4 AT5G65080	response to nutrient; lateral root development;	nucleus;	DNA binding; transcription factor activity;
408	AT4G32520	no_paralog	SHM3	5.2	HS-LC:1.00	4/150	AT2G44680 CKB3 CKB2 CKB1	glycine metabolic process; L-serine metabolic process;	chloroplast;	glycine hydroxymethyltransferase activity;
409	AT2G36620	AT3G53020	na	5.2	HS-CX:0.82 AT-CX:0.18	4/150	AT1G72050 AT2G24790 ELF6 TFL2	translation; ribosome biogenesis and assembly;	ribosome;	structural constituent of ribosome;
410	AT3G52270	no_paralog	na	5.19	HS-LC:0.71 SC-LC:0.16 HS-CX:0.13	5/150	ELF7 HAF2 HY5 TFL2 XPB2	na	na	na
411	AT1G61580	no_paralog	na	5.19	SC-MS:0.40 AT-GN:0.30 SC-CC:0.17 DM-PI:0.13	6/150	AT1G62750 AT1G72050 AT1G79280 AT2G44680 CKB3 ATHXK1	translation;	ribosome; cytosolic large ribosomal subunit (sensu Eukaryota);	structural constituent of ribosome;
412	AT3G28740	no_paralog	na	5.18	CE-CX:1.00	4/150	BAS1 AT3G05120 AT3G63010 AT5G27320	electron transport;	endomembrane system;	oxygen binding;
413	AT2G14910	no_paralog	na	5.18	AT-CX:1.00	5/150	CRY2 PHYA FKF1 AT5G02840 AT5G27320	na	chloroplast;	na
414	AT4G37320	no_paralog	CYP81D5	5.18	CE-CX:1.00	4/150	BAS1 AT3G05120 AT3G63010 AT5G27320	electron transport;	endomembrane system;	oxygen binding;
415	AT4G39200	AT2G21580 AT2G16360	na	5.18	HS-CX:0.76 SC-MS:0.24	4/150	AT1G72050 ELF6 TFL2 MSI1	translation;	cytosolic ribosome (sensu Eukaryota); ribosome;	structural constituent of ribosome;
416	AT1G67320	no_paralog	na	5.17	SC-MS:0.48 CE-CX:0.34 SC-CC:0.18	4/150	ESD4 CIP1 MSI1 AT5G67100	DNA replication, synthesis of RNA primer;	alpha DNA polymerase:primase complex;	DNA primase activity;
417	AT1G02080	no_paralog	na	5.16	SC-MS:0.27 SC-CC:0.15 HS-LC:0.14 SC-CX:0.14 SC-LC:0.11 SC-GT:0.10 CE-CX:0.10	5/150	CAND1 AT3G57300 CIP1 VIP2 AT5G67100	na	na	transcription regulator activity;
418	AT1G51540	no_paralog	na	5.16	AT-DC:1.00	3/150	FKF1 LKP2 ZTL	na	na	na
419	AT4G31900	AT2G25170	na	5.16	AT-DC:0.37 HS-DC:0.34 CE-CC:0.28	3/150	TFL2 AT5G47010 MSI1	chromatin assembly or disassembly;	chromatin; nucleus; mitochondrion;	transcription regulator activity;
420	AT2G21580	AT4G39200	na	5.16	HS-CX:0.76 SC-MS:0.24	4/150	AT1G72050 ELF6 TFL2 MSI1	translation;	ribosome;	structural constituent of ribosome;
421	AT4G35310	AT2G17290	CPK5	5.16	HS-LC:0.59 SC-GT:0.27 SC-DC:0.08 SC-CC:0.06	15/150	AT1G72050 AGL17 AT2G44680 PIE1 DDL AGL16 AGL18 CKB3 CKB2 AGL24 HY5 AGL15 CKB1 AGL31 MAF4	protein amino acid phosphorylation;	membrane;	kinase activity;
422	AT2G29720	no_paralog	CTF2B	5.16	HS-DC:0.77 SC-MS:0.23	5/150	AT1G62830 AT1G79280 FLD AT3G13682 VIP4	electron transport; metabolic process;	mitochondrion;	monooxygenase activity;
423	AT1G07370	AT2G29570	PCNA1	5.16	HS-CX:0.25 CE-CX:0.25 CE-YH:0.15 CE-LC:0.13 HS-LC:0.12 SC-CC:0.10	9/150	ATARP4 CLF AT3G05120 EZA1 TFL2 XPB2 MSI1 VIP4 AT5G67100	regulation of progression through cell cycle; regulation of DNA replication;	nucleus; nucleolus; cytoplasm;	DNA binding; protein binding; DNA polymerase processivity factor activity;
424	AT2G38910	no_paralog	CPK20	5.15	HS-LC:0.59 SC-GT:0.27 SC-DC:0.08 SC-CC:0.06	15/150	AT1G72050 AGL17 AT2G44680 PIE1 DDL AGL16 AGL18 CKB3 CKB2 AGL24 HY5 AGL15 CKB1 AGL31 MAF4	protein amino acid phosphorylation;	chloroplast;	kinase activity;
425	AT2G15430	no_paralog	RBP36A	5.15	CE-CX:0.48 HS-LC:0.41 SC-MS:0.11	6/150	ELF7 HAF2 DDL XPB2 CIP1 VIP4	transcription;	nucleus; nucleolus; cytoplasm;	DNA binding; DNA-directed RNA polymerase activity;
426	AT1G74270	no_paralog	na	5.15	HS-CX:0.81 SC-MS:0.19	3/150	AT1G72050 AT2G44680 ELF6	translation; ribosome biogenesis and assembly;	ribosome;	structural constituent of ribosome;
427	AT1G11260	no_paralog	STP1	5.15	SC-CX:0.71 SC-CC:0.29	5/150	CRY2 HAP2C AT3G26640 AT4G08920 ATHXK1	transport; carbohydrate transport;	membrane;	sugar porter activity; carbohydrate transporter activity;
428	AT3G19940	no_paralog	na	5.15	SC-CX:0.71 SC-CC:0.29	5/150	CRY2 HAP2C AT3G26640 AT4G08920 ATHXK1	transport; carbohydrate transport;	membrane;	sugar porter activity; carbohydrate transporter activity;
429	AT3G09500	AT5G02610	na	5.15	SC-MS:0.61 HS-CX:0.39	4/150	AT1G72050 AT2G44680 CKB3 MSI1	translation; ribosome biogenesis and assembly;	ribosome;	structural constituent of ribosome;
430	AT3G45780	no_paralog	PHOT1	5.15	AT-DC:0.83 SC-TS:0.17	7/150	PHYA PHYB AT2G44680 CKB3 PHYD PHYE PHYC	response to blue light; phototropism; chloroplast avoidance movement; chloroplast accumulation movement; regulation of stomatal movement; protein amino acid autophosphorylation;	cytoplasm; internal side of plasma membrane;	protein serine/threonine kinase activity; protein binding; blue light photoreceptor activity; FMN binding; kinase activity;
431	AT1G48605	no_paralog	ATHAL3B	5.15	SC-MS:1.00	4/150	AT2G44680 CKB3 CKB2 CKB1	coenzyme A biosynthetic process; hyperosmotic salinity response;	na	phosphopantothenoylcysteine decarboxylase activity; electron carrier activity; FMN binding;
432	AT5G23580	no_paralog	CDPK9	5.14	HS-LC:0.59 SC-GT:0.27 SC-DC:0.08 SC-CC:0.06	15/150	AT1G72050 AGL17 AT2G44680 PIE1 DDL AGL16 AGL18 CKB3 CKB2 AGL24 HY5 AGL15 CKB1 AGL31 MAF4	protein amino acid phosphorylation;	mitochondrion;	kinase activity;
433	AT1G26880	AT1G69620	na	5.14	HS-CX:1.00	3/150	PFT1 AT1G72050 ELF6	translation; ribosome biogenesis and assembly;	ribosome;	structural constituent of ribosome;
434	AT4G23900	AT4G11010	na	5.14	HS-CX:1.00	6/150	AT1G72050 AT2G44680 CKB3 CKB2 TFL2 CKB1	GTP biosynthetic process; UTP biosynthetic process; CTP biosynthetic process;	mitochondrion;	nucleoside diphosphate kinase activity; ATP binding;
435	AT5G54640	AT4G27230	RAT5	5.12	SC-MS:0.52 HS-LC:0.18 SC-LC:0.14 SC-GT:0.07 CE-CX:0.05 HS-CX:0.05	11/150	AT1G61040 AT2G44680 AGL20 PIE1 AT3G57300 AGL14 AGL19 ATHXK1 AT4G31120 ELF6 MSI1	nucleosome assembly; chromosome organization and biogenesis (sensu Eukaryota);	nucleosome; nucleus; mitochondrion;	DNA binding;
436	AT3G54350	no_paralog	na	5.12	HS-LC:0.42 AT-DC:0.31 HS-DC:0.26	3/150	ATARP4 DDL AT3G57300	embryonic development ending in seed dormancy;	na	na
437	AT5G64630	no_paralog	FAS2	5.11	AT-PG:0.36 SC-DC:0.19 HS-DC:0.13 AT-LC:0.13 HS-LC:0.13 HS-CX:0.07	6/150	FVE COP1 FIE AT3G26640 EZA1 MSI1	nucleosome assembly; cell proliferation; meristem organization; trichome differentiation; heterochromatin formation; leaf development;	chromatin assembly complex;	nucleotide binding; protein binding;
438	AT2G29680	AT1G07270	CDC6	5.1	SC-CC:0.94 SC-GT:0.06	16/150	CAL MAF1 SEP4 AGL20 AT3G02310 AGL18 AGL13 AGL14 AGL19 FLC AT5G46210 AGL31 MAF3 MAF4 AT5G65080 AT5G67100	regulation of progression through cell cycle; DNA replication;	chloroplast;	na
439	AT1G69620	AT1G26880 AT3G28900	RPL34	5.1	HS-CX:1.00	3/150	PFT1 AT1G72050 ELF6	translation; ribosome biogenesis and assembly;	ribosome; large ribosomal subunit;	structural constituent of ribosome;
440	AT1G44120	no_paralog	na	5.1	HS-LC:1.00	5/150	AT2G44680 CKB3 CKB2 CKB1 VIP4	na	na	na
441	AT1G77460	no_paralog	na	5.1	HS-LC:1.00	5/150	AT2G44680 CKB3 CKB2 CKB1 VIP4	na	na	na
442	AT1G17980	no_paralog	na	5.1	SC-MS:0.37 SC-LC:0.23 SC-CC:0.21 HS-CX:0.19	2/150	AT1G30970 FY	transcription;	na	nucleotidyltransferase activity;
443	AT1G73820	no_paralog	na	5.1	SC-MS:0.44 SC-LC:0.32 CE-CX:0.24	2/150	AT4G31120 FY	na	mitochondrion;	na
444	AT3G55750	no_paralog	na	5.1	HS-CX:0.80 SC-MS:0.20	3/150	AT1G72050 AT2G44680 ELF6	translation; ribosome biogenesis and assembly;	cytosolic ribosome (sensu Eukaryota); ribosome;	structural constituent of ribosome;
445	AT1G41880	no_paralog	na	5.1	HS-CX:0.80 SC-MS:0.20	3/150	AT1G72050 AT2G44680 ELF6	translation; ribosome biogenesis and assembly;	ribosome;	structural constituent of ribosome;
446	AT2G01830	no_paralog	WOL	5.1	AT-DC:1.00	4/150	APRR9 PHYD APRR5 TOC1	protein amino acid phosphorylation; cytokinin mediated signaling; regulation of seed germination; embryonic root morphogenesis; regulation of shoot development;	mitochondrion; membrane;	protein histidine kinase activity; phosphoprotein phosphatase activity; cytokinin receptor activity;
447	AT1G10840	no_paralog	TIF3H1	5.1	HS-CX:1.00	4/150	AT1G72050 AT2G44680 CKB3 CKB1	translational initiation;	eukaryotic translation initiation factor 3 complex;	translation initiation factor activity;
448	AT1G61010	no_paralog	na	5.09	SC-MS:0.45 SC-LC:0.30 SC-CX:0.24	2/150	AT3G57300 FY	mRNA polyadenylation;	mRNA cleavage and polyadenylation specificity factor complex;	na
449	AT1G17760	no_paralog	na	5.09	SC-MS:0.48 CE-CX:0.37 SC-LC:0.14	5/150	AT1G61040 ELF8 FY MSI1 VIP4	mRNA processing;	intracellular; nucleus;	na
450	AT1G18340	no_paralog	na	5.08	HS-LC:0.41 CE-CX:0.30 SC-LC:0.18 SC-MS:0.11	4/150	ELF7 HAF2 XPB2 VIP4	DNA repair; regulation of transcription, DNA-dependent;	nucleus;	transcription factor activity;
451	AT4G37330	no_paralog	CYP81D4	5.08	CE-CX:1.00	4/150	BAS1 AT3G05120 AT3G63010 AT5G27320	electron transport;	endomembrane system;	oxygen binding;
452	AT3G26580	no_paralog	na	5.08	AT-CX:1.00	6/150	CRY2 FKF1 AT5G02840 KIN1 KIN2 AT5G27320	na	chloroplast thylakoid membrane;	na
453	AT5G55300	no_paralog	na	5.07	SC-MS:0.91 SC-CC:0.09	8/150	AT1G61040 ELF7 ELF8 AT2G44680 CKB3 CKB2 CKB1 VIP4	DNA metabolic process;	chromosome;	DNA topoisomerase type I activity;
454	AT5G20620	no_paralog	UBQ4	5.06	SC-CX:0.73 SC-MS:0.16 SC-CC:0.11	6/150	CRY2 HAP2C AT3G26640 AT4G08920 ATHXK1 AT5G46210	protein modification process; ubiquitin-dependent protein catabolic process; protein ubiquitination during ubiquitin-dependent protein catabolic process;	na	protein binding;
455	AT3G48000	no_paralog	ALDH2B4	5.06	SC-CX:1.00	3/150	CRY2 AT4G08920 ATHXK1	metabolic process;	mitochondrion;	3-chloroallyl aldehyde dehydrogenase activity; aldehyde dehydrogenase (NAD) activity;
456	AT1G23800	no_paralog	ALDH2B7	5.06	SC-CX:1.00	3/150	CRY2 AT4G08920 ATHXK1	metabolic process;	mitochondrion;	3-chloroallyl aldehyde dehydrogenase activity; aldehyde dehydrogenase (NAD) activity;
457	AT1G32150	AT2G35530	na	5.05	HS-LC:0.27 AT-DC:0.26 HS-DC:0.24 HS-CX:0.23	5/150	AT4G04890 FWA ATHXK1 FD HY5	regulation of transcription, DNA-dependent;	nucleus; chloroplast;	transcription factor activity;
458	AT5G12480	no_paralog	CPK7	5.04	SC-GT:0.43 SC-CX:0.20 SC-DC:0.13 HS-LC:0.12 SC-CC:0.11	10/150	CRY2 AT1G72050 AT2G44680 PIE1 DDL CKB3 CKB2 ATHXK1 HY5 CKB1	protein amino acid phosphorylation;	chloroplast;	kinase activity;
459	AT3G58500	AT2G42500	PP2A-3	5.04	SC-MS:0.46 SC-CC:0.22 SC-TS:0.18 SC-GT:0.14	3/150	CRY2 ATFYPP3 AT4G08920	protein amino acid dephosphorylation;	protein phosphatase type 2A complex; nucleus; nucleolus; cytoplasm;	protein phosphatase type 2A activity;
460	AT2G31610	no_paralog	na	5.04	AT-GN:0.46 SC-MS:0.31 CE-CX:0.23	3/150	AT1G62750 CIP1 VIP2	translation;	cytosolic ribosome (sensu Eukaryota); cytosolic small ribosomal subunit (sensu Eukaryota);	structural constituent of ribosome;
461	AT4G16143	no_paralog	na	5.03	SC-MS:0.53 SC-LC:0.28 SC-GT:0.10 SC-CC:0.09	6/150	AT3G06910 ATFYPP3 AT4G00690 ESD4 VIP4 AT5G67100	protein import into nucleus; intracellular protein transport;	na	protein transporter activity;
462	AT5G39900	no_paralog	na	5.03	AT-GN:1.00	2/150	HYL1 AT1G30960	translation;	mitochondrion;	translation elongation factor activity; GTP binding;
463	AT2G19740	AT5G56710	na	5.03	HS-CX:0.74 SC-MS:0.26	3/150	AT1G72050 ELF6 MSI1	translation; ribosome biogenesis and assembly;	ribosome;	structural constituent of ribosome;
464	AT5G25780	no_paralog	EIF3B-2	5.03	SC-MS:0.40 HS-CX:0.22 SC-CC:0.21 CE-CX:0.11 SC-GT:0.06	13/150	CRY2 AT1G30970 AT2G44680 ATFYPP3 CKB3 AT4G08920 CKB2 TFL2 CIP1 AT5G47010 CKB1 MSI1 VIP2	na	cytoplasm;	nucleic acid binding; translation initiation factor activity; protein binding;
465	AT4G04720	no_paralog	CPK21	5.03	HS-LC:0.54 SC-GT:0.26 SC-DC:0.08 SC-CC:0.06 SC-CX:0.06	16/150	CRY2 AT1G72050 AGL17 AT2G44680 PIE1 DDL AGL16 AGL18 CKB3 CKB2 AGL24 HY5 AGL15 CKB1 AGL31 MAF4	protein amino acid phosphorylation;	na	kinase activity;
466	AT3G08980	no_paralog	na	5.02	AT-GN:0.50 HS-DC:0.50	4/150	HYL1 AT1G30960 REF6 ELF6	proteolysis;	membrane;	peptidase activity;
467	AT1G36730	no_paralog	na	5.02	HS-LC:0.68 CE-CX:0.20 HS-CX:0.12	7/150	AT1G30970 AT1G72050 AT2G44680 CKB3 CKB2 CKB1 VIP2	regulation of translational initiation;	na	translation initiation factor activity;
468	AT5G60190	no_paralog	na	5.02	HS-DC:1.00	3/150	AT3G06910 AT4G00690 ESD4	proteolysis;	na	cysteine-type peptidase activity;
469	AT5G63910	no_paralog	na	5.02	HS-DC:1.00	3/150	AT1G62830 FLD AT3G13682	na	endomembrane system;	na
470	AT2G21250	no_paralog	na	5.01	SC-CX:1.00	4/150	CRY2 AT4G08920 ATHXK1 PGM	na	na	oxidoreductase activity;
471	AT5G09510	no_paralog	na	5.01	AT-GN:0.41 AT-PG:0.34 SC-MS:0.25	4/150	AT1G30960 AT1G62750 AT5G47010 MSI1	translation;	cytosolic small ribosomal subunit (sensu Eukaryota);	structural constituent of ribosome;
472	AT3G28900	AT1G69620	na	5.01	HS-CX:1.00	3/150	PFT1 AT1G72050 ELF6	translation; ribosome biogenesis and assembly;	ribosome;	structural constituent of ribosome;
473	AT1G50700	AT3G20410	CPK33	5.01	HS-LC:0.51 SC-GT:0.27 SC-DC:0.08 SC-CX:0.07 SC-CC:0.06	16/150	CRY2 AT1G72050 AGL17 AT2G44680 PIE1 DDL AGL16 AGL18 CKB3 CKB2 AGL24 HY5 AGL15 CKB1 AGL31 MAF4	protein amino acid phosphorylation;	na	kinase activity;
474	AT5G66240	no_paralog	na	5.01	AT-PG:0.48 SC-DC:0.23 SC-MS:0.17 SC-LC:0.12	6/150	FVE COP1 FIE AT3G26640 FY MSI1	na	na	nucleotide binding;
475	AT5G61770	no_paralog	na	5.01	SC-MS:0.72 CE-CX:0.28	6/150	ELF7 ELF8 AT2G44680 CKB3 CKB2 CKB1	na	na	na
476	AT3G08810	no_paralog	na	5	AT-DC:1.00	3/150	FKF1 LKP2 ZTL	na	mitochondrion;	na
477	AT5G38670	no_paralog	na	5	AT-DC:1.00	3/150	FKF1 LKP2 ZTL	na	chloroplast;	na
478	AT2G22050	no_paralog	na	5	AT-DC:1.00	3/150	FKF1 LKP2 ZTL	na	chloroplast;	na
479	AT3G61590	no_paralog	na	5	AT-DC:1.00	3/150	FKF1 LKP2 ZTL	na	na	na
480	AT1G76920	no_paralog	na	5	AT-DC:1.00	3/150	FKF1 LKP2 ZTL	ubiquitin-dependent protein catabolic process;	chloroplast;	ubiquitin-protein ligase activity;
481	AT3G06570	no_paralog	na	5	AT-DC:1.00	3/150	FKF1 LKP2 ZTL	na	chloroplast;	na
482	AT5G43190	no_paralog	na	5	AT-DC:1.00	3/150	FKF1 LKP2 ZTL	ubiquitin-dependent protein catabolic process;	mitochondrion;	ubiquitin-protein ligase activity;
483	AT3G20670	AT1G51060	na	5	SC-MS:0.51 HS-LC:0.18 SC-LC:0.14 SC-GT:0.07 CE-CX:0.05 HS-CX:0.05	11/150	AT1G61040 AT2G44680 AGL20 PIE1 AT3G57300 AGL14 AGL19 ATHXK1 AT4G31120 ELF6 MSI1	nucleosome assembly; chromosome organization and biogenesis (sensu Eukaryota);	nucleosome; nucleus; mitochondrion;	DNA binding;
484	AT2G02710	no_paralog	na	5	AT-DC:1.00	5/150	PHYA PHYB PHYD PHYE PHYC	regulation of transcription, DNA-dependent; signal transduction;	na	signal transducer activity;
485	AT5G55160	no_paralog	SUM2	5	SC-CC:0.36 HS-LC:0.36 SC-LC:0.28	3/150	AT3G06910 AT4G00690 ESD4	protein sumoylation;	nucleus; cytoplasm;	protein binding;
486	AT1G70820	no_paralog	na	5	AT-DC:0.73 AT-CX:0.27	2/150	AT5G27320 PGM	carbohydrate metabolic process;	chloroplast;	intramolecular transferase activity, phosphotransferases;
487	AT4G30480	no_paralog	na	5	AT-DC:0.54 SC-DC:0.28 CE-CX:0.18	3/150	ELF8 SPY VIP4	na	na	na
488	AT1G25682	no_paralog	na	4.99	HS-YH:0.76 CE-CX:0.24	3/150	REF6 ESD4 ELF6	na	na	na
489	AT5G09420	no_paralog	na	4.99	AT-DC:1.00	2/150	ELF8 SPY	na	mitochondrion;	amidase activity;
490	AT5G19750	no_paralog	na	4.99	SC-CX:1.00	5/150	CRY2 AT3G26640 AT4G08920 ATHXK1 PGM	na	peroxisomal membrane;	na
491	AT1G08315	no_paralog	na	4.99	CE-CX:0.79 CE-CC:0.21	7/150	AT3G05120 AT3G63010 AT4G04890 FWA AT5G27320 MSI1 VIP4	na	mitochondrion;	na
492	AT5G01380	AT2G38250	na	4.99	HS-YH:0.46 HS-DC:0.31 HS-LC:0.23	2/150	REF6 ELF6	regulation of transcription;	nucleus; mitochondrion;	transcription factor activity;
493	AT5G09500	no_paralog	na	4.98	AT-GN:0.39 AT-PG:0.35 SC-MS:0.26	4/150	AT1G30960 AT1G62750 AT5G47010 MSI1	translation;	cytosolic small ribosomal subunit (sensu Eukaryota);	structural constituent of ribosome;
494	AT5G63610	AT3G48750	HEN3	4.98	SC-CC:0.76 HS-LC:0.09 SC-LC:0.08 SC-MS:0.07	19/150	PFT1 CAL MAF1 AT1G79280 SEP4 AGL20 AT3G02310 AGL18 AGL13 AGL14 AGL19 AT4G31120 FLC AT5G46210 VIP2 AGL31 MAF3 MAF4 AT5G65080	protein amino acid phosphorylation;	na	kinase activity;
495	AT1G61700	no_paralog	na	4.97	HS-LC:0.40 HS-CX:0.36 SC-MS:0.24	7/150	ELF7 AT2G44680 HAF2 CKB3 XPB2 CIP1 CKB1	transcription;	na	DNA-directed RNA polymerase activity;
496	AT1G11210	no_paralog	na	4.97	AT-CX:1.00	2/150	KIN1 KIN2	na	endomembrane system;	na
497	AT3G09200	no_paralog	na	4.97	HS-CX:0.41 CE-CC:0.36 SC-MS:0.23	3/150	AT1G72050 CIP1 MSI1	translation; translational elongation; response to cold;	cytosolic ribosome (sensu Eukaryota); ribosome;	structural constituent of ribosome;
498	AT5G38110	AT1G66740	na	4.97	SC-GT:0.33 CE-CX:0.17 SC-MS:0.13 HS-CX:0.12 SC-DC:0.12 HS-LC:0.09 HS-MS:0.04	15/150	AT1G79280 ELF8 AT2G44680 AT3G05120 PIE1 HAF2 CKB3 EZA1 CKB2 TFL2 CIP1 CKB1 MSI1 VIP4 AT5G67100	nucleobase, nucleoside, nucleotide and nucleic acid metabolic process;	na	na
499	AT2G17290	AT4G35310	CPK6	4.97	HS-LC:0.59 SC-GT:0.28 SC-DC:0.08 SC-CC:0.06	15/150	AT1G72050 AGL17 AT2G44680 PIE1 DDL AGL16 AGL18 CKB3 CKB2 AGL24 HY5 AGL15 CKB1 AGL31 MAF4	protein amino acid phosphorylation; abscisic acid mediated signaling; regulation of stomatal movement;	membrane;	kinase activity;
500	AT3G27730	no_paralog	MER3	4.97	SC-DC:0.82 SC-CC:0.18	4/150	PIE1 AT3G57300 ATHXK1 XPB2	meiotic recombination; chiasma formation;	na	DNA helicase activity; ATP binding; ATP-dependent helicase activity;
501	AT1G75130	no_paralog	CYP721A1	4.97	CE-CX:0.76 AT-PG:0.24	4/150	AT3G05120 AT3G63010 CPD AT5G27320	electron transport;	endomembrane system;	oxygen binding;
502	AT2G24580	no_paralog	na	4.96	HS-DC:0.87 HS-CX:0.13	4/150	AT1G62830 BAS1 FLD AT3G13682	tetrahydrofolate metabolic process;	na	sarcosine oxidase activity;
503	AT1G69295	no_paralog	na	4.96	SC-GT:0.83 SC-CC:0.17	18/150	CRY2 CAL AP1 MAF1 SEP4 SVP AGL17 AGL20 AT3G02310 AGL16 AGL18 AGL13 AT4G08920 AGL14 AGL19 AGL21 FLC AGL15	na	anchored to membrane;	na
504	AT4G33250	no_paralog	EIF3K	4.94	HS-CX:1.00	5/150	AT1G72050 AT2G44680 CKB3 CKB2 CKB1	na	eukaryotic translation initiation factor 3 complex;	translation initiation factor activity;
505	AT5G22140	no_paralog	na	4.94	HS-DC:1.00	3/150	AT1G62830 FLD AT3G13682	electron transport;	na	electron carrier activity;
506	AT1G78770	no_paralog	na	4.94	AT-DC:0.36 SC-DC:0.34 SC-CC:0.30	2/150	ELF8 AT5G67100	cell cycle;	na	na
507	AT5G25150	no_paralog	na	4.94	HS-LC:0.38 CE-CC:0.19 SC-MS:0.18 CE-CX:0.13 SC-DC:0.11	6/150	AGL20 HAF2 AT3G26640 XPB2 AT5G47010 VIP4	regulation of transcription;	nucleus;	nucleotide binding;
508	AT1G04140	no_paralog	na	4.94	AT-DC:1.00	2/150	FVE MSI1	na	chloroplast;	nucleotide binding;
509	AT1G01560	no_paralog	ATMPK11	4.94	HS-LC:0.73 SC-CC:0.26 AT-CX:0.02	23/150	SEP3 CAL AP1 AGL12 MAF1 SEP4 SVP SHP2 AGL6 AGL20 AT3G02310 AGL18 SHP1 AGL13 AGL14 AGL19 AT4G31120 AGL21 FLC AGL8 AGL31 MAF3 AT5G65080	signal transduction; response to abscisic acid stimulus;	na	MAP kinase activity; kinase activity;
510	AT5G09740	AT5G64610	na	4.93	CE-CX:0.63 AT-DC:0.25 SC-MS:0.13	6/150	ELF7 ATFYPP3 ESD4 TFL2 MSI1 VIP4	chromatin assembly or disassembly;	chromatin; intracellular; nucleus; chloroplast;	nucleic acid binding; zinc ion binding;
511	AT4G01120	AT2G46270	GBF2	4.93	AT-DC:0.48 HS-DC:0.25 HS-LC:0.19 AT-CX:0.08	3/150	VIP1 FD HY5	response to blue light;	nucleus; cytoplasm;	DNA binding; transcription factor activity; sequence-specific DNA binding;
512	AT3G09630	AT5G02870	na	4.92	SC-MS:0.76 CE-CX:0.24	4/150	FY CIP1 MSI1 VIP2	translation;	cytosolic ribosome (sensu Eukaryota); ribosome;	structural constituent of ribosome;
513	AT2G43360	no_paralog	BIO2	4.92	SC-CX:1.00	3/150	REF6 ATHXK1 PGM	biotin biosynthetic process;	mitochondrion;	biotin synthase activity;
514	AT2G15400	no_paralog	RBP36B	4.92	CE-CX:0.47 HS-LC:0.43 SC-MS:0.10	6/150	ELF7 HAF2 DDL XPB2 CIP1 VIP4	transcription;	nucleus;	DNA binding; DNA-directed RNA polymerase activity;
515	AT4G36420	no_paralog	na	4.92	CE-CX:0.53 AT-GN:0.47	3/150	AT1G62750 FT TSF	translation;	large ribosomal subunit;	structural constituent of ribosome;
516	AT1G18070	no_paralog	na	4.92	HS-CX:0.29 AT-DC:0.18 SC-LC:0.15 SC-MS:0.14 SC-GT:0.13 CE-CX:0.12	7/150	ATARP4 AT1G62750 AT4G31120 HY5 TFL2 CIP1 AT5G47010	translation; translational termination;	na	translation factor activity, nucleic acid binding;
517	AT3G12390	no_paralog	na	4.91	HS-CX:1.00	3/150	AT1G72050 ELF6 TFL2	na	na	na
518	AT3G62970	no_paralog	na	4.91	HS-LC:0.52 HS-CX:0.48	3/150	AT1G72050 REF6 ELF6	na	na	protein binding; zinc ion binding;
519	AT5G58420	no_paralog	na	4.9	SC-MS:0.52 HS-CX:0.48	5/150	AT1G72050 AT1G79280 AT2G44680 ELF6 CIP1	translation;	cytosolic ribosome (sensu Eukaryota); cytosolic small ribosomal subunit (sensu Eukaryota);	structural constituent of ribosome;
520	AT5G35980	no_paralog	na	4.9	SC-CX:0.48 SC-MS:0.21 DM-PI:0.16 SC-GT:0.14	5/150	CRY2 AT1G72050 ATFYPP3 AT3G26640 ATHXK1	protein amino acid phosphorylation;	na	kinase activity;
521	AT5G17490	AT3G03450	RGL3	4.9	AT-LC:1.00	3/150	AT3G05120 AT3G63010 AT5G27320	response to gibberellin stimulus; gibberellic acid mediated signaling;	nucleus;	transcription factor activity;
522	AT3G03450	AT5G17490	RGL2	4.9	AT-LC:1.00	3/150	AT3G05120 AT3G63010 AT5G27320	response to salt stress; response to ethylene stimulus; response to abscisic acid stimulus; gibberellic acid mediated signaling; negative regulation of gibberellic acid mediated signaling; negative regulation of seed germination; hyperosmotic salinity response;	nucleus;	transcription factor activity;
523	AT1G07070	no_paralog	na	4.9	HS-CX:1.00	2/150	AT1G72050 ELF6	translation; ribosome biogenesis and assembly;	ribosome;	structural constituent of ribosome;
524	AT1G01530	no_paralog	na	4.9	HS-LC:1.00	5/150	HAP2C AT4G04890 ATHB-2 FWA HY5	regulation of transcription, DNA-dependent;	nucleus; mitochondrion;	DNA binding; transcription factor activity;
525	AT3G10510	no_paralog	na	4.89	AT-DC:1.00	3/150	FKF1 LKP2 ZTL	na	na	na
526	AT3G44190	no_paralog	na	4.89	HS-DC:1.00	3/150	AT1G62830 FLD AT3G13682	electron transport;	na	electron carrier activity;
527	AT1G20696	no_paralog	HMGB3	4.89	HS-LC:0.88 HS-CX:0.12	5/150	PIF4 HAF2 DDL PIL6 TFL2	chromatin assembly or disassembly;	chromatin;	DNA binding; chromatin binding; transcription factor activity; structural constituent of chromatin;
528	AT1G36240	no_paralog	na	4.89	HS-CX:0.81 SC-MS:0.19	3/150	AT1G72050 AT1G79280 ELF6	translation;	intracellular; ribosome;	structural constituent of ribosome;
529	AT2G13150	no_paralog	na	4.89	HS-LC:0.66 HS-DC:0.18 AT-DC:0.16	8/150	AGL17 AGL16 AGL18 AGL24 FD HY5 AGL15 MAF4	regulation of transcription, DNA-dependent;	nucleus; chloroplast;	transcription factor activity;
530	AT3G22890	AT4G14680	APS1	4.89	SC-CC:0.64 HS-CX:0.36	4/150	AT1G72050 AT4G31120 AT5G46210 AT5G67100	na	chloroplast;	sulfate adenylyltransferase (ATP) activity;
531	AT5G36220	no_paralog	CYP81D1	4.88	CE-CX:1.00	4/150	BAS1 AT3G05120 AT3G63010 AT5G27320	electron transport;	endomembrane system;	oxygen binding;
532	AT5G49310	AT3G06720	na	4.88	SC-MS:0.53 SC-LC:0.28 SC-GT:0.10 SC-CC:0.09	6/150	AT3G06910 ATFYPP3 AT4G00690 ESD4 VIP4 AT5G67100	intracellular protein transport;	mitochondrion;	protein transporter activity;
533	AT5G49650	no_paralog	na	4.88	SC-CX:1.00	4/150	CRY2 AT3G26640 AT4G08920 ATHXK1	carbohydrate metabolic process;	na	xylulokinase activity;
534	AT5G02870	AT3G09630	na	4.88	SC-MS:0.75 CE-CX:0.25	4/150	FY CIP1 MSI1 VIP2	translation;	cytosolic ribosome (sensu Eukaryota); large ribosomal subunit;	structural constituent of ribosome;
535	AT1G66540	no_paralog	na	4.88	CE-CX:1.00	4/150	BAS1 AT3G05120 AT3G63010 AT5G27320	electron transport;	mitochondrion;	oxygen binding;
536	AT3G53020	AT2G36620	STV1	4.88	HS-CX:0.79 SC-MS:0.21	3/150	AT1G72050 ELF6 MSI1	translation; auxin mediated signaling pathway; ribosome biogenesis and assembly; gynoecium development;	ribosome;	structural constituent of ribosome;
537	AT5G43630	no_paralog	na	4.88	AT-DC:0.55 AT-CX:0.45	3/150	CH1 AT1G61040 CCA1	na	na	nucleic acid binding;
538	AT1G49540	no_paralog	na	4.87	AT-PG:0.41 SC-GT:0.23 SC-DC:0.16 HS-DC:0.11 SC-CX:0.08	8/150	AT1G61040 ELF7 ELF8 FVE COP1 FIE AT3G26640 MSI1	na	na	nucleotide binding;
539	AT3G12980	AT1G55970	na	4.86	HS-LC:0.88 DM-PI:0.08 CE-CC:0.04	29/150	SEP3 CAL AP1 AGL12 MAF1 SEP4 SVP SHP2 PIF4 AGL6 AGL20 AT3G02310 AT3G06930 HAF2 DDL SHP1 AGL13 AT4G04890 AGL14 AGL19 FWA AGL21 ELF6 FLC AT5G49020 AGL8 AGL31 MAF3 AT5G65080	regulation of transcription, DNA-dependent;	nucleus; mitochondrion;	histone acetyltransferase activity;
540	AT4G30800	no_paralog	na	4.86	SC-MS:0.60 AT-GN:0.40	4/150	AT1G62750 AT1G79280 CIP1 AT5G47010	translation;	cytosolic small ribosomal subunit (sensu Eukaryota);	structural constituent of ribosome;
541	AT1G55750	no_paralog	na	4.86	HS-LC:0.48 SC-CC:0.23 SC-YH:0.16 SC-MS:0.13	3/150	VIP1 HAF2 XPB2	na	na	na
542	AT5G02490	AT3G09440	na	4.85	SC-MS:0.47 SC-CX:0.26 CE-CC:0.10 HS-LC:0.09 SC-CC:0.07	12/150	CRY2 AT1G61040 ELF8 AT2G44680 AT3G57300 CKB3 AT4G08920 ATHB-2 ATHXK1 AT5G47010 MSI1 VIP4	protein folding; response to heat;	cytosol;	ATP binding;
543	AT3G48930	AT5G23740	na	4.84	SC-MS:0.50 AT-GN:0.36 AT-CX:0.14	5/150	AT1G62750 AT1G79280 AT2G24790 CIP1 AT5G47010	translation; embryonic development ending in seed dormancy;	cytosolic ribosome (sensu Eukaryota); cytosolic small ribosomal subunit (sensu Eukaryota);	structural constituent of ribosome;
544	AT1G04270	AT5G43640	na	4.84	AT-GN:0.49 SC-MS:0.30 AT-PG:0.21	3/150	AT1G62750 AT5G47010 MSI1	translation;	cytosolic ribosome (sensu Eukaryota); cytosolic small ribosomal subunit (sensu Eukaryota);	structural constituent of ribosome;
545	AT2G46270	AT4G01120	GBF3	4.84	AT-DC:0.37 AT-CX:0.28 HS-DC:0.19 HS-LC:0.17	4/150	CCA1 FD HY5 FY	response to abscisic acid stimulus;	cytosol;	transcription factor activity; sequence-specific DNA binding;
546	AT5G45140	no_paralog	NRPC2	4.84	AT-GN:0.37 SC-CX:0.24 CE-CX:0.22 SC-MS:0.17	4/150	AT1G62750 AT3G57300 AT4G31120 AT5G67100	transcription;	na	DNA binding; DNA-directed RNA polymerase activity;
547	AT5G27640	no_paralog	TIF3B1	4.83	SC-MS:0.37 HS-CX:0.25 SC-CC:0.21 CE-CX:0.12 SC-GT:0.06	12/150	CRY2 AT1G30970 AT2G44680 CKB3 AT4G08920 CKB2 TFL2 CIP1 AT5G47010 CKB1 MSI1 VIP2	na	cytoplasm; eukaryotic translation initiation factor 3 complex;	nucleic acid binding; translation initiation factor activity;
548	AT3G09620	no_paralog	na	4.83	SC-DC:0.84 SC-MS:0.16	4/150	AT1G79280 PIE1 AT3G57300 XPB2	na	na	ATP-dependent helicase activity;
549	AT4G21750	AT4G04890	ATML1	4.83	HS-LC:0.61 AT-CX:0.20 HS-DC:0.13 CE-CC:0.06	15/150	PHYA AT1G72050 PKS1 AGL17 PIF4 AGL16 AGL18 ATHB-2 VRN2 AGL24 AT5G02840 AGL15 EMF2 AGL31 MAF4	regulation of transcription, DNA-dependent; epidermal cell differentiation;	nucleus;	DNA binding; transcription factor activity;
550	AT3G63490	no_paralog	na	4.83	SC-MS:0.51 AT-GN:0.49	3/150	AT1G62750 AT2G44680 CKB3	translation;	ribosome; chloroplast thylakoid membrane;	structural constituent of ribosome;
551	AT3G16830	no_paralog	na	4.82	AT-DC:1.00	2/150	FVE MSI1	primary shoot apical meristem specification;	endomembrane system;	na
552	AT3G15880	no_paralog	na	4.82	AT-DC:1.00	2/150	FVE MSI1	primary shoot apical meristem specification;	endomembrane system;	protein binding;
553	AT1G18040	AT1G73690	na	4.8	HS-LC:0.58 DM-PI:0.22 SC-GT:0.20	3/150	AT1G61040 HAF2 XPB2	regulation of progression through cell cycle;	nucleus;	protein kinase activity; kinase activity;
554	AT5G43640	AT1G04270	na	4.8	AT-GN:0.49 SC-MS:0.30 AT-PG:0.21	3/150	AT1G30960 AT1G62750 MSI1	translation;	cytosolic small ribosomal subunit (sensu Eukaryota);	structural constituent of ribosome;
555	AT2G27530	AT1G08360	na	4.79	AT-GN:0.44 SC-MS:0.37 HS-CX:0.19	4/150	AT1G62750 AT1G79280 ELF6 FY	translation;	large ribosomal subunit;	structural constituent of ribosome;
556	AT4G04320	no_paralog	na	4.79	CE-CX:1.00	4/150	BAS1 AT3G05120 AT3G63010 AT5G27320	fatty acid biosynthetic process;	mitochondrion;	malonyl-CoA decarboxylase activity;
557	AT5G23900	no_paralog	na	4.79	SC-MS:0.60 SC-CX:0.19 CE-CX:0.11 HS-CX:0.10	6/150	AT1G72050 DDL FY CIP1 MSI1 VIP2	translation; ribosome biogenesis and assembly;	cytosolic ribosome (sensu Eukaryota); ribosome;	structural constituent of ribosome;
558	AT3G25230	no_paralog	ROF1	4.79	CE-CX:0.41 AT-DC:0.36 AT-GN:0.23	7/150	AT1G30970 AT1G62750 ELF8 SPY FY MSI1 VIP2	response to wounding;	na	peptidyl-prolyl cis-trans isomerase activity; calmodulin binding; FK506 binding;
559	AT1G07470	no_paralog	na	4.79	HS-LC:0.60 CE-CX:0.40	4/150	HAF2 XPB2 MSI1 VIP2	transcription;	nucleus;	transcription factor activity;
560	AT5G07090	no_paralog	na	4.79	HS-CX:0.55 SC-MS:0.45	4/150	AT1G72050 AT1G79280 ELF6 CIP1	translation;	cytosolic ribosome (sensu Eukaryota); cytosolic small ribosomal subunit (sensu Eukaryota);	structural constituent of ribosome;
561	AT1G26660	no_paralog	na	4.78	HS-CX:0.69 AT-DC:0.31	4/150	AT1G72050 AT2G44680 CIP1 CKB1	protein folding;	prefoldin complex;	protein binding;
562	AT1G59860	no_paralog	na	4.78	SC-CX:0.68 CE-CC:0.18 SC-CC:0.14	5/150	CRY2 REF6 AT4G08920 ATHXK1 MSI1	response to heat;	na	na
563	AT2G21230	AT4G38900	na	4.77	AT-DC:0.41 HS-DC:0.38 HS-LC:0.21	3/150	AGL24 FD HY5	regulation of transcription, DNA-dependent;	nucleus; chloroplast;	DNA binding; transcription factor activity;
564	AT4G04940	no_paralog	na	4.77	AT-PG:0.47 SC-DC:0.37 SC-MS:0.17	8/150	FVE COP1 AT2G44680 PIE1 FIE AT3G26640 CKB3 MSI1	na	na	nucleotide binding;
565	AT1G21690	no_paralog	na	4.77	CE-CX:0.48 HS-CX:0.39 HS-LC:0.13	12/150	ATARP4 AT1G61040 ELF7 AT2G44680 AT3G05120 AT3G63010 EZA1 TFL2 AT5G27320 XPB2 CKB1 VIP4	embryonic development ending in seed dormancy;	DNA replication factor C complex;	ATPase activity;
566	AT5G52640	no_paralog	HSP81-1	4.77	SC-MS:0.41 SC-CC:0.18 SC-CX:0.17 HS-CX:0.13 SC-LC:0.10	9/150	CRY2 AT1G72050 PIE1 AT3G57300 ATHXK1 AT4G31120 FY XPB2 AT5G46210	response to heat; response to arsenic;	na	na
567	AT5G35530	no_paralog	na	4.77	AT-GN:0.60 SC-MS:0.40	2/150	AT1G62750 CIP1	translation;	cytosolic ribosome (sensu Eukaryota); cytosolic small ribosomal subunit (sensu Eukaryota);	structural constituent of ribosome;
568	AT1G08360	AT2G27530	na	4.77	AT-GN:0.44 SC-MS:0.39 HS-CX:0.17	4/150	AT1G62750 AT1G79280 ELF6 FY	translation;	cytosolic ribosome (sensu Eukaryota); ribosome;	structural constituent of ribosome;
569	AT1G09770	no_paralog	ATCDC5	4.76	HS-LC:0.45 CE-CX:0.34 HS-CX:0.21	8/150	AT1G61040 AT1G62830 FLD AT3G13682 ATARP6 AT4G31120 TFL2 MSI1	regulation of transcription;	nucleus;	DNA binding; transcription factor activity;
570	AT1G01420	AT4G01070	na	4.76	CE-CX:0.82 HS-LC:0.18	5/150	BAS1 AT3G05120 AT3G63010 CYP83B1 AT5G27320	metabolic process;	na	UDP-glycosyltransferase activity; transferase activity, transferring glycosyl groups;
571	AT5G27620	no_paralog	CYCH;1	4.75	HS-LC:0.77 HS-CX:0.23	3/150	HAF2 HY5 XPB2	regulation of progression through cell cycle;	nucleus; cytoplasm;	protein kinase activity; cyclin-dependent protein kinase activity; protein binding;
572	AT1G07480	no_paralog	na	4.75	HS-LC:0.60 CE-CX:0.40	4/150	HAF2 XPB2 MSI1 VIP2	transcription;	nucleus;	transcription factor activity;
573	AT4G40040	no_paralog	na	4.75	SC-MS:0.45 SC-LC:0.37 SC-GT:0.18	3/150	ATFYPP3 AT3G57300 MSI1	nucleosome assembly; chromosome organization and biogenesis (sensu Eukaryota);	nucleosome; nucleus; chloroplast;	DNA binding;
574	AT5G10980	no_paralog	na	4.75	SC-MS:0.45 SC-LC:0.37 SC-GT:0.18	3/150	ATFYPP3 AT3G57300 MSI1	nucleosome assembly; chromosome organization and biogenesis (sensu Eukaryota);	nucleosome; nucleus; chloroplast;	DNA binding;
575	AT4G40030	no_paralog	na	4.75	SC-MS:0.45 SC-LC:0.37 SC-GT:0.18	3/150	ATFYPP3 AT3G57300 MSI1	nucleosome assembly; chromosome organization and biogenesis (sensu Eukaryota);	nucleosome; nucleus; chloroplast;	DNA binding;
576	AT5G22440	no_paralog	na	4.75	SC-MS:0.42 AT-GN:0.41 AT-PG:0.17	3/150	AT1G62750 AT1G79280 FY	translation;	cytosolic ribosome (sensu Eukaryota); ribosome;	structural constituent of ribosome;
577	AT5G20600	no_paralog	na	4.74	SC-MS:1.00	4/150	AT2G44680 CKB3 CKB2 CKB1	na	na	na
578	AT1G54140	no_paralog	TAFII21	4.74	SC-GT:0.48 HS-LC:0.35 CE-CC:0.17	6/150	AT1G72050 ELF7 PIE1 HAF2 ATFYPP3 XPB2	transcription initiation;	transcription factor TFIID complex;	transcription initiation factor activity;
579	AT5G17030	no_paralog	na	4.74	CE-CX:0.83 HS-LC:0.17	5/150	BAS1 AT3G05120 AT3G63010 CYP83B1 AT5G27320	metabolic process;	chloroplast;	UDP-glycosyltransferase activity; transferase activity, transferring glycosyl groups;
580	AT5G11150	AT4G32150 AT2G25340	ATVAMP713	4.74	AT-CX:1.00	2/150	KIN1 KIN2	response to salt stress;	vacuolar membrane; membrane;	na
581	AT5G56670	AT2G19750	na	4.74	HS-CX:0.48 SC-MS:0.29 AT-CX:0.23	3/150	AT1G72050 AT2G24790 MSI1	translation;	ribosome;	structural constituent of ribosome;
582	AT5G54840	no_paralog	na	4.74	AT-DC:0.64 SC-DC:0.36	2/150	AT5G47010 AT5G64813	small GTPase mediated signal transduction; protein transport;	na	GTP binding;
583	AT2G38710	no_paralog	na	4.73	SC-CX:0.64 SC-MS:0.20 HS-CX:0.16	6/150	CRY2 AT1G72050 AT3G26640 AT4G08920 ATHXK1 FY	na	na	na
584	AT5G19450	no_paralog	CDPK19	4.73	SC-GT:0.44 SC-CX:0.19 SC-DC:0.13 HS-LC:0.13 SC-CC:0.11	10/150	CRY2 AT1G72050 AT2G44680 PIE1 DDL CKB3 CKB2 ATHXK1 HY5 CKB1	protein amino acid phosphorylation;	na	kinase activity;
585	AT4G00090	no_paralog	na	4.73	AT-PG:0.67 HS-DC:0.16 CE-CX:0.09 HS-CX:0.08	8/150	FVE COP1 FIE AT3G26640 HY5 FY MSI1 VIP2	na	endomembrane system;	nucleotide binding;
586	AT4G00730	AT3G61150	ANL2	4.73	HS-LC:0.76 HS-DC:0.17 CE-CC:0.08	12/150	AT1G72050 AGL17 PIF4 AGL16 AGL18 ATHB-2 VRN2 AGL24 AGL15 EMF2 AGL31 MAF4	anthocyanin accumulation in tissues in response to UV light; root development;	nucleus;	transcription factor activity; transcription regulator activity;
587	AT5G60830	no_paralog	na	4.72	AT-DC:1.00	2/150	FD HY5	regulation of transcription, DNA-dependent;	nucleus;	DNA binding; transcription factor activity;
588	AT3G54620	no_paralog	BZO2H4	4.72	AT-DC:1.00	2/150	FD HY5	regulation of transcription, DNA-dependent;	nucleus; chloroplast;	transcription factor activity;
589	AT5G15830	no_paralog	na	4.72	AT-DC:1.00	2/150	FD HY5	regulation of transcription, DNA-dependent;	nucleus;	DNA binding; transcription factor activity;
590	AT5G28770	no_paralog	BZO2H3	4.72	AT-DC:1.00	2/150	FD HY5	regulation of transcription, DNA-dependent;	nucleus;	DNA binding; transcription factor activity;
591	AT4G02640	no_paralog	BZO2H1	4.72	AT-DC:1.00	2/150	FD HY5	regulation of transcription, DNA-dependent;	nucleus;	DNA binding; transcription factor activity;
592	AT2G31370	AT1G06070	na	4.72	AT-DC:1.00	2/150	FD HY5	regulation of transcription, DNA-dependent;	nucleus; chloroplast;	DNA binding; transcription factor activity;
593	AT1G19490	no_paralog	na	4.72	AT-DC:1.00	2/150	FD HY5	regulation of transcription, DNA-dependent;	nucleus; chloroplast;	DNA binding; transcription factor activity;
594	AT2G17360	no_paralog	na	4.72	HS-CX:0.55 SC-MS:0.45	4/150	AT1G72050 AT1G79280 ELF6 CIP1	translation;	cytosolic small ribosomal subunit (sensu Eukaryota);	structural constituent of ribosome;
595	AT5G25060	no_paralog	na	4.72	CE-CX:0.63 HS-LC:0.37	3/150	ELF8 DDL XPB2	RNA processing;	na	RNA binding;
596	AT5G09490	no_paralog	na	4.71	AT-GN:0.50 SC-MS:0.28 AT-PG:0.21	3/150	AT1G62750 AT5G47010 MSI1	translation;	cytosolic small ribosomal subunit (sensu Eukaryota);	structural constituent of ribosome;
597	AT3G45640	no_paralog	ATMPK3	4.71	SC-CC:0.60 HS-LC:0.24 SC-GT:0.06 SC-LC:0.05 CE-LC:0.03 CE-YH:0.02	29/150	CAL AP1 HAP2C MAF1 SEP4 PIL5 SVP AGL17 PIF4 AGL20 AT3G02310 AT3G05120 ATFYPP3 AGL16 AGL18 PIL6 AGL13 AT3G63010 AGL14 AGL19 AGL21 FLC AGL15 AT5G27320 VIP4 AGL31 MAF3 MAF4 AT5G65080	activation of MAPK activity during osmolarity sensing; response to stress; response to osmotic stress; response to oxidative stress; signal transduction; response to cold; abscisic acid mediated signaling; response to chitin;	na	protein kinase activity; MAP kinase activity; protein binding; kinase activity;
598	AT1G52370	no_paralog	na	4.71	AT-GN:0.62 AT-PG:0.38	2/150	AT1G30960 AT1G62750	translation;	ribosome;	structural constituent of ribosome;
599	AT5G19990	no_paralog	ATSUG1	4.7	DM-PI:0.31 SC-MS:0.24 CE-CX:0.18 HS-LC:0.15 HS-CX:0.12	10/150	PIF3 AT1G79280 ELF8 AT3G05120 ATARP6 PIL6 PIL2 XPB2 MSI1 VIP2	ubiquitin-dependent protein catabolic process;	nucleus; proteasome regulatory particle, base subcomplex (sensu Eukaryota);	ATPase activity;
600	AT5G58760	no_paralog	na	4.7	AT-PG:0.58 HS-LC:0.42	7/150	FVE COP1 FIE AT3G26640 XPB2 AT5G46210 MSI1	na	na	nucleotide binding;
601	AT5G02730	AT3G09590	na	4.7	CE-CX:1.00	4/150	BAS1 AT3G05120 AT3G63010 AT5G27320	na	extracellular region;	na
602	AT5G64610	AT5G09740	na	4.69	CE-CX:0.60 AT-DC:0.27 SC-MS:0.12	6/150	ELF7 ATFYPP3 ESD4 TFL2 MSI1 VIP4	chromatin assembly or disassembly;	chromatin; intracellular; nucleus;	nucleic acid binding; zinc ion binding;
603	AT5G52470	AT4G25630	FIB1	4.69	SC-MS:1.00	4/150	AT2G44680 CKB3 CKB2 CKB1	RNA methylation; rRNA processing;	nucleolus;	na
604	AT4G12790	no_paralog	na	4.69	HS-CX:1.00	2/150	AT1G72050 ELF6	na	na	ATP binding;
605	AT1G31970	no_paralog	na	4.69	SC-DC:1.00	3/150	PIE1 AT3G57300 XPB2	na	na	ATP-dependent helicase activity;
606	AT5G16130	AT3G02560	na	4.69	HS-CX:0.44 SC-MS:0.19 CE-CX:0.19 AT-CX:0.18	4/150	AT1G72050 AT2G24790 MSI1 VIP2	translation;	cytosolic ribosome (sensu Eukaryota); cytosolic small ribosomal subunit (sensu Eukaryota);	structural constituent of ribosome;
607	AT4G38900	AT2G21230	na	4.68	AT-DC:0.57 HS-DC:0.27 HS-LC:0.16	3/150	AGL24 FD HY5	regulation of transcription, DNA-dependent;	nucleus;	DNA binding; transcription factor activity;
608	AT3G24090	no_paralog	na	4.68	SC-CC:0.66 CE-CX:0.21 SC-MS:0.13	19/150	CAL MAF1 SEP4 AGL20 AT3G02310 AT3G05120 PIE1 AT3G57300 AGL18 AGL13 AT3G63010 AGL14 AGL19 FLC AT5G27320 AGL31 MAF3 MAF4 AT5G65080	metabolic process;	cytoplasm; mitochondrion;	transaminase activity;
609	AT1G77940	no_paralog	na	4.68	HS-CX:0.80 SC-MS:0.20	3/150	AT1G72050 AT1G79280 ELF6	translation;	cytosolic ribosome (sensu Eukaryota);	structural constituent of ribosome;
610	AT5G49160	no_paralog	MET1	4.68	HS-LC:1.00	4/150	CLF FIE EZA1 TFL2	negative regulation of flower development; zygote asymmetric cytokinesis in the embryo sac;	na	methyltransferase activity;
611	AT4G22910	AT4G11920	na	4.67	AT-PG:0.26 SC-CX:0.23 AT-DC:0.19 CE-CX:0.12 SC-DC:0.11 SC-CC:0.10	7/150	CAND1 FVE AGL17 FIE AT3G26640 AGL21 AT5G46210	signal transduction;	heterotrimeric G-protein complex;	signal transducer activity;
612	AT3G03960	no_paralog	na	4.67	HS-DC:0.60 HS-CX:0.40	3/150	ATARP4 ATHXK1 TFL2	protein folding; cellular protein metabolic process;	na	protein binding; ATP binding; unfolded protein binding;
613	AT2G23120	no_paralog	na	4.67	AT-CX:1.00	2/150	KIN1 KIN2	na	na	na
614	AT1G07990	AT2G28360	na	4.67	SC-MS:0.28 SC-CC:0.23 SC-LC:0.20 SC-GT:0.16 SC-CX:0.13	2/150	ATFYPP3 AT5G67100	na	endomembrane system;	na
615	AT5G14220	no_paralog	na	4.66	AT-DC:1.00	2/150	AT1G62830 AT3G13682	porphyrin biosynthetic process;	na	protoporphyrinogen oxidase activity; oxidoreductase activity;
616	AT2G42540	no_paralog	COR15A	4.66	AT-CX:1.00	2/150	KIN1 KIN2	response to osmotic stress; response to cold; cold acclimation; response to freezing;	chloroplast stroma;	na
617	AT5G60040	no_paralog	NRPC1	4.66	AT-GN:0.50 CE-CX:0.29 SC-MS:0.21	3/150	AT1G62750 AT3G57300 AT4G31120	transcription;	nucleus;	DNA binding; DNA-directed RNA polymerase activity;
618	AT2G35530	AT1G32150	na	4.66	AT-DC:0.46 HS-DC:0.22 HS-CX:0.19 HS-LC:0.12	4/150	AT4G04890 ATHXK1 FD HY5	regulation of transcription, DNA-dependent;	nucleus; chloroplast;	transcription factor activity;
619	AT1G66810	no_paralog	na	4.65	CE-CX:0.66 AT-CX:0.21 SC-CC:0.13	6/150	AT3G05120 AGL13 AT3G63010 PHYE ATHXK1 AT5G27320	na	chloroplast;	nucleic acid binding;
620	AT4G20330	no_paralog	na	4.65	HS-LC:0.81 SC-MS:0.19	3/150	PIE1 HAF2 XPB2	na	chloroplast;	na
621	AT3G07910	no_paralog	na	4.65	HS-CX:1.00	4/150	AT2G44680 CKB3 CKB2 CKB1	na	endomembrane system;	na
622	AT5G42190	no_paralog	na	4.64	DM-PI:0.31 AT-LC:0.13 SC-MS:0.12 SC-CC:0.11 SC-YH:0.09 SC-LC:0.08 SC-GT:0.08 CE-CX:0.07	5/150	FKF1 LKP2 AT5G46210 ZTL MSI1	ubiquitin-dependent protein catabolic process; embryonic development ending in seed dormancy;	cytoplasm; SCF ubiquitin ligase complex;	ubiquitin-protein ligase activity; protein binding;
623	AT3G14595	no_paralog	na	4.64	AT-CX:1.00	5/150	CRY2 FKF1 KIN1 KIN2 AT5G27320	na	na	na
624	AT1G29960	no_paralog	na	4.64	AT-GN:0.59 HS-DC:0.41	4/150	HYL1 AT1G30960 REF6 ELF6	proteolysis;	membrane;	transcription factor activity; peptidase activity;
625	AT3G61420	no_paralog	na	4.64	HS-LC:0.50 SC-CC:0.23 SC-YH:0.16 SC-MS:0.11	3/150	VIP1 HAF2 XPB2	na	na	na
626	AT5G23740	AT3G48930	RPS11-BETA	4.64	AT-GN:0.51 SC-MS:0.49	3/150	AT1G62750 AT1G79280 CIP1	translation;	cytosolic small ribosomal subunit (sensu Eukaryota);	structural constituent of ribosome;
627	AT5G48570	no_paralog	na	4.64	AT-DC:0.40 CE-CX:0.36 AT-GN:0.24	7/150	AT1G30970 AT1G62750 ELF8 SPY FY MSI1 VIP2	protein folding;	na	peptidyl-prolyl cis-trans isomerase activity; calmodulin binding; FK506 binding;
628	AT3G18740	no_paralog	na	4.64	HS-CX:0.78 SC-MS:0.22	3/150	AT1G72050 AT1G79280 ELF6	translation;	intracellular; ribosome;	structural constituent of ribosome;
629	AT5G04870	AT3G10660	CPK1	4.64	HS-LC:0.55 SC-GT:0.27 SC-DC:0.08 SC-CC:0.06 SC-CX:0.04	16/150	CRY2 AT1G72050 AGL17 AT2G44680 PIE1 DDL AGL16 AGL18 CKB3 CKB2 AGL24 HY5 AGL15 CKB1 AGL31 MAF4	protein amino acid phosphorylation;	peroxisome; membrane;	kinase activity;
630	AT5G20300	no_paralog	na	4.63	AT-GN:0.53 AT-DC:0.47	2/150	HYL1 AT1G30960	na	chloroplast outer membrane;	na
631	AT5G61510	no_paralog	na	4.63	SC-CX:1.00	3/150	CRY2 AT4G08920 ATHXK1	cell differentiation;	mitochondrion;	zinc ion binding; oxidoreductase activity;
632	AT3G57870	no_paralog	AHUS5	4.63	HS-LC:0.84 CE-CX:0.16	5/150	PIL5 PIF4 DDL PIL6 MSI1	ubiquitin-dependent protein catabolic process; embryonic development ending in seed dormancy;	mitochondrion;	ubiquitin-protein ligase activity;
633	AT2G35670	no_paralog	FIS2	4.63	DM-PI:0.34 HS-LC:0.30 HS-DC:0.26 AT-LC:0.11	8/150	PFT1 AT1G62830 CLF FLD AT3G13682 FIE EZA1 MSI1	na	nucleus;	transcription factor activity;
634	AT4G15500	no_paralog	na	4.63	CE-CX:0.82 HS-LC:0.18	5/150	BAS1 AT3G05120 AT3G63010 CYP83B1 AT5G27320	metabolic process;	na	UDP-glycosyltransferase activity; transferase activity, transferring glycosyl groups; transferase activity, transferring hexosyl groups; sinapate 1-glucosyltransferase activity;
635	AT2G31740	no_paralog	na	4.62	HS-DC:0.55 AT-DC:0.26 CE-CX:0.19	3/150	AT3G06930 AT4G31120 AT5G49020	na	na	na
636	AT2G30140	no_paralog	na	4.62	CE-CX:0.83 HS-LC:0.17	5/150	BAS1 AT3G05120 AT3G63010 CYP83B1 AT5G27320	metabolic process;	na	UDP-glycosyltransferase activity; transferase activity, transferring glycosyl groups; transferase activity, transferring hexosyl groups;
637	AT3G15095	no_paralog	na	4.62	AT-CX:1.00	4/150	CRY2 PHYA AT5G02840 AT5G27320	na	chloroplast;	na
638	AT1G35670	AT4G09570	ATCDPK2	4.62	HS-LC:0.57 SC-GT:0.28 SC-DC:0.08 SC-CC:0.06	15/150	AT1G72050 AGL17 AT2G44680 PIE1 DDL AGL16 AGL18 CKB3 CKB2 AGL24 HY5 AGL15 CKB1 AGL31 MAF4	protein amino acid phosphorylation;	na	kinase activity;
639	AT3G06100	no_paralog	na	4.62	SC-CX:1.00	4/150	CRY2 AT3G26640 AT4G08920 ATHXK1	transport;	membrane;	water channel activity;
640	AT2G30150	no_paralog	na	4.62	CE-CX:0.83 HS-LC:0.17	5/150	BAS1 AT3G05120 AT3G63010 CYP83B1 AT5G27320	metabolic process;	mitochondrion;	UDP-glycosyltransferase activity; transferase activity, transferring glycosyl groups; transferase activity, transferring hexosyl groups;
641	AT4G08480	no_paralog	MAPKKK9	4.61	SC-CC:0.77 SC-TS:0.19 SC-DC:0.04	25/150	CRY2 CAL AP1 MAF1 AT1G79280 SEP4 SVP AGL17 AT2G44680 AGL20 AT3G02310 ATFYPP3 AGL16 AGL18 CKB3 AGL13 AT4G08920 AGL14 CKB2 AGL19 AGL21 FLC AGL15 AT5G47010 CKB1	protein amino acid phosphorylation;	chloroplast;	kinase activity;
642	AT5G41580	no_paralog	na	4.61	SC-LC:0.73 HS-LC:0.27	4/150	AT3G06910 DDL AT4G00690 ESD4	na	mitochondrion;	zinc ion binding;
643	AT1G69540	no_paralog	na	4.61	HS-LC:1.00	21/150	SEP3 CAL AP1 AGL12 MAF1 SEP4 SVP SHP2 AGL6 AGL20 AT3G02310 SHP1 AGL13 AGL14 AGL19 AGL21 FLC AGL8 AGL31 MAF3 AT5G65080	regulation of transcription, DNA-dependent;	nucleus;	DNA binding; transcription factor activity;
644	AT4G28360	no_paralog	na	4.61	AT-GN:0.65 AT-PG:0.35	2/150	AT1G30960 AT1G62750	translation;	ribosome;	structural constituent of ribosome;
645	AT5G13440	no_paralog	na	4.61	AT-DC:0.45 SC-CX:0.30 AT-PG:0.25	3/150	CRY2 AT1G30960 CH1	electron transport;	mitochondrion;	ubiquinol-cytochrome-c reductase activity; oxidoreductase activity;
646	AT3G02560	AT5G16130	na	4.61	HS-CX:0.52 CE-CX:0.24 SC-MS:0.24	3/150	AT1G72050 MSI1 VIP2	translation;	cytosolic ribosome (sensu Eukaryota); cytosolic small ribosomal subunit (sensu Eukaryota);	structural constituent of ribosome;
647	AT4G09570	AT1G35670	CPK4	4.61	HS-LC:0.57 SC-GT:0.28 SC-DC:0.08 SC-CC:0.06	15/150	AT1G72050 AGL17 AT2G44680 PIE1 DDL AGL16 AGL18 CKB3 CKB2 AGL24 HY5 AGL15 CKB1 AGL31 MAF4	protein amino acid phosphorylation;	na	kinase activity;
648	AT1G73480	AT1G18360	na	4.6	HS-LC:0.53 HS-DC:0.47	6/150	PIL5 PIF4 AT3G05120 PIL6 AT3G63010 AT5G27320	aromatic compound metabolic process;	chloroplast;	hydrolase activity;
649	AT3G61260	AT2G45820	na	4.6	AT-CX:1.00	3/150	PHYA PKS1 AT5G02840	na	na	binding;
650	AT1G22800	no_paralog	na	4.6	HS-DC:0.56 AT-DC:0.26 AT-PG:0.18	3/150	AT1G30960 AT3G06930 AT5G49020	na	mitochondrion;	na
651	AT3G10660	AT5G04870	CPK2	4.6	HS-LC:0.54 SC-GT:0.27 SC-DC:0.08 SC-CC:0.06 SC-CX:0.04	16/150	CRY2 AT1G72050 AGL17 AT2G44680 PIE1 DDL AGL16 AGL18 CKB3 CKB2 AGL24 HY5 AGL15 CKB1 AGL31 MAF4	protein amino acid phosphorylation;	endoplasmic reticulum membrane;	protein serine/threonine kinase activity; kinase activity;
652	AT5G51660	no_paralog	na	4.6	SC-MS:0.59 SC-LC:0.41	1/150	FY	mRNA polyadenylation; mRNA cleavage;	nucleus;	nucleic acid binding;
653	AT2G21260	no_paralog	na	4.59	SC-CX:1.00	4/150	CRY2 AT4G08920 ATHXK1 PGM	na	na	oxidoreductase activity;
654	AT5G58240	no_paralog	na	4.59	HS-CX:1.00	2/150	AT1G72050 ELF6	nucleotide metabolic process;	mitochondrion;	bis(5'-adenosyl)-triphosphatase activity;
655	AT1G79950	no_paralog	na	4.59	HS-DC:0.75 CE-CX:0.25	3/150	AT4G31120 XPB2 AT5G47010	nucleobase, nucleoside, nucleotide and nucleic acid metabolic process; nucleotide-excision repair;	mitochondrion;	nucleic acid binding; DNA binding; ATP-dependent DNA helicase activity; ATP binding; ATP-dependent helicase activity; hydrolase activity, acting on acid anhydrides, in phosphorus-containing anhydrides;
656	AT5G53000	no_paralog	TAP46	4.57	SC-CC:0.27 SC-MS:0.22 HS-LC:0.20 SC-LC:0.16 SC-GT:0.15	1/150	ATFYPP3	response to heat; response to cold;	na	protein phosphatase type 2A regulator activity;
657	AT3G51120	AT2G18090	na	4.57	AT-DC:0.69 AT-CX:0.31	2/150	AT1G61040 AT3G57300	regulation of transcription, DNA-dependent;	nucleus;	nucleic acid binding;
658	AT3G10330	no_paralog	na	4.57	HS-LC:0.74 SC-CC:0.26	3/150	ELF7 HAF2 XPB2	transcription initiation; regulation of transcription, DNA-dependent;	nucleus; cytoplasm;	RNA polymerase II transcription factor activity;
659	AT1G08410	AT2G27200	na	4.56	HS-DC:0.58 AT-DC:0.26 AT-GN:0.16	3/150	HYL1 AT1G30960 AT5G64813	na	intracellular;	GTP binding;
660	AT4G05520	no_paralog	na	4.56	HS-DC:0.71 AT-GN:0.29	3/150	HYL1 AT1G30960 AT5G64813	na	na	calcium ion binding;
661	AT5G10270	AT5G64960	na	4.56	SC-GT:0.52 SC-CC:0.19 SC-LC:0.17 SC-MS:0.11	6/150	AT1G61040 ELF7 ELF8 ATFYPP3 VIP4 AT5G67100	protein amino acid phosphorylation;	na	kinase activity;
662	AT5G17530	no_paralog	na	4.56	AT-DC:1.00	1/150	PGM	carbohydrate metabolic process;	mitochondrion;	intramolecular transferase activity, phosphotransferases;
663	AT4G11010	AT4G23900	NDPK3	4.56	HS-CX:1.00	4/150	AT1G72050 AT2G44680 TFL2 CKB1	response to oxidative stress;	mitochondrion;	nucleoside diphosphate kinase activity; ATP binding;
664	AT4G39520	no_paralog	na	4.56	HS-DC:0.74 SC-MS:0.26	3/150	AT1G30960 ELF7 AT5G64813	na	na	GTP binding;
665	AT1G03190	no_paralog	UVH6	4.56	HS-LC:0.56 SC-LC:0.24 SC-GT:0.20	2/150	HAF2 XPB2	response to heat; response to UV;	nucleus;	nucleic acid binding; DNA binding; ATP-dependent DNA helicase activity; ATP binding; ATP-dependent helicase activity; hydrolase activity, acting on acid anhydrides, in phosphorus-containing anhydrides;
666	AT5G22010	no_paralog	na	4.56	SC-MS:0.44 HS-LC:0.28 SC-CC:0.27	3/150	XPB2 CIP1 AT5G67100	defense response;	intracellular;	ATP binding;
667	AT4G20360	no_paralog	na	4.55	AT-GN:0.53 AT-CX:0.47	2/150	AT1G62750 AT2G24790	translation; translational elongation;	chloroplast thylakoid membrane;	translation elongation factor activity;
668	AT1G69523	no_paralog	na	4.55	HS-DC:0.59 AT-DC:0.28 AT-CX:0.14	3/150	TOE1 AT3G06930 AT5G49020	na	chloroplast;	methyltransferase activity;
669	AT5G51120	no_paralog	na	4.55	HS-DC:0.70 SC-MS:0.30	3/150	VRN2 AT5G47010 EMF2	na	na	RNA binding;
670	AT2G41630	AT3G57370	TFIIB	4.55	HS-LC:0.74 SC-CC:0.26	3/150	ELF7 HAF2 XPB2	transcription initiation; regulation of transcription, DNA-dependent;	transcription factor complex;	RNA polymerase II transcription factor activity;
671	AT3G23990	no_paralog	HSP60	4.55	SC-MS:0.64 HS-CX:0.36	4/150	AT3G26640 AT3G57300 TFL2 MSI1	mitochondrion organization and biogenesis; response to heat; chaperone-mediated protein complex assembly;	mitochondrion;	protein binding; ATP binding;
672	AT4G02930	no_paralog	na	4.55	AT-GN:0.72 SC-MS:0.28	2/150	AT1G62750 ATFYPP3	translation; translational elongation;	mitochondrion;	translation elongation factor activity;
673	AT1G72370	no_paralog	P40	4.55	SC-MS:0.42 CE-CX:0.29 HS-LC:0.19 AT-PG:0.11	7/150	AT1G30960 AT1G30970 PIE1 AT3G57300 TFL2 MSI1 VIP2	translation; mature ribosome assembly;	nucleus; cytoplasm; cytosolic ribosome (sensu Eukaryota); cytosolic small ribosomal subunit (sensu Eukaryota); small ribosomal subunit;	structural constituent of ribosome;
674	AT5G59440	no_paralog	na	4.55	HS-CX:0.69 SC-CC:0.31	5/150	ATARP4 AT2G44680 TFL2 CKB1 AT5G67100	dTDP biosynthetic process; dTTP biosynthetic process;	mitochondrion;	thymidylate kinase activity;
675	AT5G47430	AT4G17410	na	4.55	SC-MS:0.57 SC-LC:0.43	1/150	FY	na	na	na
676	AT1G73840	no_paralog	na	4.54	SC-MS:0.59 SC-LC:0.41	1/150	FY	RNA processing; RNA-mediated posttranscriptional gene silencing;	na	na
677	AT3G63150	no_paralog	na	4.54	AT-DC:0.63 CE-CX:0.37	2/150	AT4G31120 AT5G64813	small GTPase mediated signal transduction; protein transport;	intracellular; mitochondrion;	calcium ion binding; ATP binding; GTP binding;
678	AT5G17050	no_paralog	na	4.54	CE-CX:0.82 HS-LC:0.18	5/150	BAS1 AT3G05120 AT3G63010 CYP83B1 AT5G27320	metabolic process;	chloroplast;	UDP-glycosyltransferase activity; transferase activity, transferring glycosyl groups; anthocyanidin 3-O-glucosyltransferase activity;
679	AT2G38810	no_paralog	na	4.54	SC-CC:0.46 SC-LC:0.20 SC-MS:0.18 CE-CX:0.16	3/150	PIE1 AT3G57300 MSI1	nucleosome assembly; chromosome organization and biogenesis (sensu Eukaryota);	nucleosome; nucleus; chloroplast;	DNA binding;
680	AT3G09440	AT5G02490	na	4.54	SC-MS:0.47 SC-CX:0.23 CE-CC:0.12 HS-LC:0.10 SC-CC:0.08	10/150	CRY2 AT1G61040 ELF8 AT2G44680 AT3G57300 CKB3 ATHB-2 ATHXK1 AT5G47010 MSI1	protein folding; response to heat;	cytosol;	ATP binding;
681	AT3G10070	no_paralog	TAFII58	4.54	HS-LC:0.80 DM-PI:0.20	3/150	HAF2 FIE XPB2	transcription initiation;	transcription factor TFIID complex; chloroplast;	na
682	AT3G61040	no_paralog	CYP76C7	4.53	CE-CX:1.00	4/150	BAS1 AT3G05120 AT3G63010 AT5G27320	electron transport;	endomembrane system;	oxygen binding;
683	AT1G73690	AT1G18040	na	4.53	HS-LC:0.58 DM-PI:0.23 SC-GT:0.19	3/150	AT1G61040 HAF2 XPB2	regulation of progression through cell cycle; cell differentiation;	nucleus;	kinase activity;
684	AT5G14640	no_paralog	na	4.53	HS-LC:0.67 HS-DC:0.21 SC-CC:0.12	6/150	PFT1 PIL5 PIF4 PIL6 HY5 PGM	protein amino acid phosphorylation;	na	protein kinase activity;
685	AT5G13430	no_paralog	na	4.52	AT-DC:0.46 SC-CX:0.29 AT-PG:0.26	3/150	CRY2 AT1G30960 CH1	electron transport;	mitochondrion;	ubiquinol-cytochrome-c reductase activity; oxidoreductase activity;
686	AT3G21300	no_paralog	na	4.52	AT-DC:1.00	1/150	AT5G49020	RNA processing;	mitochondrion;	RNA methyltransferase activity;
687	AT3G48590	AT5G63470	HAP5A	4.52	HS-LC:0.39 AT-LC:0.21 SC-YH:0.12 SC-CC:0.12 SC-LC:0.09 SC-MS:0.06	3/150	VIP1 HAP2C CO	regulation of transcription, DNA-dependent;	nucleus; CCAAT-binding factor complex;	DNA binding; transcription factor activity;
688	AT1G44170	no_paralog	ALDH3H1	4.52	SC-CX:1.00	4/150	CRY2 AT3G26640 AT4G08920 ATHXK1	metabolic process;	plastid;	3-chloroallyl aldehyde dehydrogenase activity; aldehyde dehydrogenase (NAD) activity;
689	AT5G07210	no_paralog	ARR21	4.51	AT-DC:1.00	2/150	AT5G02840 TOC1	cytokinin mediated signaling; regulation of transcription;	nucleus; endomembrane system;	two-component response regulator activity; transcription factor activity;
690	AT2G42120	no_paralog	na	4.51	CE-CX:0.24 HS-LC:0.23 SC-LC:0.20 HS-CX:0.17 SC-CC:0.16	5/150	AT3G05120 AT4G31120 AT5G27320 XPB2 AT5G67100	na	na	na
691	AT3G20290	no_paralog	na	4.51	HS-DC:0.78 HS-CX:0.22	3/150	AT1G30960 HY5 AT5G64813	na	na	calcium ion binding;
692	AT1G79850	no_paralog	RPS17	4.51	AT-GN:0.70 AT-CX:0.30	2/150	AT1G62750 AT2G24790	translation;	plastid small ribosomal subunit; cytosolic small ribosomal subunit (sensu Eukaryota);	structural constituent of ribosome;
693	AT4G29390	AT2G19750	na	4.5	HS-CX:0.62 SC-MS:0.38	2/150	AT1G72050 MSI1	translation;	ribosome;	structural constituent of ribosome;
694	AT2G19750	AT4G29390 AT5G56670	na	4.5	HS-CX:0.62 SC-MS:0.38	2/150	AT1G72050 MSI1	translation;	ribosome;	structural constituent of ribosome;
695	AT3G18880	AT1G49400	na	4.5	AT-GN:0.71 AT-PG:0.29	2/150	AT1G62750 AT5G47010	translation;	cytosolic small ribosomal subunit (sensu Eukaryota);	structural constituent of ribosome;
696	AT1G27840	no_paralog	na	4.5	AT-PG:0.78 HS-LC:0.22	6/150	FVE COP1 FIE AT3G26640 XPB2 MSI1	na	heterotrimeric G-protein complex;	nucleotide binding;
697	AT1G48130	no_paralog	ATPER1	4.49	SC-CX:1.00	4/150	CRY2 AT3G26640 AT4G08920 ATHXK1	response to desiccation; maintenance of seed dormancy;	na	thioredoxin peroxidase activity; antioxidant activity;
698	AT5G13510	no_paralog	na	4.49	AT-GN:0.72 AT-CX:0.28	2/150	AT1G62750 AT2G24790	translation;	cytosolic ribosome (sensu Eukaryota); ribosome;	structural constituent of ribosome;
699	AT1G49760	no_paralog	na	4.49	SC-MS:0.51 HS-LC:0.35 SC-CC:0.14	6/150	AT3G06930 ATHXK1 FY CIP1 AT5G49020 MSI1	na	endomembrane system;	RNA binding; translation initiation factor activity;
700	AT2G38560	no_paralog	na	4.49	SC-CC:0.38 SC-MS:0.18 CE-CX:0.17 SC-GT:0.16 HS-LC:0.11	6/150	AT1G61040 ELF7 ELF8 XPB2 MSI1 VIP4	RNA elongation; regulation of transcription, DNA-dependent;	nucleus;	DNA binding; transcription factor activity;
701	AT5G23535	no_paralog	na	4.49	AT-GN:0.68 HS-CX:0.32	2/150	AT1G62750 AT4G31120	translation;	large ribosomal subunit;	structural constituent of ribosome;
702	AT1G49400	AT3G18880	na	4.48	AT-GN:0.70 AT-PG:0.30	2/150	AT1G62750 AT5G47010	translation; embryonic development ending in seed dormancy;	cytosolic small ribosomal subunit (sensu Eukaryota);	structural constituent of ribosome;
703	AT2G12940	no_paralog	na	4.48	HS-LC:0.47 HS-DC:0.28 AT-DC:0.25	5/150	AGL16 AGL18 AGL24 FD HY5	regulation of transcription, DNA-dependent;	nucleus; chloroplast;	transcription factor activity;
704	AT4G14210	no_paralog	PDS3	4.48	AT-DC:0.79 AT-PG:0.21	2/150	FLD AT3G13682	carotenoid biosynthetic process; carotene biosynthetic process;	chloroplast;	phytoene dehydrogenase activity;
705	AT3G44530	no_paralog	na	4.48	AT-PG:0.47 HS-LC:0.32 SC-DC:0.21	8/150	COP1 FIE AT3G26640 AT4G04890 SPA2 FWA AT5G47010 MSI1	negative regulation of gene expression, epigenetic;	nucleus;	nucleotide binding; protein binding;
706	AT1G68880	no_paralog	na	4.48	AT-DC:1.00	2/150	VIP1 FD	regulation of transcription, DNA-dependent;	nucleus; chloroplast;	DNA binding; transcription factor activity;
707	AT3G10800	no_paralog	na	4.48	AT-DC:1.00	2/150	VIP1 FD	regulation of transcription, DNA-dependent;	nucleus;	DNA binding; transcription factor activity;
708	AT3G04920	AT5G28060	na	4.48	HS-CX:0.71 SC-MS:0.29	2/150	AT1G72050 AT5G47010	translation; ribosome biogenesis and assembly;	ribosome;	structural constituent of ribosome;
709	AT5G14170	AT3G01890	na	4.48	HS-LC:0.50 CE-CX:0.37 HS-CX:0.13	5/150	ATARP4 PFT1 ELF8 FLD MSI1	na	nucleus;	na
710	AT1G02680	no_paralog	na	4.48	HS-LC:0.70 SC-LC:0.30	3/150	HAF2 XPB2 VIP2	transcription initiation;	transcription factor complex;	RNA polymerase II transcription factor activity;
711	AT2G34490	no_paralog	CYP710A2	4.47	AT-PG:0.52 SC-DC:0.48	2/150	BAS1 CPD	electron transport;	endomembrane system;	C-22 sterol desaturase activity; oxygen binding;
712	AT1G24190	AT1G70060	na	4.47	SC-CC:0.72 SC-MS:0.12 HS-LC:0.10 HS-CX:0.06	18/150	CAL HAP2C MAF1 SEP4 AT2G44680 AGL20 AT3G02310 AT3G57300 AGL18 AGL13 AGL14 AGL19 FLC MSI1 AGL31 MAF3 MAF4 AT5G65080	regulation of transcription, DNA-dependent; response to abscisic acid stimulus; negative regulation of transcription;	nucleus;	na
713	AT5G20000	no_paralog	RPT6A	4.46	DM-PI:0.34 CE-CX:0.21 SC-MS:0.17 HS-LC:0.17 HS-CX:0.12	9/150	PIF3 AT1G79280 ELF8 AT3G05120 ATARP6 PIL6 PIL2 XPB2 VIP2	ubiquitin-dependent protein catabolic process;	nucleus; proteasome regulatory particle, base subcomplex (sensu Eukaryota);	ATPase activity;
714	AT5G65350	AT5G10390	na	4.45	SC-MS:0.44 SC-LC:0.38 SC-GT:0.18	3/150	ATFYPP3 AT3G57300 MSI1	nucleosome assembly; chromosome organization and biogenesis (sensu Eukaryota);	nucleosome; nucleus; chloroplast;	DNA binding;
715	AT2G41860	AT3G57530	CPK14	4.45	SC-GT:0.48 HS-LC:0.15 SC-DC:0.14 SC-CC:0.11 SC-CX:0.11	9/150	CRY2 AT1G72050 AT2G44680 PIE1 DDL CKB3 CKB2 HY5 CKB1	protein amino acid phosphorylation;	na	kinase activity;
716	AT4G14680	AT3G22890	APS3	4.44	SC-CC:0.64 HS-CX:0.36	4/150	AT1G72050 AT4G31120 AT5G46210 AT5G67100	sulfate assimilation;	chloroplast;	sulfate adenylyltransferase (ATP) activity;
717	AT1G14400	AT2G02760	UBC1	4.43	SC-GT:0.40 HS-CX:0.31 SC-LC:0.29	4/150	ELF7 PIE1 ATFYPP3 TFL2	ubiquitin-dependent protein catabolic process;	mitochondrion;	ubiquitin-protein ligase activity;
718	AT1G25500	no_paralog	na	4.43	SC-CX:1.00	4/150	CRY2 AT3G26640 AT4G08920 ATHXK1	na	chloroplast;	na
719	AT3G16980	no_paralog	na	4.43	HS-LC:0.81 SC-MS:0.19	3/150	AT1G61040 HAF2 XPB2	transcription;	na	DNA binding; DNA-directed RNA polymerase activity;
720	AT5G41010	no_paralog	na	4.43	HS-LC:0.77 HS-CX:0.23	3/150	HAF2 ATARP6 XPB2	transcription;	nucleus;	DNA binding; DNA-directed RNA polymerase activity;
721	AT5G65160	AT5G10090	na	4.43	AT-DC:0.72 SC-DC:0.28	2/150	ELF8 SPY	na	na	na
722	AT1G78120	no_paralog	na	4.43	AT-DC:0.73 SC-DC:0.27	2/150	ELF8 SPY	na	mitochondrion;	na
723	AT4G17020	no_paralog	na	4.42	HS-LC:0.70 SC-LC:0.30	2/150	HAF2 XPB2	DNA repair; regulation of transcription, DNA-dependent;	nucleus; endomembrane system;	RNA polymerase II transcription factor activity;
724	AT1G12370	no_paralog	na	4.42	AT-DC:1.00	1/150	AT4G08920	photoreactive repair; UV protection;	na	DNA photolyase activity;
725	AT5G01520	no_paralog	na	4.42	AT-CX:1.00	7/150	CRY2 PHYA FKF1 AT5G02840 KIN1 KIN2 AT5G27320	na	na	protein binding; zinc ion binding;
726	AT1G18750	no_paralog	na	4.42	HS-LC:1.00	21/150	SEP3 CAL AP1 AGL12 MAF1 SEP4 SVP SHP2 AGL6 AGL20 AT3G02310 SHP1 AGL13 AGL14 AGL19 AGL21 FLC AGL8 AGL31 MAF3 AT5G65080	regulation of transcription, DNA-dependent;	nucleus; mitochondrion;	DNA binding; transcription factor activity;
727	AT5G64670	no_paralog	na	4.41	AT-GN:0.67 AT-PG:0.33	2/150	AT1G30960 AT1G62750	translation; ribosome biogenesis and assembly;	ribosome;	structural constituent of ribosome;
728	AT1G53300	AT3G14950	na	4.41	AT-DC:0.57 SC-DC:0.26 SC-MS:0.17	3/150	ELF8 SPY AT3G57300	na	na	electron carrier activity; protein disulfide oxidoreductase activity;
729	AT4G04460	AT1G62290	na	4.41	HS-DC:0.59 SC-CX:0.41	3/150	CRY2 ATARP4 ATHXK1	proteolysis;	endomembrane system;	pepsin A activity;
730	AT4G29430	AT2G19720	na	4.41	AT-GN:0.70 AT-PG:0.30	2/150	AT1G62750 AT5G47010	translation;	mitochondrion; cytosolic small ribosomal subunit (sensu Eukaryota);	structural constituent of ribosome;
731	AT3G56150	no_paralog	EIF3C	4.41	SC-MS:0.83 HS-LC:0.17	8/150	ELF7 ELF8 AT2G44680 DDL CKB3 CKB2 CKB1 MSI1	translational initiation;	eukaryotic translation initiation factor 3 complex;	translation initiation factor activity;
732	AT5G59350	no_paralog	na	4.4	AT-CX:1.00	7/150	CRY2 PHYA PKS1 SVP AT3G05120 AT5G02840 AT5G27320	na	endomembrane system;	na
733	AT5G12180	no_paralog	CPK17	4.4	HS-LC:0.52 SC-GT:0.28 SC-DC:0.08 SC-CC:0.06 SC-CX:0.05	16/150	CRY2 AT1G72050 AGL17 AT2G44680 PIE1 DDL AGL16 AGL18 CKB3 CKB2 AGL24 HY5 AGL15 CKB1 AGL31 MAF4	protein amino acid phosphorylation;	na	kinase activity;
734	AT5G28060	AT3G04920	na	4.4	HS-CX:0.72 SC-MS:0.28	2/150	AT1G72050 AT5G47010	translation; ribosome biogenesis and assembly;	cytosolic ribosome (sensu Eukaryota); ribosome;	structural constituent of ribosome;
735	AT5G19360	no_paralog	CPK34	4.4	HS-LC:0.52 SC-GT:0.28 SC-DC:0.08 SC-CC:0.06 SC-CX:0.05	16/150	CRY2 AT1G72050 AGL17 AT2G44680 PIE1 DDL AGL16 AGL18 CKB3 CKB2 AGL24 HY5 AGL15 CKB1 AGL31 MAF4	protein amino acid phosphorylation;	na	kinase activity;
736	AT3G58560	no_paralog	na	4.4	SC-CC:0.32 SC-GT:0.26 SC-LC:0.23 SC-MS:0.19	5/150	AT1G61040 ELF7 PIE1 VIP2 AT5G67100	na	na	hydrolase activity;
737	AT1G30580	no_paralog	na	4.4	SC-MS:0.40 HS-CX:0.25 HS-DC:0.20 CE-CX:0.14	7/150	CRY2 AT1G30960 AT2G44680 AT3G57300 EZA1 TFL2 VIP2	na	na	GTP binding;
738	AT2G27070	no_paralog	ARR13	4.39	AT-DC:1.00	2/150	AT5G02840 TOC1	cytokinin mediated signaling;	endomembrane system;	two-component response regulator activity; transcription factor activity;
739	AT5G15450	no_paralog	na	4.39	SC-CX:1.00	3/150	CRY2 AT4G08920 ATHXK1	response to heat; chloroplast organization and biogenesis;	chloroplast;	ATP binding; ATPase activity;
740	AT2G25140	no_paralog	na	4.39	SC-CX:1.00	3/150	CRY2 AT4G08920 ATHXK1	response to heat;	mitochondrion;	ATP binding; ATPase activity;
741	AT5G44635	no_paralog	na	4.38	SC-CC:0.86 HS-CX:0.14	16/150	CAL MAF1 SEP4 AGL20 AT3G02310 AGL18 AGL13 EZA1 AGL14 AGL19 FLC TFL2 AGL31 MAF3 MAF4 AT5G65080	DNA replication initiation;	na	DNA binding; ATP binding; DNA-dependent ATPase activity;
742	AT1G33950	no_paralog	na	4.38	AT-GN:0.66 HS-DC:0.34	2/150	HYL1 AT1G30960	response to bacterium;	na	GTP binding;
743	AT2G28450	no_paralog	na	4.38	HS-DC:0.77 AT-GN:0.23	3/150	AT3G06930 PHYE AT5G49020	na	na	nucleic acid binding;
744	AT2G19720	AT4G29430	na	4.38	AT-GN:0.70 AT-PG:0.30	2/150	AT1G30960 AT1G62750	translation;	cytosolic small ribosomal subunit (sensu Eukaryota);	structural constituent of ribosome;
745	AT1G77470	no_paralog	na	4.38	CE-CX:0.52 SC-MS:0.29 HS-LC:0.19	7/150	ELF7 AT3G05120 FIE XPB2 CIP1 VIP4 AT5G67100	na	DNA replication factor C complex;	ATPase activity;
746	AT2G41670	no_paralog	na	4.38	HS-DC:0.68 AT-DC:0.32	2/150	AT1G30960 AT5G64813	na	intracellular;	GTP binding;
747	AT5G58370	no_paralog	na	4.37	HS-DC:0.53 AT-DC:0.25 AT-PG:0.21	2/150	AT1G30960 AT5G64813	na	mitochondrion;	GTP binding;
748	AT2G22740	no_paralog	SUVH6	4.37	HS-LC:0.70 HS-YH:0.30	2/150	TFL2 MSI1	histone methylation;	nucleus;	methyltransferase activity;
749	AT2G27200	AT1G08410	na	4.37	HS-DC:0.69 AT-DC:0.31	2/150	AT1G30960 AT5G64813	na	intracellular;	GTP binding;
750	AT1G54690	no_paralog	na	4.37	SC-MS:0.69 HS-LC:0.13 SC-LC:0.12 SC-GT:0.06	15/150	AT1G61040 ELF8 AT2G44680 AGL20 PIE1 AT3G57300 CKB3 AGL14 AGL19 ATHXK1 AT4G31120 FY CIP1 MSI1 AT5G67100	nucleosome assembly; chromosome organization and biogenesis (sensu Eukaryota);	nucleosome; nucleus; chloroplast;	DNA binding;
751	AT4G16765	no_paralog	na	4.37	AT-PG:1.00	1/150	AT1G78440	na	na	oxidoreductase activity;
752	AT3G57530	AT2G41860	CPK32	4.37	SC-GT:0.48 HS-LC:0.14 SC-DC:0.14 SC-CX:0.12 SC-CC:0.11	9/150	CRY2 AT1G72050 AT2G44680 PIE1 DDL CKB3 CKB2 HY5 CKB1	protein amino acid phosphorylation; response to salt stress; abscisic acid mediated signaling;	nucleus;	calcium-dependent protein kinase C activity; protein binding; kinase activity;
753	AT1G78410	no_paralog	na	4.36	AT-CX:1.00	1/150	SMZ	na	na	na
754	AT3G23780	no_paralog	NRPD2a	4.36	AT-GN:0.68 AT-CX:0.32	2/150	AT1G62750 AT3G57300	DNA methylation; transcription; RNA interference, production of siRNA; RNA-mediated gene silencing; RNA-mediated posttranscriptional gene silencing;	DNA-directed RNA polymerase IV complex; nucleus; nuclear heterochromatin; RNA polymerase complex;	DNA binding; DNA-directed RNA polymerase activity;
755	AT1G20000	no_paralog	na	4.36	HS-LC:1.00	2/150	HAF2 XPB2	transcription;	nucleus; chloroplast;	transcription initiation factor activity;
756	AT3G20810	no_paralog	na	4.35	AT-DC:1.00	2/150	REF6 ELF6	na	na	transcription factor activity;
757	AT5G19840	no_paralog	na	4.35	AT-DC:1.00	2/150	REF6 ELF6	na	na	na
758	AT4G21430	no_paralog	na	4.35	AT-DC:1.00	2/150	REF6 ELF6	na	na	transcription factor activity;
759	AT3G45880	no_paralog	na	4.35	AT-DC:1.00	2/150	REF6 ELF6	na	na	na
760	AT4G20340	no_paralog	na	4.35	HS-LC:1.00	2/150	HAF2 XPB2	transcription initiation from RNA polymerase II promoter;	transcription factor TFIIE complex;	transcription initiation factor activity;
761	AT5G49430	no_paralog	na	4.35	AT-PG:0.75 AT-DC:0.25	5/150	FVE HAF2 FIE AT3G26640 MSI1	na	na	nucleotide binding;
762	AT5G61140	no_paralog	na	4.35	SC-DC:0.85 SC-MS:0.15	4/150	ELF8 PIE1 AT3G57300 XPB2	na	mitochondrion;	ATP-dependent helicase activity;
763	AT2G31300	no_paralog	ARPC1b	4.35	AT-PG:0.45 SC-DC:0.38 HS-DC:0.17	6/150	FVE COP1 FIE AT3G26640 FY MSI1	actin filament organization;	nucleus; cytoplasm; Arp2/3 protein complex;	nucleotide binding;
764	AT5G10940	no_paralog	na	4.34	AT-PG:0.74 HS-DC:0.26	5/150	FVE COP1 FIE AT3G26640 MSI1	na	na	nucleotide binding;
765	AT5G65630	AT5G10550	na	4.34	SC-LC:0.49 AT-DC:0.20 AT-CX:0.16 SC-MS:0.15	7/150	ELF4 AT2G44680 PIE1 HAF2 CKB3 CKB2 CKB1	na	na	DNA binding;
766	AT2G02760	AT1G14400	ATUBC2	4.34	SC-GT:0.40 HS-CX:0.31 SC-LC:0.29	4/150	ELF7 PIE1 ATFYPP3 TFL2	ubiquitin-dependent protein catabolic process; UV protection;	mitochondrion;	ubiquitin-protein ligase activity;
767	AT4G34360	no_paralog	na	4.34	HS-DC:0.68 AT-DC:0.32	2/150	AT3G06930 AT5G49020	na	na	catalytic activity;
768	AT5G57280	no_paralog	na	4.34	HS-DC:0.68 AT-DC:0.32	2/150	AT3G06930 AT5G49020	na	na	na
769	AT4G11920	AT4G22910	na	4.34	AT-PG:0.35 AT-DC:0.26 SC-CC:0.13 SC-DC:0.13 SC-CX:0.12	5/150	FVE FIE AT3G26640 AGL21 AT5G46210	signal transduction;	heterotrimeric G-protein complex;	signal transducer activity;
770	AT5G57960	no_paralog	na	4.33	HS-DC:1.00	2/150	AT1G30960 AT5G64813	na	chloroplast;	GTP binding;
771	AT5G09920	no_paralog	RPB15.9	4.33	HS-LC:1.00	2/150	HAF2 XPB2	na	na	na
772	AT5G63950	no_paralog	na	4.33	HS-DC:1.00	2/150	XPB2 AT5G47010	na	mitochondrion;	DNA binding; helicase activity; ATP binding;
773	AT2G30910	no_paralog	na	4.33	AT-PG:0.45 SC-DC:0.38 HS-DC:0.17	6/150	FVE COP1 FIE AT3G26640 FY MSI1	actin filament organization;	nucleus; cytoplasm; Arp2/3 protein complex;	nucleotide binding;
774	AT1G48350	no_paralog	na	4.33	AT-GN:0.70 AT-CX:0.30	2/150	AT1G62750 AT2G24790	translation; ribosome biogenesis and assembly;	ribosome;	structural constituent of ribosome;
775	AT3G53390	AT2G37160	na	4.33	AT-PG:0.67 HS-DC:0.19 CE-CX:0.14	5/150	FVE COP1 FIE AT3G26640 MSI1	na	na	nucleotide binding;
776	AT1G78010	no_paralog	na	4.32	HS-DC:1.00	2/150	AT1G30960 AT5G64813	tRNA modification;	intracellular; mitochondrion;	GTPase activity;
777	AT1G08880	no_paralog	na	4.32	SC-MS:0.69 HS-LC:0.13 SC-LC:0.12 SC-GT:0.06	15/150	AT1G61040 ELF8 AT2G44680 AGL20 PIE1 AT3G57300 CKB3 AGL14 AGL19 ATHXK1 AT4G31120 FY CIP1 MSI1 AT5G67100	nucleosome assembly; chromosome organization and biogenesis (sensu Eukaryota);	nucleosome; nucleus; chloroplast;	DNA binding;
778	AT1G19250	no_paralog	na	4.32	AT-DC:0.69 AT-PG:0.31	2/150	CH1 AT1G62830	electron transport; hypersensitive response; defense response signaling pathway, resistance gene-dependent; response to other organism;	endomembrane system;	monooxygenase activity;
779	AT4G23650	no_paralog	CDPK6	4.32	HS-LC:0.52 SC-GT:0.28 SC-DC:0.08 SC-CC:0.06 SC-CX:0.05	16/150	CRY2 AT1G72050 AGL17 AT2G44680 PIE1 DDL AGL16 AGL18 CKB3 CKB2 AGL24 HY5 AGL15 CKB1 AGL31 MAF4	protein amino acid phosphorylation; abscisic acid mediated signaling; regulation of stomatal movement;	chloroplast;	kinase activity;
780	AT3G04240	no_paralog	SEC	4.32	HS-LC:1.00	7/150	AGL17 AGL16 AGL18 AGL24 AGL15 AGL31 MAF4	protein amino acid O-linked glycosylation;	chloroplast;	transferase activity, transferring glycosyl groups;
781	AT5G04940	no_paralog	SUVH1	4.32	HS-LC:0.39 AT-DC:0.39 HS-YH:0.22	4/150	CLF EZA1 TFL2 MSI1	regulation of gene expression, epigenetic;	nucleus;	histone methyltransferase activity;
782	AT5G59230	no_paralog	na	4.31	HS-LC:1.00	2/150	HAF2 XPB2	na	na	na
783	AT2G25280	no_paralog	na	4.31	SC-CX:0.52 CE-CX:0.48	8/150	CRY2 BAS1 AT3G05120 AT3G26640 AT3G63010 AT4G08920 ATHXK1 AT5G27320	na	na	na
784	AT3G44300	no_paralog	NIT2	4.31	CE-CX:1.00	4/150	BAS1 AT3G05120 AT3G63010 AT5G27320	response to bacterium; indoleacetic acid biosynthetic process;	na	nitrilase activity;
785	AT3G44310	AT5G22300	NIT1	4.31	CE-CX:1.00	4/150	BAS1 AT3G05120 AT3G63010 AT5G27320	indoleacetic acid biosynthetic process;	na	nitrilase activity;
786	AT1G03280	no_paralog	na	4.31	HS-LC:0.81 SC-MS:0.19	3/150	HAF2 XPB2 MSI1	transcription initiation from RNA polymerase II promoter;	transcription factor TFIIE complex;	transcription initiation factor activity;
787	AT2G22360	AT4G39960	na	4.3	SC-CX:0.92 SC-MS:0.08	4/150	CRY2 AT3G26640 AT4G08920 ATHXK1	protein folding;	chloroplast thylakoid membrane;	heat shock protein binding; unfolded protein binding;
788	AT2G44350	AT3G60100	ATCS	4.3	SC-CX:1.00	3/150	CRY2 AT4G08920 ATHXK1	tricarboxylic acid cycle;	mitochondrion;	ATP citrate synthase activity; citrate (Si)-synthase activity;
789	AT5G40440	no_paralog	ATMKK3	4.3	SC-CC:0.76 SC-GT:0.24	20/150	CAL AP1 MAF1 SEP4 SVP AGL17 AGL20 AT3G02310 AGL16 AGL18 AGL13 AGL14 AGL19 AGL21 FLC AGL15 AGL31 MAF3 MAF4 AT5G65080	MAPKKK cascade;	intracellular;	MAP kinase kinase activity;
790	AT4G38540	no_paralog	na	4.3	HS-DC:1.00	3/150	AT1G62830 FLD AT3G13682	electron transport; metabolic process;	na	monooxygenase activity;
791	AT1G64600	no_paralog	na	4.3	HS-DC:1.00	2/150	AT3G06930 AT5G49020	na	na	na
792	AT4G16265	no_paralog	na	4.3	HS-LC:0.81 SC-MS:0.19	3/150	AT1G61040 HAF2 XPB2	transcription;	na	DNA binding; DNA-directed RNA polymerase activity;
793	AT1G11910	AT1G62290	na	4.29	HS-DC:0.82 SC-CX:0.18	2/150	ATARP4 ATHXK1	proteolysis;	endomembrane system;	pepsin A activity;
794	AT2G24490	no_paralog	na	4.29	DM-PI:0.35 HS-CX:0.27 HS-LC:0.23 CE-CX:0.16	5/150	ATFYPP3 AT4G04890 FWA XPB2 MSI1	DNA replication; DNA repair; gene silencing;	nucleus;	protein binding;
795	AT3G54140	AT2G38100	na	4.29	AT-CX:1.00	4/150	CRY2 PHYA AT5G02840 AT5G27320	oligopeptide transport;	membrane;	transporter activity;
796	AT5G26130	no_paralog	na	4.29	CE-CX:1.00	4/150	BAS1 AT3G05120 AT3G63010 AT5G27320	na	extracellular region;	na
797	AT2G47440	AT3G62570	na	4.28	AT-DC:1.00	2/150	ELF8 SPY	protein folding;	na	heat shock protein binding;
798	AT5G44330	AT4G20900	na	4.28	AT-DC:1.00	2/150	ELF8 SPY	na	mitochondrion;	na
799	AT3G62570	AT2G47440	na	4.28	AT-DC:1.00	2/150	ELF8 SPY	protein folding;	na	heat shock protein binding;
800	AT3G51280	no_paralog	na	4.28	AT-DC:1.00	2/150	ELF8 SPY	na	na	na
801	AT5G21990	no_paralog	na	4.28	AT-DC:1.00	2/150	ELF8 SPY	na	na	na
802	AT3G16760	no_paralog	na	4.28	AT-DC:1.00	2/150	ELF8 SPY	na	chloroplast;	na
803	AT4G17410	AT5G47430	na	4.28	SC-MS:0.58 SC-LC:0.42	1/150	FY	na	na	na
804	AT5G59160	AT3G46820 AT2G29400	TOPP2	4.28	SC-CC:0.51 SC-MS:0.29 SC-LC:0.20	4/150	ATFYPP3 ATHXK1 FY AT5G46210	protein amino acid dephosphorylation;	protein phosphatase type 1 complex;	protein phosphatase type 1 activity; protein serine/threonine phosphatase activity;
805	AT3G21560	AT4G15480	na	4.27	CE-CX:0.81 HS-LC:0.19	5/150	BAS1 AT3G05120 AT3G63010 CYP83B1 AT5G27320	metabolic process;	cytoplasm;	UDP-glycosyltransferase activity; sinapate 1-glucosyltransferase activity;
806	AT1G16970	no_paralog	na	4.27	SC-GT:0.35 SC-MS:0.26 HS-LC:0.17 SC-CC:0.11 SC-LC:0.11	8/150	AT1G79280 AT3G06910 AT3G57300 AT4G00690 ESD4 TFL2 MSI1 AT5G67100	telomere maintenance; DNA repair;	nucleus; DNA-dependent protein kinase complex;	double-stranded DNA binding; protein binding;
807	AT2G21790	no_paralog	na	4.27	HS-CX:0.44 SC-CX:0.21 SC-CC:0.20 SC-GT:0.15	5/150	ATARP4 ELF7 EZA1 TFL2 AT5G67100	DNA replication;	ribonucleoside-diphosphate reductase complex;	ribonucleoside-diphosphate reductase activity;
808	AT2G30400	AT1G06920	na	4.27	AT-CX:1.00	1/150	CYP83B1	na	na	na
809	AT1G65360	no_paralog	na	4.27	HS-LC:1.00	5/150	HAP2C AT4G04890 ATHB-2 FWA HY5	regulation of transcription, DNA-dependent;	nucleus;	DNA binding; transcription factor activity;
810	AT5G41020	no_paralog	na	4.27	SC-CC:0.73 HS-LC:0.27	7/150	CAL SEP4 AGL20 AGL13 AGL14 AGL19 XPB2	na	nucleus;	DNA binding; transcription factor activity;
811	AT3G20210	no_paralog	DELTA-VPE	4.26	CE-CX:1.00	4/150	BAS1 AT3G05120 AT3G63010 AT5G27320	proteolysis; vacuolar protein processing or maturation; seed coat development; programmed cell death;	extracellular space;	cysteine-type endopeptidase activity; caspase activity;
812	AT3G12800	no_paralog	na	4.26	CE-CX:1.00	5/150	BAS1 AT3G05120 AT3G63010 AT5G27320 VIP2	metabolic process;	na	oxidoreductase activity;
813	AT2G37160	AT3G53390	na	4.26	AT-PG:0.65 HS-DC:0.20 CE-CX:0.15	5/150	FVE COP1 FIE AT3G26640 MSI1	na	na	nucleotide binding;
814	AT5G63960	no_paralog	na	4.26	CE-CX:0.60 HS-LC:0.24 SC-GT:0.16	6/150	AT3G05120 FIE AT5G27320 XPB2 MSI1 AT5G67100	DNA replication;	nucleus; mitochondrion;	DNA-directed DNA polymerase activity;
815	AT5G20570	AT3G42830	RBX1	4.26	HS-LC:0.35 SC-MS:0.15 SC-CC:0.15 SC-LC:0.12 CE-CX:0.12 SC-GT:0.11	3/150	ELF7 CAND1 AT5G46210	response to auxin stimulus; protein ubiquitination;	SCF ubiquitin ligase complex; Cul3-RING ubiquitin ligase complex;	protein binding;
816	AT1G17470	AT1G72660	ATDRG1	4.26	HS-DC:1.00	2/150	AT1G30960 AT5G64813	na	cytoplasmic membrane-bound vesicle;	GTPase activity; GTP binding;
817	AT5G49450	no_paralog	na	4.26	AT-DC:1.00	3/150	VIP1 FD HY5	regulation of transcription, DNA-dependent;	nucleus; chloroplast;	DNA binding; transcription factor activity;
818	AT2G47110	AT3G62250	UBQ6	4.26	HS-CX:1.00	1/150	AT1G72050	ubiquitin-dependent protein catabolic process; protein ubiquitination during ubiquitin-dependent protein catabolic process;	intracellular;	protein binding;
819	AT1G62290	AT1G11910 AT4G04460	na	4.25	HS-DC:0.82 SC-CX:0.18	2/150	ATARP4 ATHXK1	proteolysis;	endomembrane system;	pepsin A activity;
820	AT5G60340	no_paralog	na	4.25	HS-LC:1.00	2/150	HAF2 XPB2	metabolic process;	mitochondrion;	oxidoreductase activity;
821	AT4G24440	no_paralog	na	4.25	HS-LC:1.00	2/150	HAF2 XPB2	transcription initiation from RNA polymerase II promoter;	transcription factor TFIIA complex;	RNA polymerase II transcription factor activity;
822	AT3G21060	no_paralog	na	4.24	AT-PG:0.32 CE-CX:0.26 SC-DC:0.21 SC-LC:0.09 HS-LC:0.08 SC-MS:0.04	10/150	AT1G61040 FVE COP1 DDL FIE AT3G26640 FY AT5G46210 MSI1 VIP4	na	heterotrimeric G-protein complex;	nucleotide binding;
823	AT5G59180	no_paralog	na	4.24	HS-LC:1.00	2/150	HAF2 XPB2	transcription;	mitochondrion;	DNA-directed RNA polymerase activity;
824	AT1G72660	AT1G17470	na	4.24	HS-DC:1.00	2/150	AT1G30960 AT5G64813	na	na	GTP binding;
825	AT4G23800	AT4G11080	na	4.24	HS-LC:1.00	2/150	HAF2 XPB2	regulation of transcription, DNA-dependent;	chloroplast;	transcription factor activity;
826	AT5G65900	no_paralog	na	4.24	CE-CX:0.40 SC-MS:0.37 SC-DC:0.23	14/150	AT1G30970 BAS1 AT2G44680 AT3G05120 PIE1 AT3G57300 CKB3 AT3G63010 CKB2 AT5G27320 XPB2 CIP1 CKB1 VIP2	na	na	ATP-dependent helicase activity;
827	AT5G05320	no_paralog	na	4.23	HS-DC:1.00	3/150	AT1G62830 FLD AT3G13682	electron transport; metabolic process;	na	monooxygenase activity;
828	AT1G77320	no_paralog	MEI1	4.23	HS-CX:0.68 HS-LC:0.32	6/150	ATARP4 CLF REF6 EZA1 ELF6 TFL2	response to DNA damage stimulus; meiotic recombination; male meiosis; female meiosis;	intracellular;	transcription coactivator activity;
829	AT4G03280	no_paralog	PETC	4.23	AT-DC:0.63 AT-CX:0.37	2/150	CH1 AT1G62750	photosynthetic electron transport in cytochrome b6/f; nonphotochemical quenching;	cytochrome b6f complex; chloroplast thylakoid membrane;	electron transporter, transferring electrons from cytochrome b6/f complex of photosystem II activity;
830	AT4G00100	no_paralog	ATRPS13A	4.23	HS-CX:1.00	1/150	AT1G72050	cytokinesis by cell plate formation; translation; leaf morphogenesis; trichome morphogenesis;	cytosolic small ribosomal subunit (sensu Eukaryota);	structural constituent of ribosome;
831	AT1G06230	no_paralog	na	4.23	SC-LC:0.58 AT-DC:0.23 SC-MS:0.19	6/150	AT2G44680 PIE1 HAF2 CKB3 CKB2 CKB1	na	na	DNA binding;
832	AT1G50920	no_paralog	na	4.23	HS-CX:0.49 HS-DC:0.24 CE-CX:0.15 SC-MS:0.11	6/150	AT1G30960 AT1G30970 AT2G44680 FLD EZA1 TFL2	na	na	nucleotide binding;
833	AT3G23080	AT4G14500	na	4.22	AT-DC:1.00	2/150	AT4G04890 FWA	na	mitochondrion;	na
834	AT3G62250	AT2G47110	na	4.22	HS-CX:1.00	1/150	AT1G72050	protein ubiquitination during ubiquitin-dependent protein catabolic process;	intracellular; ribosome;	protein binding;
835	AT4G15480	AT3G21560	na	4.22	CE-CX:0.81 HS-LC:0.19	5/150	BAS1 AT3G05120 AT3G63010 CYP83B1 AT5G27320	response to UV-B;	na	UDP-glycosyltransferase activity; transferase activity, transferring glycosyl groups; sinapate 1-glucosyltransferase activity;
836	AT3G60770	no_paralog	na	4.22	HS-CX:1.00	1/150	AT1G72050	translation;	cytosolic ribosome (sensu Eukaryota); cytosolic small ribosomal subunit (sensu Eukaryota);	structural constituent of ribosome;
837	AT2G40010	no_paralog	na	4.22	HS-CX:0.42 CE-CC:0.39 SC-MS:0.19	3/150	AT1G72050 CIP1 MSI1	translation; translational elongation;	ribosome;	structural constituent of ribosome;
838	AT1G60620	no_paralog	ATRPAC43	4.21	SC-MS:0.45 HS-LC:0.32 SC-CC:0.23	4/150	ATFYPP3 AT3G57300 XPB2 CIP1	transcription;	nucleus;	DNA binding; DNA-directed RNA polymerase activity;
839	AT3G06830	AT5G49180	na	4.21	AT-CX:1.00	1/150	PIF3	cell wall modification;	cellulose and pectin-containing cell wall;	pectinesterase activity;
840	AT2G37790	AT3G53880	na	4.21	SC-CX:0.51 HS-MS:0.32 SC-CC:0.17	6/150	CRY2 PIF4 PIL6 AT4G08920 ATHXK1 VIP4	na	na	oxidoreductase activity;
841	AT5G07300	AT5G61900	BON2	4.21	HS-CX:1.00	4/150	ATARP4 AT1G30970 FIE TFL2	na	na	calcium-dependent phospholipid binding;
842	AT1G33730	no_paralog	CYP76C5	4.21	CE-CX:1.00	4/150	BAS1 AT3G05120 AT3G63010 AT5G27320	electron transport;	na	oxygen binding;
843	AT3G07610	no_paralog	na	4.21	AT-DC:1.00	2/150	REF6 ELF6	na	na	transcription factor activity;
844	AT1G32750	no_paralog	HAF01	4.21	HS-LC:0.81 HS-CX:0.19	4/150	REF6 ELF6 TFL2 XPB2	ubiquitin cycle;	na	DNA binding;
845	AT5G64270	no_paralog	na	4.21	CE-CX:0.71 HS-LC:0.29	5/150	ELF8 AT3G05120 DDL AT5G27320 MSI1	mRNA processing;	na	na
846	AT4G04695	no_paralog	CPK31	4.2	HS-LC:0.55 SC-GT:0.30 SC-DC:0.08 SC-CC:0.07	15/150	AT1G72050 AGL17 AT2G44680 PIE1 DDL AGL16 AGL18 CKB3 CKB2 AGL24 HY5 AGL15 CKB1 AGL31 MAF4	protein amino acid phosphorylation; response to salicylic acid stimulus;	na	kinase activity;
847	AT3G11620	no_paralog	na	4.2	HS-DC:1.00	3/150	PIL5 PIF4 PIL6	na	na	na
848	AT1G17770	no_paralog	SUVH7	4.2	HS-LC:0.40 HS-YH:0.26 AT-DC:0.21 AT-PG:0.13	3/150	EZA1 TFL2 MSI1	chromatin modification;	nucleus;	zinc ion binding; histone-lysine N-methyltransferase activity;
849	AT1G22370	no_paralog	na	4.2	CE-CX:0.69 HS-LC:0.16 AT-CX:0.15	6/150	CRY2 BAS1 AT3G05120 AT3G63010 CYP83B1 AT5G27320	metabolic process;	chloroplast;	transferase activity, transferring glycosyl groups;
850	AT1G02340	no_paralog	HFR1	4.2	AT-LC:1.00	2/150	PIF3 COP1	signal transduction; red, far-red light phototransduction; response to light intensity; blue light signaling pathway;	nucleus;	DNA binding; transcription factor activity; protein binding;
851	AT1G43850	no_paralog	SEU	4.2	AT-LC:1.00	2/150	SEP3 AP1	multicellular organismal development; regulation of flower development;	chloroplast;	DNA binding; transcription cofactor activity; protein binding;
852	AT4G24210	no_paralog	SLY1	4.2	AT-LC:1.00	2/150	GAI RGA1	positive regulation of gibberellic acid mediated signaling;	nucleus;	na
853	AT4G27090	no_paralog	na	4.2	HS-CX:1.00	1/150	AT1G72050	translation; ribosome biogenesis and assembly;	cytosolic ribosome (sensu Eukaryota); ribosome;	structural constituent of ribosome;
854	AT1G23740	no_paralog	na	4.19	SC-CX:0.80 AT-CX:0.20	3/150	AT2G24790 SHP2 SHP1	na	chloroplast;	zinc ion binding;
855	AT1G54250	no_paralog	ATRPABC16.5	4.19	HS-LC:1.00	2/150	HAF2 XPB2	transcription;	na	DNA-directed RNA polymerase activity;
856	AT3G59600	no_paralog	na	4.19	HS-LC:1.00	2/150	HAF2 XPB2	transcription;	na	DNA-directed RNA polymerase activity;
857	AT3G26570	no_paralog	PHT2;1	4.19	SC-CC:0.62 SC-CX:0.38	6/150	AP1 SVP AGL17 AGL16 AGL21 AGL15	phosphate transport;	chloroplast envelope;	low affinity phosphate transporter activity;
858	AT1G50310	AT3G19930	na	4.19	SC-CX:0.65 SC-CC:0.35	4/150	CRY2 HAP2C AT3G26640 ATHXK1	transport; carbohydrate transport;	membrane;	sugar porter activity; carbohydrate transporter activity;
859	AT1G75950	no_paralog	SKP1	4.19	DM-PI:0.35 AT-LC:0.15 SC-MS:0.12 SC-CC:0.11 SC-YH:0.10 SC-GT:0.09 SC-LC:0.09	4/150	FKF1 LKP2 AT5G46210 ZTL	ubiquitin-dependent protein catabolic process; mitosis; male meiosis; negative regulation of DNA recombination;	ubiquitin ligase complex; nucleus; cytoplasm; spindle; phragmoplast; SCF ubiquitin ligase complex;	ubiquitin-protein ligase activity; protein binding;
860	AT3G43810	no_paralog	CAM7	4.19	SC-LC:0.62 CE-CX:0.16 HS-CX:0.11 SC-MS:0.10	8/150	AT1G79280 ELF8 AT2G44680 CKB3 CKB2 TFL2 CKB1 VIP2	detection of calcium ion; calcium-mediated signaling;	na	calcium ion binding;
861	AT3G04770	no_paralog	na	4.19	SC-MS:0.50 AT-PG:0.20 HS-LC:0.18 CE-CX:0.12	7/150	AT1G30960 AT1G79280 PIE1 AT3G57300 TFL2 MSI1 VIP2	translation;	cytosolic small ribosomal subunit (sensu Eukaryota);	structural constituent of ribosome;
862	AT2G29500	AT1G07400	na	4.19	SC-CX:0.67 CE-CC:0.19 SC-CC:0.14	5/150	CRY2 REF6 AT4G08920 ATHXK1 MSI1	response to oxidative stress; response to heat; response to high light intensity; response to hydrogen peroxide;	chloroplast;	na
863	AT5G65310	AT2G22430	ATHB5	4.19	HS-LC:1.00	7/150	AGL17 AGL16 AGL18 AGL24 AGL15 AGL31 MAF4	regulation of transcription, DNA-dependent; abscisic acid mediated signaling;	nucleus;	transcription factor activity;
864	AT5G51130	no_paralog	na	4.18	HS-DC:1.00	2/150	AT3G06930 AT5G49020	na	na	na
865	AT5G56030	no_paralog	HSP81-2	4.18	SC-MS:0.42 SC-CC:0.19 SC-CX:0.18 HS-CX:0.11 SC-LC:0.10	9/150	CRY2 AT1G72050 PIE1 AT3G57300 ATHXK1 AT4G31120 FY XPB2 AT5G46210	protein folding; response to heat; heat acclimation;	endomembrane system;	ATP binding;
866	AT2G31320	no_paralog	na	4.18	HS-CX:0.77 HS-LC:0.23	4/150	AT1G30960 FLD ELF6 MSI1	DNA repair; protein amino acid ADP-ribosylation;	nucleus;	DNA binding; NAD+ ADP-ribosyltransferase activity;
867	AT4G24830	no_paralog	na	4.18	SC-CC:1.00	21/150	SEP3 CAL AGL12 MAF1 SEP4 SHP2 AGL6 AGL20 AT3G02310 AGL18 SHP1 AGL13 AGL14 AGL19 AGL24 FLC AGL8 AGL31 MAF3 MAF4 AT5G65080	arginine biosynthetic process;	chloroplast;	argininosuccinate synthase activity; ATP binding;
868	AT1G69526	no_paralog	na	4.18	HS-DC:0.68 AT-DC:0.32	2/150	AT3G06930 AT5G49020	na	chloroplast;	methyltransferase activity;
869	AT3G22320	no_paralog	ATRPABC24.3	4.17	HS-LC:1.00	2/150	HAF2 XPB2	transcription;	na	DNA binding; DNA-directed RNA polymerase activity;
870	AT1G52980	no_paralog	na	4.17	CE-CX:0.58 HS-DC:0.25 SC-CX:0.18	6/150	AT1G30960 BAS1 AT3G05120 REF6 AT3G63010 AT5G27320	na	intracellular;	GTP binding;
871	AT4G04710	AT4G21940 AT1G61950	CPK22	4.17	HS-LC:0.55 SC-GT:0.30 SC-DC:0.08 SC-CC:0.07	15/150	AT1G72050 AGL17 AT2G44680 PIE1 DDL AGL16 AGL18 CKB3 CKB2 AGL24 HY5 AGL15 CKB1 AGL31 MAF4	protein amino acid phosphorylation;	na	kinase activity;
872	AT2G12900	no_paralog	na	4.17	HS-DC:0.38 AT-DC:0.34 HS-LC:0.28	3/150	AGL24 FD HY5	regulation of transcription, DNA-dependent;	nucleus; chloroplast;	DNA binding; transcription factor activity;
873	AT3G48960	no_paralog	na	4.17	SC-MS:0.77 SC-CX:0.23	4/150	DDL FY CIP1 MSI1	translation; ribosome biogenesis and assembly;	ribosome;	structural constituent of ribosome;
874	AT3G52090	no_paralog	ATRPB13.6	4.17	HS-LC:1.00	2/150	HAF2 XPB2	transcription;	DNA-directed RNA polymerase II, holoenzyme;	DNA binding; DNA-directed RNA polymerase activity;
875	AT4G04700	no_paralog	CPK27	4.17	HS-LC:0.55 SC-GT:0.30 SC-DC:0.08 SC-CC:0.07	15/150	AT1G72050 AGL17 AT2G44680 PIE1 DDL AGL16 AGL18 CKB3 CKB2 AGL24 HY5 AGL15 CKB1 AGL31 MAF4	protein amino acid phosphorylation;	na	kinase activity;
876	AT2G16480	no_paralog	na	4.17	AT-DC:1.00	1/150	AT1G61040	na	nucleus; endomembrane system;	na
877	AT5G08430	AT5G23480	na	4.17	AT-DC:1.00	1/150	AT1G61040	na	nucleus;	na
878	AT3G21700	no_paralog	na	4.17	AT-DC:1.00	1/150	AT5G64813	small GTPase mediated signal transduction; protein transport;	chloroplast;	GTP binding;
879	AT1G20960	no_paralog	na	4.17	SC-DC:0.89 SC-MS:0.11	3/150	PIE1 AT3G57300 XPB2	embryonic development ending in seed dormancy;	mitochondrion;	ATP-dependent helicase activity;
880	AT1G66680	no_paralog	AR401	4.17	HS-DC:1.00	2/150	AT3G06930 AT5G49020	na	na	na
881	AT1G22400	no_paralog	na	4.17	CE-CX:0.81 HS-LC:0.19	5/150	BAS1 AT3G05120 AT3G63010 CYP83B1 AT5G27320	metabolic process;	na	UDP-glycosyltransferase activity; transferase activity, transferring glycosyl groups; transferase activity, transferring hexosyl groups;
882	AT1G20920	no_paralog	na	4.16	SC-DC:0.83 HS-CX:0.17	4/150	PIE1 AT3G57300 TFL2 XPB2	na	na	ATP-dependent helicase activity;
883	AT5G63700	no_paralog	na	4.16	AT-DC:1.00	1/150	AT1G61040	regulation of transcription, DNA-dependent;	nucleus;	protein binding; zinc ion binding;
884	AT4G37400	no_paralog	CYP81F3	4.16	CE-CX:1.00	4/150	BAS1 AT3G05120 AT3G63010 AT5G27320	electron transport;	endomembrane system;	oxygen binding;
885	AT2G38880	no_paralog	HAP3A	4.15	SC-CC:0.27 AT-LC:0.25 HS-LC:0.23 SC-YH:0.15 SC-LC:0.11	3/150	HAP2C ATHXK1 CO	regulation of transcription, DNA-dependent;	CCAAT-binding factor complex;	transcription factor activity;
886	AT2G17930	no_paralog	na	4.15	HS-LC:0.38 SC-DC:0.31 SC-MS:0.31	3/150	ATARP4 ELF8 AT3G57300	na	na	inositol or phosphatidylinositol kinase activity;
887	ATCG00065	no_paralog	RPS12A	4.15	AT-GN:1.00	1/150	AT1G62750	translation;	plastid small ribosomal subunit;	structural constituent of ribosome;
888	ATCG01230	no_paralog	RPS12B	4.15	AT-GN:1.00	1/150	AT1G62750	translation;	plastid small ribosomal subunit;	structural constituent of ribosome;
889	ATCG00905	no_paralog	RPS12C	4.15	AT-GN:1.00	1/150	AT1G62750	translation;	plastid small ribosomal subunit;	structural constituent of ribosome;
890	AT5G12430	no_paralog	na	4.15	AT-DC:1.00	2/150	ELF8 SPY	protein folding;	chloroplast;	heat shock protein binding;
891	ATMG00980	no_paralog	RPSL2	4.15	AT-GN:1.00	1/150	AT1G62750	translation;	mitochondrial large ribosomal subunit;	na
892	AT2G07675	no_paralog	na	4.15	AT-GN:1.00	1/150	AT1G62750	translation;	ribosome;	structural constituent of ribosome;
893	AT1G30530	no_paralog	na	4.15	CE-CX:0.82 HS-LC:0.18	5/150	BAS1 AT3G05120 AT3G63010 CYP83B1 AT5G27320	flavonol biosynthetic process;	endomembrane system;	UDP-glycosyltransferase activity; transferase activity, transferring glycosyl groups;
894	AT2G07696	no_paralog	na	4.15	AT-GN:1.00	1/150	AT1G62750	translation;	ribosome;	structural constituent of ribosome;
895	ATMG01270	no_paralog	RPS7	4.15	AT-GN:1.00	1/150	AT1G62750	translation;	mitochondrial small ribosomal subunit;	structural constituent of ribosome;
896	AT5G10800	no_paralog	na	4.15	CE-CX:0.60 HS-LC:0.40	3/150	ELF8 DDL XPB2	RNA processing;	na	RNA binding;
897	AT5G66760	no_paralog	SDH1-1	4.15	SC-CX:0.87 SC-MS:0.13	5/150	CRY2 AT2G44680 AT3G26640 AT4G08920 ATHXK1	mitochondrial electron transport, succinate to ubiquinone;	mitochondrion; mitochondrial respiratory chain complex II;	succinate dehydrogenase activity;
898	AT3G57660	no_paralog	NRPA1	4.15	AT-GN:0.67 SC-CX:0.33	2/150	AT1G62750 PIE1	transcription;	nucleus;	DNA binding; DNA-directed RNA polymerase activity;
899	AT2G43790	AT3G59790	ATMPK6	4.15	SC-CC:0.61 HS-LC:0.18 SC-GT:0.11 SC-LC:0.10 CE-LC:0.01	28/150	CAL AP1 HAP2C MAF1 SEP4 SVP AGL17 PIF4 AGL20 AT3G02310 AT3G05120 ATFYPP3 AGL16 AGL18 PIL6 AGL13 AT3G63010 AGL14 AGL19 AGL21 FLC AGL15 AT5G27320 VIP4 AGL31 MAF3 MAF4 AT5G65080	response to reactive oxygen species; response to stress; response to osmotic stress; response to oxidative stress; signal transduction; response to cold; response to salt stress; response to ethylene stimulus; defense response to bacterium;	na	MAP kinase activity; kinase activity;
900	AT1G22380	no_paralog	na	4.15	CE-CX:0.81 HS-LC:0.19	5/150	BAS1 AT3G05120 AT3G63010 CYP83B1 AT5G27320	metabolic process;	na	transcription factor activity; transferase activity, transferring glycosyl groups;
901	ATCG01240	no_paralog	RPS7.2	4.14	AT-GN:1.00	1/150	AT1G62750	translation;	plastid small ribosomal subunit;	structural constituent of ribosome;
902	ATCG00900	no_paralog	RPS7.1	4.14	AT-GN:1.00	1/150	AT1G62750	translation;	plastid small ribosomal subunit;	structural constituent of ribosome;
903	AT3G12860	AT1G56110	na	4.14	SC-MS:1.00	4/150	AT2G44680 CKB3 CKB2 CKB1	na	na	na
904	AT2G20450	no_paralog	na	4.14	HS-CX:1.00	1/150	AT1G72050	translation; ribosome biogenesis and assembly;	ribosome;	structural constituent of ribosome;
905	AT2G22125	no_paralog	na	4.14	HS-LC:1.00	5/150	AT2G44680 CKB3 CKB2 CKB1 VIP4	na	na	na
906	AT1G55970	AT3G12980	na	4.14	HS-LC:0.85 DM-PI:0.10 CE-CC:0.05	23/150	SEP3 CAL AP1 SEP4 SVP SHP2 PIF4 AGL6 AGL20 AT3G02310 AT3G06930 HAF2 DDL SHP1 AGL13 AT4G04890 AGL14 AGL19 FWA AGL21 ELF6 AT5G49020 AGL8	regulation of transcription, DNA-dependent;	nucleus; chloroplast;	histone acetyltransferase activity;
907	AT3G28030	no_paralog	UVH3	4.14	CE-CX:0.36 HS-LC:0.26 SC-LC:0.23 HS-CX:0.15	4/150	AT1G61040 DDL TFL2 XPB2	DNA repair; response to heat; non-photoreactive DNA repair;	nucleus;	nuclease activity;
908	AT1G24450	no_paralog	na	4.14	AT-GN:1.00	1/150	AT1G30960	RNA processing;	endomembrane system;	RNA binding; ribonuclease III activity;
909	AT5G28740	no_paralog	na	4.14	CE-CX:0.46 HS-LC:0.36 AT-CX:0.18	4/150	AT1G61040 CCA1 AT4G31120 XPB2	RNA processing;	intracellular;	na
910	AT3G13120	no_paralog	na	4.14	AT-GN:0.77 AT-CX:0.23	1/150	AT1G62750	translation;	small ribosomal subunit;	structural constituent of ribosome;
911	AT4G08990	no_paralog	na	4.14	HS-LC:1.00	4/150	CLF FIE EZA1 TFL2	DNA methylation;	na	DNA (cytosine-5-)-methyltransferase activity;
912	AT2G01130	no_paralog	na	4.13	SC-DC:0.58 AT-DC:0.42	3/150	HYL1 AT3G57300 XPB2	na	intracellular; mitochondrion;	nucleic acid binding; helicase activity; ATP binding;
913	AT1G47270	no_paralog	na	4.13	AT-CX:0.55 HS-YH:0.45	3/150	CRY2 PHYA ATHB-2	regulation of transcription;	na	transcription factor activity; phosphoric diester hydrolase activity;
914	AT4G15417	no_paralog	na	4.13	AT-GN:1.00	1/150	AT1G30960	RNA processing;	na	RNA binding; ribonuclease III activity;
915	AT2G28850	no_paralog	CYP710A3	4.13	SC-DC:0.51 AT-PG:0.49	2/150	BAS1 CPD	electron transport;	endomembrane system;	oxygen binding;
916	AT1G21650	no_paralog	na	4.13	AT-DC:1.00	2/150	FVE MSI1	intracellular protein transport;	na	ATP binding;
917	AT4G14140	no_paralog	MET2	4.13	HS-LC:1.00	4/150	CLF FIE EZA1 TFL2	DNA methylation;	na	DNA (cytosine-5-)-methyltransferase activity;
918	AT1G07440	AT2G29260	na	4.13	AT-CX:1.00	9/150	CRY2 PHYA FKF1 AT3G05120 AT5G02840 KIN1 KIN2 APRR5 AT5G27320	metabolic process;	na	oxidoreductase activity;
919	AT1G50460	AT3G20040	na	4.13	SC-CC:0.37 HS-DC:0.21 HS-LC:0.15 SC-GT:0.14 SC-MS:0.14	5/150	ATARP4 HAP2C ATHXK1 ELF6 PGM	na	mitochondrion;	hexokinase activity; ATP binding;
920	AT3G17465	no_paralog	RPL3P	4.13	AT-GN:1.00	1/150	AT1G62750	translation;	mitochondrion; ribosome;	structural constituent of ribosome;
921	AT2G12290	no_paralog	na	4.12	AT-CX:1.00	1/150	FLC	na	na	na
922	AT4G19700	AT5G45100	na	4.12	AT-CX:1.00	1/150	FLC	na	na	na
923	AT3G17590	no_paralog	BSH	4.12	CE-CX:0.45 DM-PI:0.34 HS-LC:0.22	6/150	ATARP4 CLF AT3G13682 EZA1 MSI1 VIP4	chromatin modification;	nucleus;	chromatin binding; protein binding;
924	AT5G51940	no_paralog	na	4.12	HS-LC:1.00	2/150	HAF2 XPB2	transcription, DNA-dependent;	na	DNA binding; DNA-directed RNA polymerase activity;
925	AT5G62290	no_paralog	na	4.12	HS-CX:0.58 HS-LC:0.42	3/150	AT1G30960 AT3G57300 AT4G31120	regulation of cell volume;	na	ion channel activity;
926	AT1G17590	AT1G72830	na	4.12	HS-LC:0.91 SC-CC:0.09	8/150	AGL17 AGL16 AGL18 AGL24 ATHXK1 AGL15 AGL31 MAF4	regulation of transcription, DNA-dependent;	CCAAT-binding factor complex;	transcription factor activity;
927	AT4G02690	AT1G03070	na	4.12	SC-CX:1.00	3/150	CRY2 AT4G08920 ATHXK1	na	na	na
928	AT1G03070	AT4G02690	na	4.12	SC-CX:1.00	3/150	CRY2 AT4G08920 ATHXK1	na	na	na
929	AT3G22300	no_paralog	RPS10	4.12	AT-GN:1.00	1/150	AT1G62750	translation;	mitochondrion; mitochondrial small ribosomal subunit; small ribosomal subunit;	structural constituent of ribosome;
930	AT5G27720	no_paralog	na	4.12	SC-LC:0.31 SC-YH:0.29 CE-LC:0.27 SC-MS:0.07 CE-CX:0.06	6/150	AT2G44680 CKB3 CKB2 AT5G47010 CKB1 MSI1	embryonic development ending in seed dormancy;	nucleus; small nucleolar ribonucleoprotein complex;	na
931	AT4G39880	no_paralog	na	4.12	AT-GN:1.00	1/150	AT1G62750	translation; ribosome biogenesis and assembly;	ribosome;	structural constituent of ribosome;
932	AT5G52170	AT4G25530	na	4.11	HS-LC:0.74 HS-DC:0.17 CE-CC:0.08	11/150	AT1G72050 AGL17 AGL16 AGL18 ATHB-2 VRN2 AGL24 AGL15 EMF2 AGL31 MAF4	regulation of transcription, DNA-dependent;	nucleus;	DNA binding; transcription factor activity;
933	AT1G17720	no_paralog	na	4.11	SC-MS:0.41 SC-DC:0.28 HS-CX:0.13 CE-CC:0.09 SC-CC:0.09	9/150	CRY2 AT1G61040 AT1G72050 ELF8 ATFYPP3 AT3G26640 FY CIP1 MSI1	protein amino acid dephosphorylation;	protein phosphatase type 2A complex;	nucleotide binding; protein phosphatase type 2A regulator activity;
934	AT5G66470	no_paralog	na	4.11	AT-GN:1.00	1/150	HYL1	na	intracellular; chloroplast;	RNA binding; GTP binding;
935	AT2G43030	no_paralog	na	4.11	AT-GN:0.75 AT-CX:0.25	1/150	AT1G62750	translation;	ribosome;	structural constituent of ribosome;
936	AT1G22360	no_paralog	na	4.11	CE-CX:0.81 HS-LC:0.19	5/150	BAS1 AT3G05120 AT3G63010 CYP83B1 AT5G27320	metabolic process;	na	UDP-glycosyltransferase activity; transferase activity, transferring glycosyl groups;
937	AT2G34480	AT1G29970	na	4.11	SC-MS:0.58 DM-PI:0.33 CE-CX:0.08	7/150	AT2G44680 CKB3 CKB2 FY CKB1 MSI1 VIP2	translation; ribosome biogenesis and assembly;	cytosolic ribosome (sensu Eukaryota); ribosome;	structural constituent of ribosome;
938	AT2G25700	no_paralog	na	4.1	DM-PI:0.36 AT-LC:0.16 SC-MS:0.11 SC-CC:0.11 SC-YH:0.09 SC-GT:0.09 SC-LC:0.08	4/150	FKF1 LKP2 AT5G46210 ZTL	na	na	ubiquitin-protein ligase activity; protein binding;
939	AT3G58680	AT2G42680	na	4.1	HS-LC:0.65 AT-CX:0.18 DM-PI:0.17	4/150	HAF2 HY5 TFL2 APRR5	transcription; response to ethylene stimulus; positive regulation of transcription;	nucleus; nucleolus; cytoplasm;	DNA binding; transcription coactivator activity;
940	AT5G56010	no_paralog	HSP81-3	4.1	SC-MS:0.42 SC-CC:0.19 SC-CX:0.17 HS-CX:0.11 SC-LC:0.10	9/150	CRY2 AT1G72050 PIE1 AT3G57300 ATHXK1 AT4G31120 FY XPB2 AT5G46210	protein folding; response to heat;	endomembrane system;	ATP binding;
941	AT2G20060	no_paralog	na	4.1	AT-GN:1.00	1/150	AT1G62750	translation;	large ribosomal subunit;	structural constituent of ribosome;
942	AT5G65260	AT5G10350	na	4.1	HS-DC:0.69 SC-MS:0.31	3/150	VRN2 AT5G47010 EMF2	na	na	RNA binding;
943	AT4G34210	no_paralog	ASK11	4.09	DM-PI:0.37 AT-LC:0.16 SC-CC:0.11 SC-MS:0.10 SC-YH:0.09 SC-GT:0.09 SC-LC:0.08	4/150	FKF1 LKP2 AT5G46210 ZTL	na	endomembrane system;	ubiquitin-protein ligase activity; protein binding;
944	AT4G34470	no_paralog	na	4.09	DM-PI:0.37 AT-LC:0.16 SC-CC:0.11 SC-MS:0.10 SC-YH:0.09 SC-GT:0.09 SC-LC:0.08	4/150	FKF1 LKP2 AT5G46210 ZTL	ubiquitin-dependent protein catabolic process;	endomembrane system;	ubiquitin-protein ligase activity; protein binding;
945	AT5G41520	no_paralog	na	4.09	HS-CX:0.47 SC-MS:0.33 CE-CX:0.20	4/150	AT1G72050 ELF6 MSI1 VIP2	translation;	cytosolic ribosome (sensu Eukaryota); cytosolic small ribosomal subunit (sensu Eukaryota);	structural constituent of ribosome;
946	AT1G63020	no_paralog	NRPD1a	4.09	AT-GN:1.00	1/150	AT1G62750	methylation-dependent chromatin silencing; transcription; RNA interference, production of siRNA; RNA-mediated gene silencing;	nucleus;	DNA binding; DNA-directed RNA polymerase activity;
947	AT2G33540	no_paralog	na	4.09	HS-LC:0.62 SC-GT:0.30 SC-CC:0.08	10/150	AT1G61040 ELF7 ELF8 AT2G44680 CKB3 CKB2 AT4G31120 XPB2 CKB1 VIP4	na	intracellular;	CTD phosphatase activity;
948	ATCG01300	no_paralog	RPL23.2	4.09	AT-GN:1.00	1/150	AT1G62750	translation;	plastid large ribosomal subunit;	structural constituent of ribosome;
949	ATCG00840	no_paralog	RPL23.1	4.09	AT-GN:1.00	1/150	AT1G62750	translation;	plastid large ribosomal subunit; chloroplast;	structural constituent of ribosome;
950	ATCG00800	no_paralog	na	4.09	AT-GN:1.00	1/150	AT1G62750	translation;	plastid small ribosomal subunit; chloroplast;	structural constituent of ribosome;
951	AT3G60010	no_paralog	na	4.09	DM-PI:0.38 AT-LC:0.16 SC-CC:0.11 SC-MS:0.09 SC-YH:0.09 SC-GT:0.09 SC-LC:0.08	4/150	FKF1 LKP2 AT5G46210 ZTL	na	endomembrane system;	ubiquitin-protein ligase activity; protein binding;
952	ATCG00790	no_paralog	na	4.09	AT-GN:1.00	1/150	AT1G62750	translation;	plastid large ribosomal subunit;	structural constituent of ribosome;
953	AT1G77840	no_paralog	na	4.08	HS-LC:0.89 SC-MS:0.11	5/150	AT2G44680 CKB3 CKB2 CIP1 CKB1	regulation of translational initiation;	nucleus; cytoplasm;	translation initiation factor activity;
954	ATCG00180	no_paralog	RPOC1	4.08	AT-GN:1.00	1/150	AT1G62750	RNA elongation;	chloroplast;	DNA-directed RNA polymerase activity;
955	AT2G44065	no_paralog	na	4.08	AT-GN:1.00	1/150	AT1G62750	translation;	large ribosomal subunit;	structural constituent of ribosome;
956	AT2G42710	no_paralog	na	4.08	AT-GN:1.00	1/150	AT1G62750	translation;	ribosome; large ribosomal subunit;	structural constituent of ribosome;
957	AT2G28820	no_paralog	na	4.08	AT-GN:1.00	1/150	AT1G62750	translation;	ribosome;	structural constituent of ribosome;
958	AT3G04230	AT5G18380	na	4.08	HS-CX:0.59 SC-MS:0.41	2/150	AT1G72050 MSI1	translation;	cytosolic small ribosomal subunit (sensu Eukaryota);	structural constituent of ribosome;
959	AT1G07320	no_paralog	RPL4	4.08	AT-GN:1.00	1/150	AT1G62750	translation;	plastid large ribosomal subunit; ribosome; chloroplast thylakoid membrane; plastid ribosome;	structural constituent of ribosome;
960	AT4G02060	no_paralog	PRL	4.08	SC-LC:0.33 SC-CC:0.32 SC-GT:0.29 CE-CX:0.03 HS-CX:0.02 AT-PG:0.02	17/150	CAL MAF1 SEP4 AGL20 AT3G02310 AGL18 AGL13 EZA1 AGL14 AGL19 FLC AT5G47010 MSI1 AGL31 MAF3 MAF4 AT5G65080	DNA replication initiation; sugar mediated signaling;	nucleus;	DNA binding; ATP binding; DNA-dependent ATPase activity;
961	ATMG00080	no_paralog	na	4.08	AT-GN:1.00	1/150	AT1G62750	translation;	mitochondrial large ribosomal subunit;	structural constituent of ribosome;
962	AT1G74740	AT1G18890	CPK30	4.08	SC-GT:0.44 HS-LC:0.13 SC-DC:0.13 AT-CX:0.11 SC-CC:0.10 SC-CX:0.09	10/150	CRY2 AT1G72050 AT2G44680 PIE1 SPL5 DDL CKB3 CKB2 HY5 CKB1	protein amino acid phosphorylation; abscisic acid mediated signaling;	na	protein kinase activity; kinase activity;
963	AT5G47320	no_paralog	na	4.07	AT-GN:1.00	1/150	AT1G62750	translation;	mitochondrial small ribosomal subunit;	RNA binding;
964	ATCG00170	no_paralog	RPOC2	4.07	AT-GN:1.00	1/150	AT1G62750	RNA elongation;	chloroplast;	DNA-directed RNA polymerase activity;
965	ATCG00830	no_paralog	RPL2.1	4.07	AT-GN:1.00	1/150	AT1G62750	translation;	plastid large ribosomal subunit;	structural constituent of ribosome;
966	ATCG01310	no_paralog	RPL2.2	4.07	AT-GN:1.00	1/150	AT1G62750	translation;	plastid large ribosomal subunit;	structural constituent of ribosome;
967	AT4G14800	AT3G22630	PBD2	4.07	SC-LC:0.76 SC-GT:0.13 SC-CC:0.11	6/150	AT1G61040 ELF7 ELF8 ATFYPP3 AT5G46210 VIP4	ubiquitin-dependent protein catabolic process;	proteasome core complex (sensu Eukaryota);	peptidase activity;
968	AT3G02820	no_paralog	na	4.07	HS-CX:1.00	2/150	AT1G72050 ELF6	na	chloroplast;	nucleic acid binding;
969	AT2G17770	AT4G35900	na	4.07	AT-DC:1.00	2/150	VIP1 HY5	regulation of transcription, DNA-dependent;	nucleus;	transcription factor activity;
970	AT1G03970	AT5G44080	GBF4	4.07	AT-DC:1.00	2/150	VIP1 HY5	regulation of transcription, DNA-dependent;	nucleus;	DNA binding; transcription factor activity; sequence-specific DNA binding;
971	ATCG00820	no_paralog	na	4.07	AT-GN:1.00	1/150	AT1G62750	translation;	plastid small ribosomal subunit; plastid ribosome;	structural constituent of ribosome;
972	AT3G27830	no_paralog	RPL12-A	4.07	AT-GN:1.00	1/150	AT1G62750	translation;	plastid large ribosomal subunit; chloroplast thylakoid membrane; large ribosomal subunit;	structural constituent of ribosome;
973	AT3G27850	no_paralog	RPL12-C	4.07	AT-GN:1.00	1/150	AT1G62750	translation;	plastid large ribosomal subunit; chloroplast thylakoid membrane; large ribosomal subunit;	structural constituent of ribosome;
974	AT1G78070	no_paralog	na	4.07	AT-PG:0.55 AT-CX:0.45	9/150	AT1G78440 GA2 FVE COP1 FIE AT3G26640 KIN1 KIN2 MSI1	na	na	na
975	AT5G64960	AT5G10270	na	4.07	SC-GT:0.54 SC-CC:0.19 SC-LC:0.18 SC-MS:0.10	6/150	AT1G61040 ELF7 ELF8 ATFYPP3 VIP4 AT5G67100	protein amino acid phosphorylation;	nucleus;	kinase activity;
976	AT5G42740	no_paralog	na	4.06	SC-CC:0.62 HS-LC:0.24 SC-MS:0.13	4/150	ATHXK1 AT4G31120 AT5G46210 PGM	gluconeogenesis; glycolysis;	na	glucose-6-phosphate isomerase activity;
977	AT2G26430	no_paralog	RCY1	4.06	HS-DC:1.00	2/150	VRN2 EMF2	regulation of progression through cell cycle; response to salt stress; regulation of transcription;	na	cyclin-dependent protein kinase regulator activity;
978	AT1G17560	no_paralog	HLL	4.06	AT-GN:1.00	1/150	AT1G62750	translation;	ribosome;	structural constituent of ribosome;
979	AT5G57160	no_paralog	ATLIG4	4.06	SC-CX:0.53 SC-DC:0.47	3/150	SHP2 PIE1 SHP1	DNA replication; DNA repair; DNA recombination;	intracellular;	DNA ligase (ATP) activity; protein binding;
980	AT4G37660	no_paralog	na	4.06	AT-GN:1.00	1/150	AT1G62750	translation;	large ribosomal subunit;	structural constituent of ribosome;
981	AT1G22780	no_paralog	PFL	4.05	AT-GN:0.69 AT-PG:0.31	2/150	AT1G30960 AT1G62750	translation; translational initiation;	ribosome; small ribosomal subunit;	structural constituent of ribosome;
982	AT1G34030	AT4G09800	na	4.05	AT-GN:0.69 AT-PG:0.31	2/150	AT1G30960 AT1G62750	translation;	cytosolic ribosome (sensu Eukaryota); small ribosomal subunit;	structural constituent of ribosome;
983	AT4G09800	AT1G34030	RPS18C	4.05	AT-GN:0.69 AT-PG:0.31	2/150	AT1G30960 AT1G62750	translation;	small ribosomal subunit;	structural constituent of ribosome;
984	AT5G46160	no_paralog	na	4.05	AT-GN:1.00	1/150	AT1G62750	translation;	ribosome;	structural constituent of ribosome;
985	AT2G42580	AT3G58620	na	4.05	SC-DC:0.38 AT-DC:0.34 SC-MS:0.28	3/150	ELF8 SPY AT3G57300	na	na	protein binding;
986	AT3G45190	no_paralog	na	4.05	SC-MS:0.33 SC-CC:0.26 SC-LC:0.23 SC-GT:0.19	1/150	ATFYPP3	na	na	na
987	AT5G63070	no_paralog	na	4.05	AT-GN:1.00	1/150	AT1G62750	translation;	ribosome;	structural constituent of ribosome;
988	AT1G02840	AT4G02430	SR1	4.05	HS-CX:0.65 HS-LC:0.35	4/150	ATARP4 HAP2C AT3G57300 TFL2	na	nucleus; nuclear speck; interchromatin granule;	RNA binding;
989	AT3G12370	no_paralog	na	4.05	AT-GN:1.00	1/150	AT1G62750	translation;	ribosome;	structural constituent of ribosome;
990	AT1G56450	no_paralog	PBG1	4.04	HS-CX:0.88 AT-PG:0.12	6/150	AT1G30960 AT2G44680 CKB3 CKB2 TFL2 CKB1	ubiquitin-dependent protein catabolic process;	proteasome core complex (sensu Eukaryota);	peptidase activity;
991	AT4G38230	no_paralog	CPK26	4.04	HS-LC:0.57 SC-GT:0.29 SC-DC:0.08 SC-CC:0.06	15/150	AT1G72050 AGL17 AT2G44680 PIE1 DDL AGL16 AGL18 CKB3 CKB2 AGL24 HY5 AGL15 CKB1 AGL31 MAF4	protein amino acid phosphorylation;	na	kinase activity;
992	AT2G29400	AT5G59160 AT3G46820	TOPP1	4.04	SC-CC:0.51 SC-MS:0.29 SC-LC:0.20	4/150	ATFYPP3 ATHXK1 FY AT5G46210	protein amino acid dephosphorylation;	protein phosphatase type 1 complex;	protein phosphatase type 1 activity;
993	AT1G75330	no_paralog	OTC	4.04	SC-CC:1.00	21/150	SEP3 CAL AGL12 MAF1 SEP4 SHP2 AGL6 AGL20 AT3G02310 AGL18 SHP1 AGL13 AGL14 AGL19 AGL24 FLC AGL8 AGL31 MAF3 MAF4 AT5G65080	amino acid metabolic process;	ornithine carbamoyltransferase complex; chloroplast;	amino acid binding; carboxyl- and carbamoyltransferase activity;
994	ATMG00090	no_paralog	na	4.04	AT-GN:1.00	1/150	AT1G62750	translation;	mitochondrial small ribosomal subunit;	structural constituent of ribosome;
995	AT3G20040	AT1G50460	na	4.04	SC-CC:0.37 HS-DC:0.21 HS-LC:0.15 SC-GT:0.14 SC-MS:0.13	5/150	ATARP4 HAP2C ATHXK1 ELF6 PGM	glycolysis;	mitochondrion;	hexokinase activity; ATP binding;
996	AT4G35490	no_paralog	na	4.04	AT-GN:0.77 AT-CX:0.23	1/150	AT1G62750	ribosome biogenesis and assembly;	ribosome; cytosolic large ribosomal subunit (sensu Bacteria);	structural constituent of ribosome;
997	AT2G07715	no_paralog	na	4.04	AT-GN:1.00	1/150	AT1G62750	translation;	large ribosomal subunit;	structural constituent of ribosome;
998	ATMG00560	no_paralog	RPL2	4.04	AT-GN:1.00	1/150	AT1G62750	translation;	mitochondrion; mitochondrial large ribosomal subunit;	structural constituent of ribosome;
999	AT3G27840	no_paralog	RPL12-B	4.04	AT-GN:1.00	1/150	AT1G62750	translation;	plastid large ribosomal subunit; large ribosomal subunit;	structural constituent of ribosome;
1000	AT4G21010	no_paralog	na	4.04	HS-LC:1.00	2/150	HAF2 XPB2	na	chloroplast;	na
1001	AT1G22340	no_paralog	na	4.04	CE-CX:0.81 HS-LC:0.19	5/150	BAS1 AT3G05120 AT3G63010 CYP83B1 AT5G27320	metabolic process;	na	UDP-glycosyltransferase activity; transferase activity, transferring glycosyl groups;
1002	ATCG00190	no_paralog	RPOB	4.04	AT-GN:1.00	1/150	AT1G62750	RNA elongation;	chloroplast;	DNA-directed RNA polymerase activity;
1003	AT3G06040	no_paralog	na	4.03	AT-GN:1.00	1/150	AT1G62750	translation;	large ribosomal subunit;	structural constituent of ribosome;
1004	AT5G09590	no_paralog	mtHSC70-2	4.03	SC-DC:0.40 CE-CC:0.40 AT-PG:0.20	3/150	AT1G30960 ATHXK1 MSI1	protein folding; response to heat; response to virus;	mitochondrion; mitochondrial matrix;	ATP binding;
1005	AT1G17680	no_paralog	na	4.03	HS-CX:0.48 SC-DC:0.30 SC-MS:0.22	4/150	AT1G30970 ELF8 AT3G57300 TFL2	na	na	na
1006	AT4G25720	no_paralog	na	4.03	AT-DC:1.00	2/150	FVE MSI1	na	mitochondrion;	catalytic activity;
1007	AT1G04170	no_paralog	EIF2 GAMMA	4.03	AT-GN:0.51 AT-DC:0.49	1/150	AT1G62750	translation;	na	translation initiation factor activity; translation factor activity, nucleic acid binding;
1008	AT1G08910	no_paralog	na	4.03	SC-LC:0.75 HS-LC:0.25	4/150	AT3G06910 DDL AT4G00690 ESD4	embryonic development ending in seed dormancy;	na	zinc ion binding;
1009	AT2G21620	no_paralog	RD2	4.03	AT-CX:1.00	2/150	KIN1 KIN2	response to stress; response to desiccation;	na	na
1010	AT2G04630	no_paralog	na	4.03	HS-LC:1.00	2/150	HAF2 XPB2	transcription, DNA-dependent;	na	DNA binding; DNA-directed RNA polymerase activity;
1011	AT3G49660	no_paralog	na	4.03	CE-CX:0.56 HS-LC:0.17 SC-DC:0.15 AT-PG:0.12	5/150	AT1G61040 AT3G05120 AT5G46210 MSI1 VIP4	G-protein coupled receptor protein signaling pathway;	heterotrimeric G-protein complex;	nucleotide binding;
1012	AT1G05190	no_paralog	na	4.03	AT-GN:0.71 AT-CX:0.29	1/150	AT1G62750	translation; embryonic development ending in seed dormancy;	large ribosomal subunit;	structural constituent of ribosome;
1013	AT2G27470	no_paralog	na	4.03	SC-MS:0.59 HS-CX:0.26 AT-CX:0.15	4/150	AT3G57300 EZA1 ATHXK1 MSI1	regulation of transcription;	na	transcription factor activity;
1014	AT5G49510	no_paralog	na	4.03	HS-CX:0.46 SC-GT:0.37 AT-DC:0.17	8/150	AT2G44680 PIE1 ATFYPP3 EZA1 ATHXK1 CIP1 CKB1 MSI1	protein folding;	prefoldin complex;	protein binding;
1015	AT5G26751	AT3G05840	ATSK11	4.02	HS-LC:0.62 HS-DC:0.24 SC-CC:0.14	5/150	PFT1 PIF4 PIL6 HY5 PGM	meristem organization; phosphorylation;	na	protein kinase activity; protein serine/threonine kinase activity;
1016	AT5G57220	no_paralog	CYP81F2	4.02	CE-CX:0.82 AT-CX:0.18	5/150	BAS1 AT3G05120 AT3G63010 AGL19 AT5G27320	electron transport;	endomembrane system;	oxygen binding;
1017	AT5G21274	no_paralog	CAM6	4.02	SC-LC:0.63 CE-CX:0.16 HS-CX:0.11 SC-MS:0.10	8/150	AT1G79280 ELF8 AT2G44680 CKB3 CKB2 TFL2 CKB1 VIP2	calcium-mediated signaling;	na	calcium ion binding;
1018	AT2G27030	no_paralog	CAM2	4.02	SC-LC:0.63 CE-CX:0.16 HS-CX:0.11 SC-MS:0.10	8/150	AT1G79280 ELF8 AT2G44680 CKB3 CKB2 TFL2 CKB1 VIP2	detection of calcium ion; protein catabolic process;	na	calcium ion binding; protein binding;
1019	AT2G41110	no_paralog	ATCAL4	4.02	SC-LC:0.63 CE-CX:0.16 HS-CX:0.11 SC-MS:0.10	8/150	AT1G79280 ELF8 AT2G44680 CKB3 CKB2 TFL2 CKB1 VIP2	thigmotropism;	na	calcium ion binding;
1020	AT3G56800	AT2G41100	CAM3	4.02	SC-LC:0.63 CE-CX:0.16 HS-CX:0.11 SC-MS:0.10	8/150	AT1G79280 ELF8 AT2G44680 CKB3 CKB2 TFL2 CKB1 VIP2	calcium-mediated signaling;	na	calcium ion binding;
1021	AT1G70190	no_paralog	na	4.01	AT-GN:1.00	1/150	AT1G62750	translation;	mitochondrion; large ribosomal subunit;	structural constituent of ribosome;
1022	AT4G11330	no_paralog	ATMPK5	4.01	HS-LC:0.76 SC-CC:0.24	21/150	SEP3 CAL AP1 AGL12 SEP4 SVP SHP2 AGL6 AGL20 AT3G02310 SHP1 AGL13 AGL14 AGL19 AT4G31120 AGL21 FLC AGL8 AGL31 MAF3 AT5G65080	signal transduction;	na	MAP kinase activity; kinase activity;
1023	AT5G65220	no_paralog	na	4.01	AT-GN:1.00	1/150	AT1G62750	translation; ribosome biogenesis and assembly;	ribosome;	structural constituent of ribosome;
1024	AT5G23260	no_paralog	TT16	4.01	SC-TS:0.39 SC-CC:0.29 SC-LC:0.17 HS-LC:0.13 SC-GT:0.02	18/150	SEP3 AP1 AGL12 HAP2C SVP AGL17 SHP2 AGL6 AGL16 SHP1 AT4G04890 AGL24 FWA AGL21 HY5 AGL15 PGM AGL8	regulation of cell shape; seed development; ovule development;	nucleus;	transcription factor activity;
1025	AT4G11080	AT4G23800	na	4.01	HS-LC:1.00	2/150	HAF2 XPB2	regulation of transcription, DNA-dependent;	chloroplast;	transcription factor activity;
1026	AT4G01310	no_paralog	na	4.01	AT-GN:1.00	1/150	AT1G62750	translation;	cytosolic ribosome (sensu Eukaryota); cytosolic large ribosomal subunit (sensu Eukaryota);	structural constituent of ribosome;
1027	AT5G10550	AT5G65630	na	4	SC-LC:0.58 AT-DC:0.25 SC-MS:0.17	6/150	AT2G44680 PIE1 HAF2 CKB3 CKB2 CKB1	na	na	DNA binding;
1028	AT3G54560	no_paralog	na	4	SC-CC:0.44 CE-CX:0.21 SC-LC:0.20 SC-MS:0.16	3/150	PIE1 AT3G57300 MSI1	nucleosome assembly; chromosome organization and biogenesis (sensu Eukaryota);	nucleosome; nucleus;	DNA binding;
1029	AT5G14760	no_paralog	na	4	AT-GN:0.80 AT-CX:0.20	3/150	HYL1 AT1G30960 HY5	NAD biosynthetic process;	chloroplast;	L-aspartate oxidase activity;
1030	AT5G36880	no_paralog	na	4	CE-CX:0.66 HS-LC:0.34	4/150	AT3G05120 ATHXK1 AT5G27320 AT5G47010	metabolic process;	chloroplast;	catalytic activity;
1031	AT1G09100	no_paralog	na	4	SC-MS:0.58 AT-LC:0.28 CE-CX:0.14	5/150	AT1G79280 FIE AT4G00690 ATHXK1 MSI1	glucose mediated signaling;	nucleus; cytoplasm;	calmodulin binding; ATPase activity;
1032	AT5G54600	no_paralog	na	4	AT-GN:1.00	1/150	AT1G62750	translation;	large ribosomal subunit;	structural constituent of ribosome;
1033	AT5G10350	AT5G65260	na	3.99	HS-DC:0.71 SC-MS:0.29	3/150	VRN2 AT5G47010 EMF2	na	na	RNA binding;
1034	ATCG00780	no_paralog	RPL14	3.99	AT-GN:1.00	1/150	AT1G62750	translation;	plastid large ribosomal subunit;	structural constituent of ribosome;
1035	AT1G25400	AT1G68440	na	3.99	AT-CX:1.00	1/150	AGL19	na	na	na
1036	AT1G27060	no_paralog	na	3.99	AT-CX:1.00	1/150	AT3G13682	na	na	Ran GTPase binding;
1037	AT5G27540	AT3G05310	na	3.99	AT-DC:1.00	1/150	AT5G64813	embryonic development ending in seed dormancy;	mitochondrion;	calcium ion binding; ATP binding; GTP binding;
1038	AT4G17620	no_paralog	na	3.99	HS-LC:0.33 SC-CC:0.24 SC-MS:0.22 CE-CX:0.21	3/150	ATFYPP3 AT5G47010 VIP4	na	chloroplast;	na
1039	AT3G05840	AT5G26751	ATSK12	3.98	HS-LC:0.62 HS-DC:0.24 SC-CC:0.14	5/150	PFT1 PIF4 PIL6 HY5 PGM	meristem organization; phosphorylation;	na	protein kinase activity; protein serine/threonine kinase activity;
1040	AT2G47350	no_paralog	na	3.98	HS-LC:1.00	2/150	ATARP4 AT3G57300	na	na	protein binding;
1041	ATCG00810	no_paralog	RPL22	3.98	AT-GN:1.00	1/150	AT1G62750	translation;	plastid large ribosomal subunit;	structural constituent of ribosome;
1042	AT4G20440	AT5G44500	na	3.98	DM-PI:0.54 HS-LC:0.27 CE-CX:0.19	6/150	AT2G44680 CKB3 CKB2 AT4G31120 CKB1 MSI1	nuclear mRNA splicing, via spliceosome;	nucleus; nucleoplasm; small nucleolar ribonucleoprotein complex; Cajal body;	na
1043	AT2G18710	no_paralog	na	3.98	AT-GN:1.00	1/150	AT1G62750	protein secretion;	membrane;	protein translocase activity;
1044	AT1G80230	no_paralog	na	3.98	HS-CX:1.00	4/150	AT2G44680 CKB3 CKB2 CKB1	electron transport;	mitochondrion; mitochondrial envelope;	cytochrome-c oxidase activity;
1045	AT3G15640	no_paralog	na	3.98	HS-CX:1.00	4/150	AT2G44680 CKB3 CKB2 CKB1	electron transport;	mitochondrion; mitochondrial envelope;	cytochrome-c oxidase activity;
1046	AT2G47410	no_paralog	na	3.98	AT-PG:0.69 AT-DC:0.31	4/150	HAF2 FIE AT3G26640 MSI1	na	na	nucleotide binding;
1047	AT5G51610	no_paralog	na	3.98	AT-GN:1.00	1/150	AT1G62750	translation; ribosome biogenesis and assembly;	ribosome;	structural constituent of ribosome;
1048	AT1G12270	AT1G62740 AT4G12400	na	3.97	CE-CX:0.21 SC-DC:0.19 AT-DC:0.17 SC-CX:0.14 SC-GT:0.13 SC-CC:0.09 SC-MS:0.06	6/150	CRY2 HAP2C ELF8 XPB2 MSI1 VIP2	response to stress;	na	na
1049	AT1G20970	no_paralog	na	3.97	SC-MS:0.59 SC-CC:0.41	4/150	AT2G44680 ATFYPP3 CKB3 CIP1	na	na	na
1050	AT1G76490	no_paralog	HMG1	3.97	AT-CX:0.72 SC-CC:0.28	3/150	PHYA AT5G02840 AT5G67100	isoprenoid biosynthetic process; sterol biosynthetic process;	peroxisome; endoplasmic reticulum; plastid; membrane;	hydroxymethylglutaryl-CoA reductase activity;
1051	AT5G13530	no_paralog	na	3.97	HS-DC:1.00	2/150	ATARP4 ATHXK1	abscisic acid mediated signaling; protein ubiquitination; developmental growth;	na	protein kinase activity; ubiquitin-protein ligase activity; protein binding;
1052	AT2G18720	no_paralog	na	3.97	AT-GN:0.51 AT-DC:0.49	1/150	AT1G62750	translation;	na	translation factor activity, nucleic acid binding;
1053	AT3G09210	no_paralog	na	3.97	AT-GN:1.00	1/150	AT1G62750	regulation of transcription, DNA-dependent;	plastid chromosome;	transcriptional elongation regulator activity;
1054	AT4G36080	no_paralog	na	3.96	HS-LC:0.39 SC-DC:0.31 SC-MS:0.30	3/150	ATARP4 ELF8 AT3G57300	na	na	inositol or phosphatidylinositol kinase activity;
1055	AT2G18400	no_paralog	na	3.96	AT-GN:1.00	1/150	AT1G62750	translation;	large ribosomal subunit;	structural constituent of ribosome;
1056	AT1G62430	AT4G22340	ATCDS1	3.96	AT-CX:0.83 SC-GT:0.17	7/150	CRY2 PHYA FKF1 KIN1 KIN2 AT5G27320 AT5G67100	phospholipid biosynthetic process;	membrane;	phosphatidate cytidylyltransferase activity;
1057	AT1G79930	no_paralog	HSP91	3.96	SC-CX:0.59 CE-CX:0.17 AT-PG:0.13 SC-MS:0.11	7/150	CRY2 AT1G30960 ATFYPP3 AT3G57300 AT4G08920 ATHXK1 MSI1	protein folding; response to heat;	nucleus;	na
1058	AT1G53750	no_paralog	RPT1A	3.96	SC-LC:0.47 SC-MS:0.29 CE-CX:0.24	7/150	AT1G79280 ELF7 ELF8 FIE AT4G00690 ATHXK1 VIP4	ubiquitin-dependent protein catabolic process;	nucleus; proteasome regulatory particle, base subcomplex (sensu Eukaryota);	ATPase activity;
1059	AT1G18890	AT1G74740	ATCDPK1	3.96	SC-GT:0.50 HS-LC:0.15 SC-DC:0.14 SC-CC:0.11 SC-CX:0.10	9/150	CRY2 AT1G72050 AT2G44680 PIE1 DDL CKB3 CKB2 HY5 CKB1	protein amino acid phosphorylation; abscisic acid mediated signaling;	chloroplast;	protein kinase activity; kinase activity;
1060	AT1G32990	no_paralog	PRPL11	3.96	AT-GN:1.00	1/150	AT1G62750	ribosome biogenesis and assembly;	cytosolic ribosome (sensu Eukaryota); ribosome; cytosolic large ribosomal subunit (sensu Bacteria);	structural constituent of ribosome;
1061	AT4G34910	no_paralog	na	3.95	SC-MS:0.43 HS-LC:0.31 SC-DC:0.26	8/150	AT3G06910 REF6 AT3G57300 AT4G00690 ESD4 ELF6 XPB2 CIP1	na	na	ATP-dependent helicase activity;
1062	AT4G39850	no_paralog	PXA1	3.95	CE-CX:1.00	4/150	BAS1 AT3G05120 AT3G63010 AT5G27320	fatty acid beta-oxidation; fatty acyl coenzyme A transport;	peroxisome;	ATPase activity, coupled to transmembrane movement of substances;
1063	AT3G07220	no_paralog	na	3.95	AT-DC:1.00	1/150	DDL	na	na	transcriptional activator activity;
1064	AT3G02400	no_paralog	na	3.95	AT-DC:1.00	1/150	DDL	regulation of transcription, DNA-dependent;	nucleus;	DNA binding;
1065	AT5G07400	no_paralog	na	3.95	AT-DC:1.00	1/150	DDL	na	mitochondrion;	na
1066	AT1G60700	no_paralog	na	3.95	AT-DC:1.00	1/150	DDL	na	na	na
1067	AT4G14490	no_paralog	na	3.95	AT-DC:1.00	1/150	DDL	na	na	na
1068	AT2G21530	no_paralog	na	3.95	AT-DC:1.00	1/150	DDL	na	chloroplast thylakoid membrane;	na
1069	AT3G02680	no_paralog	na	3.95	AT-DC:1.00	1/150	DDL	na	endomembrane system;	na
1070	AT3G07260	no_paralog	na	3.95	AT-DC:1.00	1/150	DDL	na	na	na
1071	AT2G17980	no_paralog	ATSLY1	3.95	SC-CC:0.62 SC-GT:0.38	1/150	CIP1	protein secretion;	mitochondrion;	protein transporter activity;
1072	AT5G39850	AT5G15200	na	3.94	SC-CC:0.65 HS-CX:0.22 AT-GN:0.08 SC-MS:0.05	20/150	CAL AT1G62750 AT1G72050 MAF1 SEP4 AGL20 AT3G02310 AGL18 AGL13 AGL14 AGL19 AGL24 ELF6 FLC TFL2 CIP1 AGL31 MAF3 MAF4 AT5G65080	translation;	cytosolic small ribosomal subunit (sensu Eukaryota);	structural constituent of ribosome;
1073	AT5G15200	AT5G39850	na	3.94	SC-CC:0.62 HS-CX:0.21 SC-MS:0.10 AT-GN:0.07	21/150	CAL AT1G62750 AT1G72050 MAF1 SEP4 AGL20 AT3G02310 AGL18 AGL13 AGL14 AGL19 AGL24 ELF6 FLC TFL2 CIP1 AT5G47010 AGL31 MAF3 MAF4 AT5G65080	translation;	cytosolic ribosome (sensu Eukaryota); cytosolic small ribosomal subunit (sensu Eukaryota);	structural constituent of ribosome;
1074	AT4G37430	no_paralog	CYP91A2	3.94	CE-CX:1.00	4/150	BAS1 AT3G05120 AT3G63010 AT5G27320	electron transport;	endomembrane system;	oxygen binding;
1075	AT3G51850	no_paralog	CPK13	3.94	SC-GT:0.50 HS-LC:0.15 SC-DC:0.14 SC-CC:0.11 SC-CX:0.10	9/150	CRY2 AT1G72050 AT2G44680 PIE1 DDL CKB3 CKB2 HY5 CKB1	protein amino acid phosphorylation;	na	kinase activity;
1076	AT1G31817	no_paralog	na	3.94	AT-GN:1.00	1/150	AT1G62750	translation;	cytosolic small ribosomal subunit (sensu Eukaryota);	structural constituent of ribosome;
1077	AT5G56000	no_paralog	na	3.93	SC-MS:0.42 SC-CC:0.19 SC-CX:0.17 HS-CX:0.11 SC-LC:0.10	9/150	CRY2 AT1G72050 PIE1 AT3G57300 ATHXK1 AT4G31120 FY XPB2 AT5G46210	protein folding;	endomembrane system;	ATP binding;
1078	AT5G05980	AT3G55630	ATDFB	3.93	CE-CX:1.00	4/150	BAS1 AT3G05120 AT3G63010 AT5G27320	one-carbon compound metabolic process;	chloroplast stroma;	tetrahydrofolylpolyglutamate synthase activity;
1079	AT1G62740	AT1G12270 AT4G12400	na	3.93	CE-CX:0.21 SC-DC:0.19 AT-DC:0.17 SC-CX:0.14 SC-GT:0.14 SC-CC:0.09 SC-MS:0.06	6/150	CRY2 HAP2C ELF8 XPB2 MSI1 VIP2	response to stress;	na	na
1080	ATCG00770	no_paralog	RPS8	3.93	AT-GN:1.00	1/150	AT1G62750	translation;	plastid small ribosomal subunit;	structural constituent of ribosome;
1081	AT3G21640	no_paralog	TWD1	3.93	AT-DC:1.00	2/150	ELF8 SPY	leaf development;	plasma membrane;	peptidyl-prolyl cis-trans isomerase activity; calmodulin binding; FK506 binding;
1082	AT4G13610	no_paralog	na	3.93	HS-LC:1.00	4/150	CLF FIE EZA1 TFL2	DNA methylation;	na	DNA (cytosine-5-)-methyltransferase activity;
1083	AT3G22630	AT4G14800	PBD1	3.93	SC-LC:0.76 SC-GT:0.13 SC-CC:0.11	6/150	AT1G61040 ELF7 ELF8 ATFYPP3 AT5G46210 VIP4	ubiquitin-dependent protein catabolic process;	proteasome core complex (sensu Eukaryota);	peptidase activity;
1084	AT4G31590	AT2G24630	ATCSLC05	3.92	AT-CX:1.00	2/150	GA2 BAS1	na	na	transferase activity, transferring glycosyl groups; cellulose synthase activity;
1085	AT1G69520	no_paralog	na	3.92	HS-DC:0.67 AT-DC:0.33	2/150	AT3G06930 AT5G49020	na	na	na
1086	AT4G34170	no_paralog	na	3.92	AT-DC:1.00	2/150	FKF1 LKP2	na	na	na
1087	AT5G04895	no_paralog	na	3.92	SC-DC:0.53 AT-DC:0.47	3/150	HYL1 AT3G57300 XPB2	na	intracellular;	nucleic acid binding; helicase activity; ATP binding;
1088	AT3G54210	no_paralog	na	3.92	AT-GN:1.00	1/150	AT1G62750	translation;	ribosome;	structural constituent of ribosome;
1089	AT3G05310	AT5G27540	na	3.92	AT-DC:1.00	1/150	AT5G64813	small GTPase mediated signal transduction;	intracellular;	calcium ion binding; ATP binding; GTP binding;
1090	AT5G40820	AT3G27230	na	3.91	SC-CC:0.69 HS-LC:0.17 SC-MS:0.14	8/150	CRY2 REF6 AT4G08920 ELF6 HY5 CIP1 AT5G46210 AT5G67100	telomere maintenance via telomerase; response to gamma radiation; telomere maintenance in response to DNA damage;	na	inositol or phosphatidylinositol kinase activity;
1091	AT1G54360	no_paralog	na	3.91	SC-LC:0.77 HS-LC:0.23	13/150	CAL MAF1 SEP4 AGL20 AT3G02310 HAF2 AGL18 AGL13 AGL14 AGL19 FLC XPB2 MAF3	transcription initiation;	nucleus; endomembrane system;	transcription initiation factor activity;
1092	AT4G25290	no_paralog	na	3.91	AT-DC:1.00	1/150	CRY2	DNA repair;	mitochondrion;	DNA photolyase activity;
1093	AT2G13540	no_paralog	ABH1	3.91	CE-CX:0.66 HS-LC:0.34	4/150	AT1G61040 FIE AT4G31120 XPB2	translation; response to abscisic acid stimulus;	nucleus;	RNA cap binding;
1094	AT3G01900	no_paralog	CYP94B2	3.91	AT-PG:1.00	2/150	CPD GA3	electron transport;	endomembrane system;	oxygen binding;
1095	AT4G37410	no_paralog	CYP81F4	3.91	CE-CX:1.00	4/150	BAS1 AT3G05120 AT3G63010 AT5G27320	electron transport;	endomembrane system;	oxygen binding;
1096	AT4G23430	AT4G11410	na	3.91	AT-PG:0.37 HS-CX:0.35 CE-CX:0.28	4/150	AT1G72050 BAS1 CYP83B1 CPD	metabolic process;	chloroplast inner membrane;	oxidoreductase activity;
1097	AT4G20810	no_paralog	na	3.91	HS-LC:1.00	2/150	HAF2 XPB2	transcription initiation from RNA polymerase II promoter;	transcription factor TFIIE complex;	transcription initiation factor activity;
1098	AT3G45740	no_paralog	na	3.9	HS-DC:1.00	2/150	REF6 ELF6	metabolic process;	mitochondrion;	hydrolase activity;
1099	AT5G48630	no_paralog	na	3.9	SC-CC:0.33 HS-CX:0.25 SC-MS:0.21 SC-LC:0.21	5/150	AT1G30960 AT1G79280 AT4G31120 AT5G46210 VIP2	regulation of progression through cell cycle;	na	cyclin-dependent protein kinase activity;
1100	AT1G80650	no_paralog	na	3.9	AT-DC:0.65 AT-GN:0.35	2/150	HYL1 AT1G30960	na	intracellular;	double-stranded RNA binding;
1101	AT1G75600	AT1G19890	na	3.9	SC-MS:0.42 SC-LC:0.39 SC-GT:0.19	3/150	ATFYPP3 AT3G57300 MSI1	nucleosome assembly; chromosome organization and biogenesis (sensu Eukaryota);	nucleosome; nucleus; mitochondrion;	DNA binding;
1102	AT3G20230	no_paralog	na	3.9	AT-GN:1.00	1/150	AT1G62750	translation;	ribosome;	structural constituent of ribosome;
1103	AT5G66140	AT3G51260	PAD2	3.89	CE-CX:0.44 SC-MS:0.31 HS-CX:0.25	6/150	ELF7 AT2G44680 DDL AT4G00690 ESD4 CKB1	ubiquitin-dependent protein catabolic process;	proteasome core complex (sensu Eukaryota); proteasome core complex, alpha-subunit complex (sensu Eukaryota);	peptidase activity;
1104	AT1G23410	no_paralog	na	3.89	HS-CX:1.00	1/150	AT1G72050	ubiquitin cycle; protein ubiquitination during ubiquitin-dependent protein catabolic process;	intracellular; ribosome;	protein binding;
1105	AT5G27820	no_paralog	na	3.89	AT-GN:1.00	1/150	AT1G62750	ribosome biogenesis and assembly;	ribosome;	structural constituent of ribosome;
1106	AT4G14540	no_paralog	na	3.89	SC-CC:0.28 HS-LC:0.22 SC-YH:0.15 SC-LC:0.13 SC-MS:0.12 AT-CX:0.10	3/150	HAP2C PKS1 ATHXK1	regulation of transcription, DNA-dependent;	intracellular; nucleus;	transcription factor activity;
1107	AT3G17790	no_paralog	ATACP5	3.89	CE-CX:0.60 HS-DC:0.40	3/150	ATFYPP3 DDL MSI1	phosphate ion homeostasis; response to hydrogen peroxide;	cell surface;	acid phosphatase activity; protein serine/threonine phosphatase activity; phosphoric monoester hydrolase activity;
1108	AT1G06760	AT2G30620	na	3.89	CE-CX:0.39 HS-LC:0.28 SC-MS:0.18 AT-CX:0.15	5/150	PHYA FY TFL2 MSI1 VIP2	nucleosome assembly;	nucleosome;	DNA binding;
1109	AT5G44200	no_paralog	CBP20	3.89	HS-LC:0.46 SC-CC:0.32 HS-CX:0.22	3/150	ATARP4 XPB2 AT5G47010	RNA metabolic process;	mRNA cap complex;	RNA cap binding; RNA binding;
1110	AT2G34750	AT1G30590	na	3.88	HS-LC:0.53 SC-LC:0.47	2/150	XPB2 AT5G67100	na	na	RNA polymerase I transcription factor activity;
1111	AT3G26932	AT5G41070	na	3.88	AT-GN:1.00	1/150	AT1G30960	na	intracellular; mitochondrion; endomembrane system;	double-stranded RNA binding;
1112	AT5G43780	no_paralog	APS4	3.88	SC-CC:0.65 HS-CX:0.35	4/150	AT1G72050 AT4G31120 AT5G46210 AT5G67100	sulfate assimilation;	mitochondrion; chloroplast;	sulfate adenylyltransferase (ATP) activity;
1113	ATCG00750	no_paralog	RPS11	3.88	AT-GN:1.00	1/150	AT1G62750	translation;	plastid small ribosomal subunit;	structural constituent of ribosome;
1114	AT5G19280	no_paralog	KAPP	3.88	AT-DC:1.00	1/150	DDL	signal transduction; regulation of meristem organization;	plasma membrane;	phosphoprotein phosphatase activity; protein phosphatase type 2C activity; protein kinase binding;
1115	AT3G18090	no_paralog	NRPD2b	3.88	AT-GN:1.00	1/150	AT1G62750	transcription; gene silencing;	na	DNA binding; DNA-directed RNA polymerase activity;
1116	AT1G08320	no_paralog	na	3.88	AT-DC:1.00	2/150	FD HY5	regulation of transcription, DNA-dependent;	nucleus; chloroplast;	DNA binding; transcription factor activity;
1117	AT2G27960	no_paralog	CKS1	3.88	HS-CX:0.49 CE-CX:0.30 DM-PI:0.22	10/150	ATARP4 AT2G44680 DDL EZA1 AT4G04890 FWA TFL2 CKB1 MSI1 VIP4	regulation of progression through cell cycle; mitotic cell cycle; DNA endoreduplication;	na	cyclin-dependent protein kinase activity;
1118	AT2G27970	no_paralog	na	3.88	HS-CX:0.49 CE-CX:0.30 DM-PI:0.22	10/150	ATARP4 AT2G44680 DDL EZA1 AT4G04890 FWA TFL2 CKB1 MSI1 VIP4	cell cycle;	na	cyclin-dependent protein kinase activity;
1119	AT4G18330	no_paralog	na	3.87	AT-GN:0.51 AT-DC:0.49	1/150	AT1G62750	translational initiation;	na	translation initiation factor activity;
1120	AT1G63160	no_paralog	na	3.87	SC-MS:0.60 HS-LC:0.40	3/150	XPB2 CIP1 AT5G67100	na	DNA replication factor C complex;	ATPase activity;
1121	AT1G11890	no_paralog	SEC22	3.87	SC-CC:0.63 SC-GT:0.37	1/150	CIP1	vesicle-mediated transport;	endoplasmic reticulum; Golgi apparatus; membrane;	transporter activity;
1122	AT2G40030	no_paralog	NRPD1b	3.87	AT-GN:1.00	1/150	AT1G62750	DNA methylation; transcription; RNA-mediated posttranscriptional gene silencing;	DNA-directed RNA polymerase IV complex; nucleus; RNA polymerase complex;	DNA binding; DNA-directed RNA polymerase activity;
1123	AT1G74520	no_paralog	ATHVA22A	3.87	AT-CX:1.00	3/150	GA2 KIN1 KIN2	na	endomembrane system;	na
1124	AT1G70060	AT1G24190	na	3.87	SC-CC:0.79 HS-LC:0.14 SC-MS:0.07	13/150	CAL MAF1 SEP4 AGL20 AT3G02310 AT3G57300 AGL18 AGL13 AGL14 AGL19 FLC MSI1 MAF3	regulation of transcription, DNA-dependent;	nucleus;	na
1125	AT1G60850	no_paralog	ATRPAC42	3.86	SC-MS:0.46 HS-LC:0.31 SC-CC:0.23	4/150	ATFYPP3 AT3G57300 XPB2 CIP1	transcription;	nucleus;	DNA binding; DNA-directed RNA polymerase activity;
1126	AT1G29965	no_paralog	na	3.86	SC-MS:0.56 DM-PI:0.34 CE-CX:0.10	7/150	AT2G44680 CKB3 CKB2 FY CKB1 MSI1 VIP2	translation; ribosome biogenesis and assembly;	ribosome;	structural constituent of ribosome;
1127	AT1G76300	AT1G20580	na	3.86	CE-CX:0.58 HS-LC:0.28 SC-MS:0.13	5/150	DDL AT4G31120 AT5G47010 MSI1 VIP4	mRNA metabolic process;	nucleus; small nucleolar ribonucleoprotein complex;	na
1128	AT2G33290	no_paralog	SUVH2	3.86	HS-LC:0.52 HS-YH:0.32 AT-CX:0.16	3/150	AT3G57300 TFL2 MSI1	histone methylation; regulation of gene expression, epigenetic;	nucleus; nuclear heterochromatin;	histone methyltransferase activity;
1129	AT2G31530	no_paralog	na	3.86	AT-GN:1.00	1/150	AT1G62750	protein secretion; embryonic development ending in seed dormancy;	membrane;	protein translocase activity;
1130	AT5G47640	no_paralog	na	3.86	AT-CX:0.42 SC-CC:0.19 HS-LC:0.16 SC-YH:0.11 SC-LC:0.08 SC-MS:0.04	6/150	CRY2 HAP2C AT1G78440 ATHXK1 KIN1 KIN2	regulation of transcription, DNA-dependent;	intracellular; nucleus;	transcription factor activity;
1131	ATCG00740	no_paralog	RPOA	3.86	AT-GN:1.00	1/150	AT1G62750	RNA elongation;	chloroplast;	DNA-directed RNA polymerase activity;
1132	AT1G77750	no_paralog	na	3.86	AT-GN:1.00	1/150	AT1G62750	translation;	mitochondrion; mitochondrial small ribosomal subunit; chloroplast; small ribosomal subunit;	structural constituent of ribosome;
1133	AT1G66750	no_paralog	na	3.86	HS-LC:0.57 DM-PI:0.24 SC-GT:0.19	3/150	AT1G61040 HAF2 XPB2	regulation of cyclin-dependent protein kinase activity;	nucleus; cytoplasm;	protein serine/threonine kinase activity; protein binding; kinase activity;
1134	AT4G17260	no_paralog	na	3.86	HS-CX:1.00	2/150	AT1G72050 TFL2	response to abscisic acid stimulus;	chloroplast;	lactate dehydrogenase activity;
1135	AT5G55140	no_paralog	na	3.85	AT-GN:1.00	1/150	AT1G62750	ribosome biogenesis and assembly;	large ribosomal subunit;	structural constituent of ribosome;
1136	AT1G32130	AT4G19000	na	3.85	SC-CC:0.57 CE-CX:0.34 SC-MS:0.09	6/150	AT1G61040 AT1G79280 ELF7 ELF8 MSI1 VIP4	na	na	na
1137	AT2G34260	no_paralog	na	3.85	AT-PG:0.90 HS-CX:0.10	8/150	FVE COP1 FIE AT3G26640 SPA2 ELF6 FY MSI1	na	heterotrimeric G-protein complex;	nucleotide binding;
1138	AT4G17510	no_paralog	na	3.85	HS-CX:1.00	5/150	ATARP4 FLD EZA1 TFL2 MSI1	ubiquitin-dependent protein catabolic process;	intracellular;	ubiquitin thiolesterase activity;
1139	AT5G63330	no_paralog	na	3.85	SC-MS:0.57 AT-DC:0.43	3/150	PIE1 HAF2 CIP1	na	na	DNA binding;
1140	AT3G14600	no_paralog	na	3.85	SC-MS:0.57 DM-PI:0.35 CE-CX:0.08	7/150	AT2G44680 CKB3 CKB2 FY CKB1 MSI1 VIP2	translation; ribosome biogenesis and assembly;	cytosolic ribosome (sensu Eukaryota); ribosome;	structural constituent of ribosome;
1141	AT3G47520	no_paralog	MDH	3.84	SC-CX:0.73 CE-CC:0.27	4/150	CRY2 AT4G08920 ATHXK1 MSI1	tricarboxylic acid cycle intermediate metabolic process; malate metabolic process;	mitochondrion; chloroplast;	malate dehydrogenase activity;
1142	AT5G64650	AT5G09770	na	3.83	AT-GN:1.00	1/150	AT1G62750	translation;	ribosome;	structural constituent of ribosome;
1143	AT5G09770	AT5G64650	na	3.83	AT-GN:1.00	1/150	AT1G62750	translation;	ribosome;	structural constituent of ribosome;
1144	AT1G29970	AT2G34480	na	3.82	SC-MS:0.55 DM-PI:0.35 CE-CX:0.10	7/150	AT2G44680 CKB3 CKB2 FY CKB1 MSI1 VIP2	na	na	na
1145	AT1G25230	no_paralog	na	3.82	HS-DC:0.42 AT-CX:0.34 CE-CX:0.24	3/150	PKS1 ATFYPP3 MSI1	na	endomembrane system;	protein serine/threonine phosphatase activity;
1146	AT5G14320	no_paralog	na	3.82	AT-GN:1.00	1/150	AT1G62750	translation;	small ribosomal subunit;	structural constituent of ribosome;
1147	ATCG00330	no_paralog	na	3.82	AT-GN:1.00	1/150	AT1G62750	translation;	plastid small ribosomal subunit; chloroplast;	structural constituent of ribosome;
1148	AT2G35890	no_paralog	CPK25	3.82	HS-LC:0.55 SC-GT:0.30 SC-DC:0.08 SC-CC:0.07	15/150	AT1G72050 AGL17 AT2G44680 PIE1 DDL AGL16 AGL18 CKB3 CKB2 AGL24 HY5 AGL15 CKB1 AGL31 MAF4	protein amino acid phosphorylation;	na	kinase activity;
1149	AT1G49250	no_paralog	na	3.82	SC-CC:0.75 SC-DC:0.25	5/150	PIE1 XPB2 MSI1 VIP2 AT5G67100	DNA replication; DNA repair; DNA recombination;	na	DNA ligase (ATP) activity; ATP binding;
1150	AT2G42680	AT3G58680	na	3.82	HS-LC:0.79 DM-PI:0.21	3/150	HAF2 HY5 TFL2	transcription; response to ethylene stimulus; positive regulation of transcription;	nucleolus;	DNA binding; transcription coactivator activity;
1151	AT5G18230	no_paralog	na	3.81	SC-MS:0.19 DM-PI:0.18 SC-CC:0.17 HS-LC:0.16 HS-YH:0.15 SC-LC:0.15	3/150	FT TSF VIP2	negative regulation of transcription;	nucleus;	transcription regulator activity;
1152	AT4G14270	no_paralog	na	3.81	AT-CX:1.00	2/150	KIN1 KIN2	na	na	na
1153	AT4G14320	AT3G23390	na	3.81	HS-CX:0.78 SC-MS:0.13 AT-CX:0.10	7/150	AT1G72050 AT2G24790 AT2G44680 CKB3 CKB2 CKB1 MSI1	translation;	ribosome;	structural constituent of ribosome;
1154	AT3G51260	AT5G66140	PAD1	3.81	SC-MS:0.39 CE-CX:0.37 HS-CX:0.24	7/150	ELF7 AT2G44680 AT3G06910 DDL AT4G00690 ESD4 CKB1	ubiquitin-dependent protein catabolic process;	nucleus; spindle; proteasome core complex (sensu Eukaryota); phragmoplast; proteasome core complex, alpha-subunit complex (sensu Eukaryota);	peptidase activity;
1155	AT4G03430	no_paralog	na	3.81	SC-MS:0.56 SC-DC:0.44	2/150	ELF8 AT4G31120	response to cold; response to abiotic stimulus;	nucleus;	RNA splicing factor activity, transesterification mechanism;
1156	AT1G77510	AT1G21750	na	3.8	SC-MS:1.00	4/150	AT2G44680 CKB3 CKB2 CKB1	na	endoplasmic reticulum; endomembrane system;	protein disulfide isomerase activity;
1157	AT3G11450	AT5G06110	na	3.8	SC-MS:0.49 SC-CC:0.19 HS-CX:0.14 CE-CX:0.10 AT-GN:0.08	9/150	AT1G61040 ELF7 AT2G44680 AT3G06930 AT3G57300 ATHXK1 AT4G31120 AT5G46210 CKB1	protein folding;	nucleus; mitochondrion;	DNA binding; heat shock protein binding;
1158	AT2G31500	no_paralog	CPK24	3.8	SC-GT:0.50 HS-LC:0.15 SC-DC:0.15 SC-CC:0.11 SC-CX:0.09	9/150	CRY2 AT1G72050 AT2G44680 PIE1 DDL CKB3 CKB2 HY5 CKB1	protein amino acid phosphorylation;	chloroplast;	kinase activity;
1159	AT2G34520	no_paralog	na	3.8	AT-GN:1.00	1/150	AT1G62750	translation;	mitochondrion; mitochondrial small ribosomal subunit;	structural constituent of ribosome;
1160	AT1G11475	no_paralog	na	3.8	HS-LC:0.76 SC-MS:0.24	3/150	ELF7 HAF2 XPB2	transcription;	na	DNA-directed RNA polymerase activity;
1161	AT3G27060	no_paralog	na	3.8	SC-CC:0.52 HS-CX:0.33 SC-MS:0.14	6/150	CRY2 ATARP4 ATFYPP3 EZA1 AT4G08920 AT5G67100	regulation of progression through cell cycle; DNA replication; DNA repair; multicellular organismal development; deoxyribonucleoside diphosphate metabolic process;	na	ribonucleoside-diphosphate reductase activity;
1162	AT1G50000	no_paralog	na	3.8	AT-GN:0.78 AT-PG:0.22	3/150	AT1G30960 AT3G06930 AT5G49020	na	chloroplast;	na
1163	AT1G30470	no_paralog	na	3.79	SC-MS:0.33 SC-CC:0.25 SC-LC:0.23 SC-GT:0.19	1/150	ATFYPP3	na	endomembrane system;	na
1164	AT1G14205	no_paralog	na	3.79	AT-GN:1.00	1/150	AT1G62750	translation;	ribosome;	structural constituent of ribosome;
1165	AT2G02010	no_paralog	na	3.79	SC-CX:1.00	3/150	CRY2 AT4G08920 ATHXK1	carboxylic acid metabolic process;	na	calmodulin binding;
1166	AT3G25100	no_paralog	CDC45	3.78	SC-LC:0.47 SC-CC:0.44 SC-GT:0.10	17/150	CAL AT1G61040 MAF1 SEP4 AGL20 AT3G02310 AGL18 AGL13 AGL14 AGL19 FLC MSI1 VIP4 AGL31 MAF3 MAF4 AT5G65080	premeiotic DNA synthesis; gametophyte development;	na	na
1167	AT5G47150	no_paralog	na	3.78	HS-LC:0.58 HS-YH:0.42	2/150	TFL2 MSI1	na	na	na
1168	AT1G18360	AT1G73480	na	3.78	HS-LC:0.54 HS-DC:0.46	6/150	PIL5 PIF4 AT3G05120 PIL6 AT3G63010 AT5G27320	aromatic compound metabolic process;	chloroplast;	hydrolase activity;
1169	AT1G08600	no_paralog	na	3.78	HS-LC:0.58 CE-GT:0.42	4/150	CLF EZA1 TFL2 MSI1	na	na	DNA binding; helicase activity; ATP binding;
1170	AT1G55300	no_paralog	na	3.77	HS-LC:1.00	2/150	HAF2 XPB2	regulation of transcription;	nucleus;	transcription factor activity;
1171	AT1G20560	no_paralog	na	3.77	CE-CX:0.77 AT-CX:0.23	4/150	CRY2 BAS1 ATHXK1 NPH4	metabolic process;	na	na
1172	AT1G61940	no_paralog	na	3.77	HS-YH:1.00	1/150	ATHB-2	regulation of transcription;	na	transcription factor activity;
1173	AT4G22670	no_paralog	na	3.77	AT-DC:1.00	2/150	ELF8 SPY	na	na	na
1174	AT2G34460	no_paralog	na	3.76	SC-CX:0.69 AT-CX:0.31	5/150	CRY2 AT1G62750 AT2G24790 AT4G08920 ATHXK1	na	chloroplast thylakoid membrane; plastoglobule;	na
1175	AT5G23290	no_paralog	na	3.76	HS-CX:0.39 SC-GT:0.36 AT-DC:0.25	5/150	AT1G72050 PIE1 AGL24 ATHXK1 CIP1	protein folding;	prefoldin complex;	protein binding;
1176	AT5G20240	no_paralog	PI	3.76	SC-TS:0.41 SC-CC:0.27 SC-LC:0.21 HS-LC:0.10	24/150	CAL AP1 HAP2C MAF1 SEP4 SVP AGL17 AGL20 AT3G02310 AGL16 AGL18 AGL13 AT4G04890 AGL14 AGL19 FWA AGL21 FLC HY5 AGL15 AGL31 MAF3 MAF4 AT5G65080	regulation of transcription, DNA-dependent;	nucleus; cytoplasm;	DNA binding; transcription factor activity;
1177	AT1G03110	no_paralog	na	3.76	AT-PG:0.51 SC-DC:0.35 SC-MS:0.14	7/150	FVE COP1 FIE AT3G26640 ATHXK1 FY MSI1	na	na	nucleotide binding;
1178	AT2G47450	no_paralog	CAO	3.76	AT-DC:1.00	1/150	TFL2	response to high light intensity; protein import into chloroplast thylakoid membrane;	chloroplast; chloroplast thylakoid membrane;	chromatin binding;
1179	ATCG00760	no_paralog	RPL36	3.75	AT-GN:1.00	1/150	AT1G62750	translation;	plastid large ribosomal subunit;	structural constituent of ribosome;
1180	AT4G31750	AT5G10740 AT5G24940	na	3.75	AT-GN:0.63 SC-CC:0.37	2/150	ATFYPP3 SPA2	protein amino acid dephosphorylation;	protein serine/threonine phosphatase complex;	protein phosphatase type 2C activity;
1181	AT5G13570	no_paralog	na	3.75	SC-MS:0.47 HS-LC:0.20 SC-LC:0.18 SC-CC:0.15	4/150	AGL17 ATFYPP3 AGL21 AT5G47010	deadenylation-independent decapping;	cytoplasmic mRNA processing body;	hydrolase activity;
1182	AT1G24510	no_paralog	na	3.75	SC-MS:0.34 CE-CC:0.28 CE-YH:0.22 HS-CX:0.16	5/150	ATARP4 ATFYPP3 FY TFL2 MSI1	protein folding; cellular protein metabolic process;	na	protein binding; ATP binding; unfolded protein binding;
1183	AT1G69780	AT1G26960	ATHB13	3.75	HS-LC:0.85 HS-DC:0.15	6/150	PFT1 AT2G44680 CKB3 CKB2 HY5 CKB1	regulation of transcription, DNA-dependent; anatomical structure morphogenesis;	nucleus;	DNA binding; transcription factor activity;
1184	AT2G03130	no_paralog	na	3.75	AT-GN:1.00	1/150	AT1G62750	translation;	large ribosomal subunit;	structural constituent of ribosome;
1185	AT2G06510	no_paralog	na	3.74	CE-CX:0.55 SC-CC:0.18 SC-MS:0.16 HS-LC:0.12	10/150	AT1G30970 AT1G61040 AT1G72050 AT3G05120 FIE AT3G57300 AT5G27320 XPB2 MSI1 AT5G67100	DNA replication;	nucleus; mitochondrion;	nucleic acid binding; DNA binding;
1186	AT1G13120	no_paralog	na	3.74	SC-LC:1.00	3/150	AT3G06910 AT4G00690 ESD4	embryonic development ending in seed dormancy;	na	na
1187	AT1G66580	no_paralog	na	3.74	HS-CX:0.74 SC-MS:0.26	3/150	AT1G72050 ELF6 FY	translation;	ribosome;	structural constituent of ribosome;
1188	AT5G52590	no_paralog	na	3.74	SC-CX:1.00	3/150	AGL17 AGL16 AGL21	na	na	na
1189	AT5G37130	no_paralog	na	3.74	AT-DC:0.58 SC-DC:0.42	1/150	ELF8	na	na	na
1190	AT1G59900	no_paralog	AT-E1 ALPHA	3.74	SC-MS:0.81 SC-CC:0.19	5/150	AT3G06910 PIE1 AT4G00690 ESD4 ATHXK1	metabolic process;	mitochondrion;	pyruvate dehydrogenase (acetyl-transferring) activity;
1191	AT3G45020	no_paralog	na	3.74	AT-GN:1.00	1/150	AT1G62750	na	mitochondrion;	na
1192	AT1G75510	no_paralog	na	3.74	HS-LC:0.76 SC-LC:0.24	4/150	ELF7 HAF2 HY5 XPB2	transcription initiation from RNA polymerase II promoter;	transcription factor TFIIF complex; mitochondrion;	RNA polymerase II transcription factor activity;
1193	AT1G52600	AT3G15710	na	3.74	HS-DC:1.00	2/150	REF6 ELF6	proteolysis;	membrane;	peptidase activity;
1194	AT1G05290	no_paralog	na	3.74	AT-DC:1.00	3/150	CO APRR5 TOC1	regulation of transcription;	chloroplast;	transcription factor activity;
1195	AT3G23390	AT4G14320	na	3.74	HS-CX:0.86 SC-MS:0.14	6/150	AT1G72050 AT2G44680 CKB3 CKB2 CKB1 MSI1	translation;	ribosome;	structural constituent of ribosome;
1196	AT5G37780	AT1G66410	CAM1	3.74	SC-LC:0.65 CE-CX:0.16 SC-MS:0.10 HS-CX:0.09	8/150	AT1G79280 ELF8 AT2G44680 CKB3 CKB2 TFL2 CKB1 VIP2	detection of calcium ion; response to mechanical stimulus;	na	calcium ion binding;
1197	AT1G66410	AT5G37780	CAM4	3.74	SC-LC:0.65 CE-CX:0.16 SC-MS:0.10 HS-CX:0.09	8/150	AT1G79280 ELF8 AT2G44680 CKB3 CKB2 TFL2 CKB1 VIP2	na	na	signal transducer activity; calcium ion binding;
1198	AT2G33800	no_paralog	na	3.73	AT-GN:1.00	1/150	AT1G62750	translation; response to cold;	intracellular; ribosome;	structural constituent of ribosome;
1199	AT4G37310	AT2G23190 AT5G67310	CYP81H1	3.73	CE-CX:1.00	4/150	BAS1 AT3G05120 AT3G63010 AT5G27320	electron transport;	endomembrane system;	oxygen binding;
1200	AT1G64880	no_paralog	na	3.73	AT-GN:1.00	1/150	AT1G62750	translation;	intracellular; ribosome;	structural constituent of ribosome;
1201	AT2G37680	no_paralog	FHY1	3.73	SC-CX:0.40 AT-LC:0.37 SC-YH:0.24	4/150	CRY2 PHYA VIP1 AT3G26640	response to red or far red light;	nucleus; cytoplasm; nuclear body;	transcription regulator activity;
1202	AT1G14320	no_paralog	na	3.72	HS-CX:0.75 SC-MS:0.25	3/150	AT1G72050 ELF6 FY	translation;	cytosolic ribosome (sensu Eukaryota); large ribosomal subunit;	structural constituent of ribosome;
1203	AT5G55260	AT4G26720	PPX2	3.72	HS-CX:0.42 SC-CC:0.18 SC-TS:0.16 HS-MS:0.13 SC-MS:0.12	5/150	AT2G44680 ATFYPP3 CKB3 TFL2 CKB1	na	na	protein serine/threonine phosphatase activity;
1204	AT5G58060	no_paralog	YKT61	3.72	SC-CC:0.61 SC-GT:0.39	1/150	CIP1	vesicle-mediated transport;	endomembrane system; integral to membrane;	na
1205	AT3G23460	no_paralog	na	3.72	AT-GN:1.00	2/150	CRY2 AT4G08920	lipid biosynthetic process;	mitochondrion;	cyclopropane-fatty-acyl-phospholipid synthase activity;
1206	AT1G16300	AT1G79530	na	3.72	CE-CX:0.30 SC-CC:0.26 CE-CC:0.25 HS-LC:0.20	5/150	BAS1 ATHXK1 XPB2 PGM MSI1	glycolysis;	plastid;	glyceraldehyde-3-phosphate dehydrogenase activity;
1207	AT1G07110	no_paralog	F2KP	3.71	CE-CX:0.58 HS-LC:0.42	3/150	AT1G61040 ATHXK1 MSI1	fructose metabolic process;	na	fructose-2,6-bisphosphate 2-phosphatase activity;
1208	AT2G03690	no_paralog	na	3.71	SC-CX:1.00	3/150	CRY2 AT4G08920 ATHXK1	na	mitochondrion;	na
1209	AT3G25920	no_paralog	RPL15	3.71	AT-GN:1.00	1/150	AT1G62750	translation;	plastid large ribosomal subunit;	structural constituent of ribosome;
1210	AT3G47450	no_paralog	na	3.71	HS-DC:0.55 HS-CX:0.45	2/150	AT1G30960 AT1G72050	nitric oxide biosynthetic process; response to oxidative stress;	mitochondrion;	nitric-oxide synthase activity;
1211	AT1G24100	no_paralog	na	3.7	CE-CX:0.73 HS-LC:0.27	5/150	BAS1 AT3G05120 AT3G63010 CYP83B1 AT5G27320	glucosinolate biosynthetic process;	na	UDP-glycosyltransferase activity; transferase activity, transferring glycosyl groups; thiohydroximate beta-D-glucosyltransferase activity;
1212	AT5G48600	no_paralog	ATSMC3	3.7	CE-CX:0.42 HS-CX:0.29 AT-GN:0.15 SC-MS:0.15	7/150	HYL1 ATARP4 AT1G30970 ELF8 DDL EZA1 MSI1	chromosome segregation;	nucleus;	transporter activity; ATP binding;
1213	AT1G16980	AT1G78580	ATTPS2	3.7	CE-CX:0.42 SC-CC:0.20 SC-CX:0.19 SC-GT:0.19	7/150	CRY2 BAS1 AT3G05120 AT3G63010 ATHXK1 AT5G27320 PGM	trehalose biosynthetic process;	na	alpha,alpha-trehalose-phosphate synthase (UDP-forming) activity; transferase activity, transferring glycosyl groups;
1214	AT3G53880	AT2G37790	na	3.7	SC-CX:0.60 SC-CC:0.20 HS-MS:0.20	5/150	CRY2 PIF4 AT4G08920 ATHXK1 VIP4	na	na	oxidoreductase activity;
1215	AT1G19750	no_paralog	na	3.7	AT-PG:0.55 HS-LC:0.45	3/150	FIE AT3G26640 XPB2	na	heterotrimeric G-protein complex;	nucleotide binding;
1216	AT2G04450	no_paralog	na	3.69	DM-PI:0.81 AT-CX:0.19	6/150	AT1G72050 AT2G44680 CKB3 CKB2 AGL19 CKB1	response to other organism;	cytosol;	hydrolase activity; ADP-ribose diphosphatase activity; NAD binding;
1217	AT2G24740	no_paralog	SDG21	3.69	HS-LC:0.61 HS-YH:0.39	2/150	TFL2 MSI1	regulation of gene expression, epigenetic;	nucleus;	histone methyltransferase activity;
1218	AT1G31140	no_paralog	na	3.68	HS-LC:0.36 SC-TS:0.30 SC-CC:0.21 SC-LC:0.13	20/150	SEP3 CAL AP1 AGL12 SEP4 SVP AGL17 SHP2 AGL6 AGL20 AT3G02310 AGL16 SHP1 AGL13 AGL14 AGL19 AGL24 AGL21 AGL15 AGL8	regulation of transcription, DNA-dependent;	nucleus;	DNA binding; transcription factor activity;
1219	AT3G54340	no_paralog	AP3	3.68	SC-TS:0.41 SC-CC:0.28 SC-LC:0.21 HS-LC:0.10	24/150	CAL AP1 HAP2C MAF1 SEP4 SVP AGL17 AGL20 AT3G02310 AGL16 AGL18 AGL13 AT4G04890 AGL14 AGL19 FWA AGL21 FLC HY5 AGL15 AGL31 MAF3 MAF4 AT5G65080	regulation of transcription, DNA-dependent;	nucleus;	DNA binding; transcription factor activity;
1220	AT5G20180	no_paralog	na	3.68	AT-GN:1.00	1/150	AT1G62750	ribosome biogenesis and assembly;	ribosome;	structural constituent of ribosome;
1221	AT5G22110	no_paralog	na	3.68	HS-LC:0.43 HS-CX:0.29 CE-CX:0.28	3/150	ATARP4 AT1G30960 XPB2	DNA replication;	nucleus; epsilon DNA polymerase complex;	epsilon DNA polymerase activity;
1222	AT2G30620	AT1G06760	na	3.68	CE-CX:0.38 SC-MS:0.37 HS-LC:0.25	4/150	FY TFL2 MSI1 VIP2	nucleosome assembly;	nucleosome; nucleus;	DNA binding;
1223	AT5G58290	no_paralog	RPT3	3.68	SC-MS:0.67 CE-CX:0.33	3/150	AT1G79280 AT4G00690 MSI1	ubiquitin-dependent protein catabolic process;	nucleus; proteasome regulatory particle, base subcomplex (sensu Eukaryota);	ATPase activity;
1224	AT2G39770	AT3G55590	CYT1	3.68	SC-MS:0.79 SC-CC:0.21	5/150	ELF8 AT3G57300 AT4G00690 CIP1 AT5G67100	biosynthetic process; response to heat; response to salt stress; response to jasmonic acid stimulus; response to ozone; L-ascorbic acid biosynthetic process; cellulose biosynthetic process; defense response to bacterium;	mitochondrion;	mannose-1-phosphate guanylyltransferase activity; nucleotidyltransferase activity;
1225	AT5G54210	no_paralog	na	3.68	HS-LC:0.62 SC-GT:0.30 SC-CC:0.08	10/150	AT1G61040 ELF7 ELF8 AT2G44680 CKB3 CKB2 AT4G31120 XPB2 CKB1 VIP4	na	chloroplast;	na
1226	AT5G44800	no_paralog	na	3.67	AT-DC:1.00	1/150	TFL2	chromatin assembly or disassembly;	chromatin; nucleus;	DNA binding; chromatin binding; helicase activity; ATP binding;
1227	AT3G47810	no_paralog	na	3.67	HS-DC:0.46 SC-YH:0.32 HS-CX:0.22	3/150	ELF8 ATFYPP3 TFL2	endosome to lysosome transport;	multivesicular body; microsome; membrane; retromer complex;	protein serine/threonine phosphatase activity;
1228	AT1G76825	no_paralog	na	3.67	AT-DC:1.00	2/150	AT1G30960 AT1G62750	translational initiation;	na	translation initiation factor activity;
1229	AT1G22280	AT1G34750	na	3.67	AT-GN:0.68 SC-CC:0.32	2/150	ATFYPP3 SPA2	na	na	protein phosphatase type 2C activity;
1230	AT2G35160	no_paralog	SUVH5	3.66	HS-LC:0.67 HS-YH:0.33	2/150	TFL2 MSI1	maintenance of DNA methylation; histone methylation; small RNA-mediated chromatin silencing; regulation of gene expression, epigenetic;	nucleus;	histone methyltransferase activity;
1231	AT5G08650	no_paralog	na	3.66	AT-GN:1.00	3/150	HYL1 AT1G30960 AT3G06930	translation;	chloroplast;	translation elongation factor activity; GTP binding;
1232	AT4G24520	no_paralog	na	3.66	CE-CX:0.59 HS-LC:0.41	3/150	AT1G30970 BAS1 CYP83B1	response to oxidative stress; phenylpropanoid metabolic process;	endoplasmic reticulum;	NADPH-hemoprotein reductase activity;
1233	AT5G55920	AT4G26600	na	3.66	SC-MS:1.00	4/150	AT2G44680 CKB3 CKB2 CKB1	na	nucleolus;	na
1234	AT1G74550	no_paralog	CYP98A9	3.66	CE-CX:1.00	4/150	BAS1 AT3G05120 AT3G63010 AT5G27320	electron transport;	chloroplast;	oxygen binding;
1235	AT5G54260	no_paralog	MRE11	3.66	CE-CX:0.47 SC-GT:0.24 SC-DC:0.11 SC-TS:0.11 AT-GN:0.08	11/150	AT1G61040 AT1G79280 AT3G05120 AT3G06910 ATFYPP3 FIE AT3G63010 AT4G00690 ESD4 AT5G27320 MSI1	DNA metabolic process; double-strand break repair;	nucleus;	protein serine/threonine phosphatase activity;
1236	AT1G28330	AT2G33830	na	3.65	AT-CX:1.00	3/150	PHYA AT5G02840 AT5G62430	na	na	na
1237	AT3G07590	no_paralog	na	3.65	HS-LC:0.63 HS-CX:0.37	2/150	AT4G31120 TFL2	mRNA metabolic process;	nucleus; small nucleolar ribonucleoprotein complex;	na
1238	AT3G19690	AT1G50050	na	3.65	CE-CX:1.00	3/150	AT3G05120 AT3G63010 AT5G27320	na	extracellular region;	na
1239	AT5G47790	no_paralog	na	3.65	HS-LC:0.63 AT-CX:0.37	2/150	PIE1 FIE	na	mitochondrion;	na
1240	AT3G17970	no_paralog	na	3.65	AT-DC:1.00	2/150	ELF8 SPY	na	endomembrane system;	amidase activity;
1241	AT4G13460	no_paralog	SUVH9	3.65	HS-LC:0.62 HS-YH:0.38	2/150	TFL2 MSI1	chromatin modification;	nucleus; chloroplast;	zinc ion binding; histone-lysine N-methyltransferase activity;
1242	AT4G19040	AT5G45560	EDR2	3.64	AT-DC:1.00	2/150	AT4G04890 FWA	na	mitochondrion;	lipid binding;
1243	AT3G54800	no_paralog	na	3.64	AT-DC:1.00	2/150	AT4G04890 FWA	na	mitochondrion;	na
1244	AT2G28320	no_paralog	na	3.64	AT-DC:1.00	2/150	AT4G04890 FWA	na	na	na
1245	AT5G45560	AT4G19040	na	3.64	AT-DC:1.00	2/150	AT4G04890 FWA	na	mitochondrion;	lipid binding;
1246	AT2G17560	AT4G35570	HMGB4	3.64	HS-LC:1.00	5/150	PIF4 HAF2 DDL PIL6 TFL2	chromatin assembly or disassembly;	chromatin;	DNA binding; chromatin binding; transcription factor activity; structural constituent of chromatin;
1247	AT5G41070	AT3G26932	DRB5	3.64	AT-GN:1.00	1/150	AT1G30960	na	intracellular; mitochondrion;	double-stranded RNA binding;
1248	AT4G33710	no_paralog	na	3.64	CE-CX:1.00	3/150	AT3G05120 AT3G63010 AT5G27320	na	extracellular region;	na
1249	AT2G45460	no_paralog	na	3.63	AT-DC:1.00	1/150	DDL	na	chloroplast;	na
1250	AT4G23420	no_paralog	na	3.62	AT-PG:0.47 HS-CX:0.29 CE-CX:0.24	4/150	AT1G72050 BAS1 CYP83B1 CPD	metabolic process;	na	oxidoreductase activity;
1251	AT2G33210	no_paralog	na	3.62	SC-MS:0.79 AT-PG:0.21	3/150	AT1G30960 AT3G26640 MSI1	inflammatory response;	mitochondrion;	protein binding; ATP binding;
1252	AT4G06634	no_paralog	na	3.62	SC-LC:0.46 SC-YH:0.44 SC-CC:0.10	5/150	AT2G44680 CKB3 CKB2 ATHXK1 CKB1	na	intracellular;	nucleic acid binding; zinc ion binding;
1253	AT2G07690	no_paralog	na	3.62	SC-CC:0.80 CE-CX:0.11 HS-CX:0.05 AT-PG:0.04	18/150	CAL MAF1 SEP4 AGL20 AT3G02310 FIE AGL18 AGL13 EZA1 AGL14 ESD4 AGL19 FLC AT5G47010 AGL31 MAF3 MAF4 AT5G65080	DNA replication initiation;	na	DNA binding; ATP binding; DNA-dependent ATPase activity;
1254	AT2G34740	no_paralog	na	3.61	AT-GN:0.68 SC-CC:0.32	2/150	ATFYPP3 SPA2	na	na	protein phosphatase type 2C activity;
1255	AT3G49470	no_paralog	na	3.61	HS-CX:0.65 SC-MS:0.35	2/150	AT1G72050 MSI1	na	na	na
1256	AT1G69770	no_paralog	CMT3	3.61	AT-DC:1.00	1/150	TFL2	DNA methylation; chromatin silencing; zygote asymmetric cytokinesis in the embryo sac; negative regulation of gene expression, epigenetic;	chromatin; nucleus;	DNA (cytosine-5-)-methyltransferase activity;
1257	AT1G80740	no_paralog	CMT1	3.61	AT-DC:1.00	1/150	TFL2	DNA methylation;	chromatin; nucleus;	DNA binding;
1258	AT4G19020	no_paralog	na	3.61	AT-DC:1.00	1/150	TFL2	DNA methylation;	chromatin; nucleus;	DNA binding;
1259	AT1G76030	AT1G20260 AT4G38510	na	3.61	AT-LC:0.44 SC-MS:0.29 CE-CX:0.27	3/150	ATFYPP3 ATHXK1 VIP2	glucose mediated signaling;	cytoplasm; proton-transporting two-sector ATPase complex;	hydrogen ion transporting ATP synthase activity, rotational mechanism;
1260	AT4G31860	AT2G25070	na	3.61	AT-GN:0.37 CE-CX:0.22 SC-CC:0.22 HS-CX:0.19	4/150	ELF8 ATFYPP3 SPA2 TFL2	na	na	protein phosphatase type 2C activity;
1261	AT2G19430	no_paralog	na	3.61	AT-PG:1.00	6/150	FVE COP1 FIE AT3G26640 FY MSI1	na	na	nucleotide binding;
1262	AT1G05570	AT2G31960	CALS1	3.61	SC-CC:0.60 SC-GT:0.40	8/150	CRY2 AP1 SVP AGL17 AGL16 AT4G08920 AGL21 AGL15	1,3-beta-glucan biosynthetic process;	1,3-beta-glucan synthase complex; cell plate;	1,3-beta-glucan synthase activity; transferase activity, transferring glycosyl groups;
1263	AT1G05910	no_paralog	na	3.61	SC-MS:0.72 HS-CX:0.18 CE-CX:0.10	11/150	ATARP4 AT1G61040 HAP2C AT1G79280 ELF7 AT2G44680 CKB3 ESD4 CKB2 CKB1 VIP4	na	na	ATP binding;
1264	AT1G74540	no_paralog	CYP98A8	3.61	CE-CX:1.00	4/150	BAS1 AT3G05120 AT3G63010 AT5G27320	electron transport;	mitochondrion;	oxygen binding;
1265	AT1G73100	no_paralog	SUVH3	3.6	HS-LC:0.63 HS-YH:0.37	2/150	TFL2 MSI1	regulation of gene expression, epigenetic;	nucleus;	histone methyltransferase activity;
1266	AT5G13960	no_paralog	SUVH4	3.59	HS-LC:0.63 HS-YH:0.37	2/150	TFL2 MSI1	maintenance of DNA methylation; histone methylation; peptidyl-lysine methylation;	nucleus;	histone lysine N-methyltransferase activity (H3-K9 specific);
1267	AT3G58580	no_paralog	na	3.59	SC-CC:0.32 SC-GT:0.27 SC-LC:0.24 SC-MS:0.18	5/150	AT1G61040 ELF7 PIE1 VIP2 AT5G67100	na	na	hydrolase activity;
1268	AT2G30870	no_paralog	ATGSTF10	3.59	CE-CX:0.62 SC-CC:0.28 SC-MS:0.10	7/150	BAS1 AT2G44680 AT3G05120 ATFYPP3 AT3G63010 ATHXK1 AT5G27320	toxin catabolic process; response to water deprivation;	cytoplasm;	glutathione transferase activity;
1269	AT1G34750	AT1G22280	na	3.58	AT-GN:0.67 SC-CC:0.33	2/150	ATFYPP3 SPA2	na	na	protein phosphatase type 2C activity;
1270	AT2G42270	no_paralog	na	3.58	SC-DC:0.94 SC-MS:0.06	3/150	PIE1 AT3G57300 XPB2	na	na	ATP-dependent helicase activity;
1271	AT2G02000	AT1G65960	na	3.58	SC-CX:1.00	3/150	CRY2 AT4G08920 ATHXK1	carboxylic acid metabolic process;	na	calmodulin binding;
1272	AT5G54010	no_paralog	na	3.58	CE-CX:0.83 HS-LC:0.17	5/150	BAS1 AT3G05120 AT3G63010 CYP83B1 AT5G27320	metabolic process;	endomembrane system;	transferase activity, transferring glycosyl groups;
1273	AT2G31960	AT1G05570	ATGSL03	3.58	SC-CC:0.60 SC-GT:0.40	8/150	CRY2 AP1 SVP AGL17 AGL16 AT4G08920 AGL21 AGL15	1,3-beta-glucan biosynthetic process;	1,3-beta-glucan synthase complex;	1,3-beta-glucan synthase activity; transferase activity, transferring glycosyl groups;
1274	AT4G32850	AT2G25850	nPAP	3.57	SC-MS:0.47 SC-LC:0.28 SC-CC:0.25	1/150	FY	transcription;	na	nucleotidyltransferase activity;
1275	AT3G12050	no_paralog	na	3.57	SC-CX:0.75 CE-CX:0.25	4/150	CRY2 AT4G08920 ATHXK1 MSI1	na	na	na
1276	AT4G36730	no_paralog	GBF1	3.57	AT-DC:0.58 HS-DC:0.42	2/150	FD HY5	regulation of transcription, DNA-dependent;	cytoplasm;	transcription factor activity; sequence-specific DNA binding;
1277	AT1G03330	no_paralog	na	3.57	HS-LC:0.51 HS-CX:0.29 SC-MS:0.20	5/150	AT2G44680 REF6 ELF6 AT5G47010 CKB1	mRNA metabolic process;	nucleus; small nucleolar ribonucleoprotein complex;	na
1278	AT1G13370	no_paralog	na	3.57	SC-MS:0.40 SC-LC:0.39 SC-GT:0.20	3/150	ATFYPP3 AT3G57300 MSI1	nucleosome assembly; chromosome organization and biogenesis (sensu Eukaryota);	nucleosome; nucleus; chloroplast;	DNA binding;
1279	AT5G48640	no_paralog	na	3.57	SC-MS:0.32 SC-CC:0.31 SC-LC:0.19 HS-CX:0.18	6/150	AT1G30960 AT1G79280 ATHXK1 AT4G31120 AT5G46210 VIP2	regulation of progression through cell cycle;	na	cyclin-dependent protein kinase activity;
1280	AT5G16630	no_paralog	na	3.57	HS-LC:0.65 SC-CX:0.35	2/150	AGL21 XPB2	nucleotide-excision repair;	nucleus;	damaged DNA binding;
1281	AT5G35917	no_paralog	CYP79A3P	3.56	AT-PG:1.00	2/150	BAS1 CPD	electron transport;	endomembrane system;	monooxygenase activity; iron ion binding; heme binding;
1282	AT2G18170	AT4G36450	ATMPK7	3.56	SC-CC:0.42 AT-CX:0.30 HS-LC:0.28	14/150	CAL FKF1 SEP4 PIF4 AGL20 AT3G05120 AGL13 AT3G63010 AGL14 AGL19 AT4G31120 KIN1 KIN2 AT5G27320	signal transduction; circadian rhythm;	na	MAP kinase activity; kinase activity;
1283	AT3G48280	no_paralog	CYP71A25	3.56	CE-CX:0.65 AT-PG:0.35	4/150	AT3G05120 AT3G63010 CPD AT5G27320	electron transport;	endomembrane system;	oxygen binding;
1284	AT4G20280	no_paralog	na	3.56	HS-LC:1.00	2/150	HAF2 XPB2	transcription;	nucleus;	transcription initiation factor activity;
1285	AT4G37840	no_paralog	na	3.56	SC-CC:0.31 HS-DC:0.25 SC-GT:0.16 HS-LC:0.16 SC-MS:0.12	4/150	ATARP4 ATHXK1 ELF6 PGM	na	chloroplast;	hexokinase activity; ATP binding;
1286	AT5G56870	AT4G26140	na	3.55	AT-CX:1.00	1/150	AGL19	carbohydrate metabolic process;	beta-galactosidase complex; endomembrane system;	beta-galactosidase activity;
1287	AT1G05680	no_paralog	na	3.55	CE-CX:0.78 HS-LC:0.22	5/150	BAS1 AT3G05120 AT3G63010 CYP83B1 AT5G27320	metabolic process;	na	UDP-glycosyltransferase activity; transferase activity, transferring glycosyl groups; transferase activity, transferring hexosyl groups;
1288	AT3G19600	no_paralog	na	3.55	HS-LC:0.62 SC-GT:0.30 SC-CC:0.08	10/150	AT1G61040 ELF7 ELF8 AT2G44680 CKB3 CKB2 AT4G31120 XPB2 CKB1 VIP4	na	na	na
1289	AT5G45400	AT4G19130	na	3.55	SC-CC:0.54 HS-LC:0.46	3/150	AT1G72050 XPB2 AT5G67100	DNA replication;	nucleus;	nucleic acid binding; DNA binding;
1290	AT2G25850	AT4G32850	na	3.55	SC-MS:0.47 SC-LC:0.28 SC-CC:0.25	1/150	FY	transcription;	na	nucleotidyltransferase activity;
1291	AT1G77240	no_paralog	na	3.54	CE-CX:1.00	3/150	BAS1 ATHXK1 NPH4	metabolic process;	chloroplast;	catalytic activity;
1292	AT1G79530	AT1G16300	na	3.54	SC-CC:0.32 CE-CC:0.28 HS-LC:0.25 CE-CX:0.15	5/150	BAS1 ATHXK1 XPB2 PGM MSI1	glycolysis;	plastid;	glyceraldehyde-3-phosphate dehydrogenase activity;
1293	AT4G19190	no_paralog	na	3.53	CE-CX:0.51 HS-CX:0.37 AT-CX:0.12	3/150	AT1G61040 DDL AT3G57300	na	na	nucleic acid binding;
1294	AT3G24080	no_paralog	na	3.53	SC-MS:0.82 CE-CX:0.18	5/150	ELF8 AT2G44680 CKB3 CKB2 CKB1	na	na	na
1295	AT4G37210	no_paralog	na	3.53	CE-CX:0.57 HS-CX:0.26 AT-DC:0.17	7/150	ATARP4 ELF7 FLD SPY DDL MSI1 VIP4	na	na	na
1296	AT2G20630	AT4G28400	na	3.53	AT-GN:0.67 SC-CC:0.33	2/150	ATFYPP3 SPA2	na	na	protein phosphatase type 2C activity;
1297	AT3G16810	no_paralog	na	3.53	SC-MS:1.00	5/150	AT2G44680 CKB3 CKB2 CIP1 CKB1	na	na	RNA binding;
1298	AT5G67310	AT2G23190 AT4G37310	CYP81G1	3.53	CE-CX:1.00	4/150	BAS1 AT3G05120 AT3G63010 AT5G27320	electron transport;	endomembrane system;	oxygen binding;
1299	AT4G02450	no_paralog	na	3.53	HS-CX:0.77 AT-CX:0.23	3/150	AT1G30960 AT2G24790 TFL2	na	na	na
1300	AT3G59790	AT2G43790	ATMPK10	3.52	SC-CC:0.67 HS-LC:0.20 SC-GT:0.07 SC-LC:0.06	27/150	CAL AP1 MAF1 SEP4 SVP AGL17 PIF4 AGL20 AT3G02310 AT3G05120 ATFYPP3 AGL16 AGL18 PIL6 AGL13 AT3G63010 AGL14 AGL19 AGL21 FLC AGL15 AT5G27320 VIP4 AGL31 MAF3 MAF4 AT5G65080	signal transduction;	na	MAP kinase activity; kinase activity;
1301	AT5G58450	no_paralog	na	3.52	AT-DC:1.00	1/150	ELF8	na	na	na
1302	AT5G41150	no_paralog	UVH1	3.52	HS-LC:0.41 CE-CX:0.30 SC-GT:0.29	2/150	ESD4 XPB2	nucleotide-excision repair;	na	single-stranded DNA specific endodeoxyribonuclease activity;
1303	AT3G11710	no_paralog	na	3.52	HS-CX:0.58 SC-MS:0.16 CE-CX:0.15 SC-CX:0.11	7/150	ELF7 AT2G44680 CKB3 CKB2 ATHXK1 AT5G47010 CKB1	lysyl-tRNA aminoacylation;	cytoplasm;	lysine-tRNA ligase activity; ATP binding;
1304	AT1G78200	no_paralog	na	3.52	AT-GN:0.66 SC-CC:0.34	2/150	ATFYPP3 SPA2	na	na	protein phosphatase type 2C activity;
1305	AT3G23470	no_paralog	na	3.52	AT-GN:1.00	2/150	CRY2 AT4G08920	lipid biosynthetic process;	endomembrane system;	cyclopropane-fatty-acyl-phospholipid synthase activity;
1306	AT3G44320	no_paralog	NIT3	3.52	CE-CX:1.00	3/150	BAS1 AT3G05120 AT5G27320	cellular response to sulfate starvation; glucosinolate catabolic process;	na	nitrilase activity;
1307	AT3G17550	no_paralog	na	3.51	HS-LC:0.67 SC-GT:0.25 SC-CC:0.09	10/150	AT1G61040 ELF7 ELF8 AT2G44680 CKB3 CKB2 AT4G31120 XPB2 CKB1 VIP4	na	chloroplast;	na
1308	AT4G00720	AT3G61160	na	3.51	HS-LC:0.61 HS-DC:0.23 SC-CC:0.16	5/150	PFT1 PIF4 PIL6 HY5 PGM	protein amino acid phosphorylation;	mitochondrion;	kinase activity;
1309	AT4G34270	no_paralog	na	3.51	SC-MS:1.00	1/150	ATFYPP3	na	na	na
1310	AT5G10740	AT5G24940 AT4G31750	na	3.5	AT-GN:0.62 SC-CC:0.38	2/150	ATFYPP3 SPA2	protein amino acid dephosphorylation;	protein serine/threonine phosphatase complex;	protein phosphatase type 2C activity;
1311	AT4G28080	no_paralog	na	3.5	AT-DC:1.00	1/150	ELF8	na	mitochondrion;	na
1312	AT1G01320	no_paralog	na	3.5	AT-DC:1.00	1/150	ELF8	na	na	na
1313	AT2G32170	no_paralog	na	3.5	SC-CX:0.81 SC-YH:0.19	4/150	CRY2 VIP1 AT3G26640 AT4G08920	na	na	na
1314	AT1G45231	no_paralog	na	3.5	HS-LC:0.60 CE-CX:0.40	2/150	FIE ATHXK1	na	na	na
1315	AT2G16440	no_paralog	na	3.5	SC-CC:0.89 HS-CX:0.11	16/150	CAL MAF1 SEP4 AGL20 AT3G02310 AGL18 AGL13 EZA1 AGL14 AGL19 FLC TFL2 AGL31 MAF3 MAF4 AT5G65080	DNA replication initiation;	chloroplast;	DNA binding; ATP binding; DNA-dependent ATPase activity;
1316	AT3G58510	no_paralog	na	3.49	SC-MS:0.52 SC-DC:0.48	7/150	AT1G79280 ELF7 PIE1 AT3G57300 XPB2 CIP1 MSI1	na	chloroplast;	ATP-dependent helicase activity;
1317	AT1G26910	no_paralog	na	3.49	HS-CX:0.74 SC-MS:0.26	3/150	AT1G72050 ELF6 FY	translation;	ribosome;	structural constituent of ribosome;
1318	AT2G18000	no_paralog	na	3.48	SC-MS:0.39 HS-LC:0.34 SC-LC:0.27	2/150	ATARP4 PIE1	regulation of transcription, DNA-dependent;	nucleus;	na
1319	AT4G12890	no_paralog	na	3.48	HS-CX:0.66 CE-CX:0.34	2/150	FT ATHXK1	na	endomembrane system;	catalytic activity;
1320	AT3G06740	AT5G49300	na	3.48	SC-CC:1.00	24/150	SEP3 CAL AGL12 AT1G72050 MAF1 SEP4 SHP2 AGL6 AGL20 AT3G02310 ATFYPP3 AGL18 SHP1 AGL13 AGL14 AGL19 AGL24 ATHXK1 FLC AGL8 AGL31 MAF3 MAF4 AT5G65080	regulation of transcription, DNA-dependent;	nucleus;	transcription factor activity;
1321	AT1G08250	AT2G27820	na	3.48	SC-CC:1.00	14/150	CAL MAF1 SEP4 AGL20 AT3G02310 AGL18 AGL13 AGL14 AGL19 FLC AGL31 MAF3 MAF4 AT5G65080	L-phenylalanine biosynthetic process;	chloroplast;	prephenate dehydratase activity;
1322	AT4G18905	no_paralog	na	3.47	SC-MS:0.57 HS-CX:0.21 AT-PG:0.12 SC-DC:0.11	9/150	ATARP4 AT2G44680 FIE AT3G26640 CKB3 CKB2 TFL2 CKB1 MSI1	na	na	nucleotide binding;
1323	AT4G12960	no_paralog	na	3.47	HS-CX:0.66 CE-CX:0.34	2/150	FT ATHXK1	na	endomembrane system;	catalytic activity;
1324	AT1G06390	AT2G30980	GSK1	3.47	HS-LC:0.62 HS-DC:0.24 SC-CC:0.15	5/150	PFT1 PIF4 PIL6 HY5 PGM	hyperosmotic salinity response;	na	glycogen synthase kinase 3 activity; kinase activity;
1325	AT2G07440	no_paralog	na	3.47	AT-DC:1.00	3/150	APRR9 APRR5 TOC1	two-component signal transduction system (phosphorelay); regulation of transcription, DNA-dependent;	na	two-component response regulator activity;
1326	AT1G56170	no_paralog	HAP5B	3.46	HS-LC:0.40 SC-MS:0.17 SC-YH:0.15 SC-CC:0.15 SC-LC:0.13	2/150	VIP1 HAP2C	regulation of transcription, DNA-dependent;	nucleus; cytoplasm; CCAAT-binding factor complex;	DNA binding; transcription factor activity;
1327	AT2G30980	AT1G06390	na	3.46	HS-LC:0.62 HS-DC:0.24 SC-CC:0.15	5/150	PFT1 PIF4 PIL6 HY5 PGM	protein amino acid phosphorylation;	na	kinase activity;
1328	AT1G29900	no_paralog	CARB	3.46	CE-LC:0.57 SC-MS:0.28 SC-GT:0.15	7/150	AT2G44680 ATFYPP3 AT3G57300 CKB3 CKB2 AT5G47010 CKB1	arginine biosynthetic process; nitrogen compound metabolic process; metabolic process; pyrimidine base biosynthetic process;	cytoplasm; chloroplast;	carbamoyl-phosphate synthase activity; ATP binding;
1329	AT2G18760	no_paralog	na	3.46	HS-LC:0.32 SC-GT:0.23 SC-DC:0.23 SC-CC:0.22	2/150	XPB2 AT5G67100	na	na	DNA binding; helicase activity; ATP binding;
1330	AT3G52940	no_paralog	FK	3.46	HS-LC:0.67 SC-CC:0.33	2/150	HAP2C TFL2	embryonic development ending in seed dormancy; sterol biosynthetic process;	endomembrane system; membrane;	delta14-sterol reductase activity;
1331	AT3G23580	no_paralog	na	3.45	CE-CX:0.75 SC-CC:0.25	11/150	CRY2 AT1G61040 FT AT3G05120 AT3G63010 AT4G08920 TSF AT5G27320 MSI1 VIP4 AT5G67100	regulation of progression through cell cycle; DNA repair; multicellular organismal development; deoxyribonucleoside diphosphate metabolic process; ribonucleotide metabolic process;	ribonucleoside-diphosphate reductase complex;	ribonucleoside-diphosphate reductase activity;
1332	AT2G27820	AT1G08250	PD1	3.45	SC-CC:1.00	14/150	CAL MAF1 SEP4 AGL20 AT3G02310 AGL18 AGL13 AGL14 AGL19 FLC AGL31 MAF3 MAF4 AT5G65080	L-phenylalanine biosynthetic process;	chloroplast;	prephenate dehydratase activity;
1333	AT3G04710	no_paralog	na	3.45	AT-DC:1.00	1/150	ELF8	na	na	na
1334	AT2G19540	no_paralog	na	3.45	HS-LC:0.42 SC-DC:0.33 AT-PG:0.25	3/150	COP1 FIE FY	na	na	nucleotide binding;
1335	AT1G30590	AT2G34750	na	3.44	HS-LC:0.54 SC-LC:0.46	2/150	XPB2 AT5G67100	na	na	RNA polymerase I transcription factor activity;
1336	AT5G22220	no_paralog	E2F1	3.44	DM-PI:0.47 HS-LC:0.43 HS-CX:0.10	7/150	PIL5 PIF4 PIL6 EZA1 AT4G04890 FWA MSI1	regulation of transcription, DNA-dependent; response to auxin stimulus; trichome morphogenesis; regulation of cell division; positive regulation of progression through meiotic cell cycle;	nucleus; transcription factor complex; cytoplasm;	DNA binding; transcription factor activity; protein binding;
1337	AT1G20320	no_paralog	na	3.43	HS-LC:0.67 SC-GT:0.25 SC-CC:0.09	10/150	AT1G61040 ELF7 ELF8 AT2G44680 CKB3 CKB2 AT4G31120 XPB2 CKB1 VIP4	na	na	na
1338	AT1G54510	no_paralog	na	3.43	HS-CX:1.00	2/150	AT1G72050 ELF6	protein amino acid phosphorylation;	na	kinase activity;
1339	AT3G20650	no_paralog	na	3.43	HS-LC:0.60 CE-CX:0.40	2/150	XPB2 MSI1	mRNA capping;	chloroplast;	catalytic activity;
1340	AT2G40940	no_paralog	ERS1	3.43	AT-DC:1.00	1/150	PHYC	negative regulation of ethylene mediated signaling pathway;	membrane;	protein histidine kinase activity; receptor activity; ethylene binding;
1341	AT2G38610	no_paralog	na	3.43	CE-CX:0.62 CE-CC:0.23 AT-CX:0.15	6/150	AT3G05120 FIE AT3G63010 ATHXK1 AT5G27320 CKB1	na	na	nucleic acid binding;
1342	AT2G14120	AT4G33650	na	3.42	HS-DC:0.52 SC-MS:0.48	3/150	ATFYPP3 AT3G26640 AT5G64813	na	chloroplast;	GTPase activity; GTP binding;
1343	AT5G63680	AT5G08570	na	3.42	SC-CC:0.79 SC-CX:0.14 HS-CX:0.07	18/150	CRY2 CAL MAF1 SEP4 BAS1 AGL20 AT3G02310 AGL18 AGL13 AGL14 AGL19 ATHXK1 FLC AGL31 MAF3 MAF4 AT5G65080 AT5G67100	glycolysis;	na	pyruvate kinase activity;
1344	AT3G15710	AT1G52600	na	3.42	HS-DC:1.00	2/150	REF6 ELF6	proteolysis;	membrane;	peptidase activity;
1345	AT5G44500	AT4G20440	na	3.42	DM-PI:0.40 HS-LC:0.38 CE-CX:0.22	4/150	AT2G44680 CKB3 AT4G31120 MSI1	mRNA metabolic process;	nucleus; small nucleolar ribonucleoprotein complex;	na
1346	AT4G39960	AT2G22360	na	3.42	SC-CX:0.82 AT-GN:0.18	5/150	CRY2 AT3G06930 AT3G26640 AT4G08920 ATHXK1	protein folding;	chloroplast thylakoid membrane;	heat shock protein binding; unfolded protein binding;
1347	AT1G24130	no_paralog	na	3.42	AT-PG:1.00	5/150	FVE COP1 FIE FY MSI1	na	heterotrimeric G-protein complex;	nucleotide binding;
1348	AT1G16690	AT1G79020	na	3.42	DM-PI:0.72 HS-LC:0.28	4/150	ATARP4 CLF EZA1 TFL2	regulation of transcription;	na	transcription factor activity;
1349	AT2G04660	no_paralog	APC2	3.42	CE-CX:0.77 SC-DC:0.23	6/150	AT1G61040 AT3G05120 FIE AT4G31120 AT5G27320 AT5G46210	ubiquitin-dependent protein catabolic process;	ubiquitin ligase complex;	ubiquitin-protein ligase activity;
1350	AT4G20920	no_paralog	na	3.41	AT-DC:1.00	1/150	HYL1	na	intracellular;	double-stranded RNA binding;
1351	AT4G00420	no_paralog	na	3.41	AT-DC:1.00	1/150	HYL1	na	intracellular; chloroplast;	double-stranded RNA binding;
1352	AT4G27570	no_paralog	na	3.41	CE-CX:0.82 HS-LC:0.18	5/150	BAS1 AT3G05120 AT3G63010 CYP83B1 AT5G27320	metabolic process;	na	transferase activity, transferring glycosyl groups;
1353	AT2G20580	AT4G28470	na	3.41	SC-MS:0.60 CE-CX:0.40	2/150	AT1G79280 AT4G31120	regulation of progression through cell cycle; ubiquitin-dependent protein catabolic process; protein catabolic process;	nucleus; proteasome regulatory particle, base subcomplex (sensu Eukaryota);	na
1354	AT1G64920	no_paralog	na	3.41	CE-CX:0.83 HS-LC:0.17	5/150	BAS1 AT3G05120 AT3G63010 CYP83B1 AT5G27320	na	na	transferase activity, transferring glycosyl groups;
1355	AT4G18710	no_paralog	BIN2	3.4	HS-LC:0.62 HS-DC:0.24 SC-CC:0.15	5/150	PFT1 PIF4 PIL6 HY5 PGM	protein amino acid phosphorylation; detection of brassinosteroid stimulus; response to auxin stimulus; brassinosteroid mediated signaling; multidimensional cell growth; leaf morphogenesis;	na	protein kinase activity; glycogen synthase kinase 3 activity; kinase activity;
1356	AT1G29990	no_paralog	na	3.4	SC-GT:0.73 AT-DC:0.27	5/150	HAP2C PIE1 ATHXK1 CIP1 MSI1	protein folding;	na	na
1357	AT3G21350	no_paralog	na	3.4	HS-LC:0.57 SC-MS:0.43	2/150	PFT1 AT1G79280	regulation of transcription;	nucleus;	transcription regulator activity;
1358	AT2G45630	no_paralog	na	3.4	SC-CX:1.00	3/150	CRY2 ATHXK1 PGM	L-serine biosynthetic process; metabolic process;	na	oxidoreductase activity, acting on the CH-OH group of donors, NAD or NADP as acceptor;
1359	AT4G27560	no_paralog	na	3.4	CE-CX:0.82 HS-LC:0.18	5/150	BAS1 AT3G05120 AT3G63010 CYP83B1 AT5G27320	na	na	transferase activity, transferring glycosyl groups;
1360	AT3G01910	no_paralog	SOX	3.39	AT-PG:0.61 HS-CX:0.39	4/150	BAS1 ATARP6 CPD GA3	sulfur metabolic process;	mitochondrion; peroxisome;	sulfite oxidase activity;
1361	AT1G53320	no_paralog	na	3.39	HS-YH:1.00	1/150	ATHB-2	regulation of transcription;	mitochondrion;	transcription factor activity; phosphoric diester hydrolase activity;
1362	AT5G43080	AT1G47210	na	3.39	SC-CC:0.71 DM-PI:0.19 HS-LC:0.10	15/150	CAL MAF1 SEP4 AGL20 AT3G02310 HAF2 ATFYPP3 AGL18 AGL13 AT4G04890 AGL14 AGL19 FWA FLC AT5G46210	regulation of progression through cell cycle;	nucleus;	cyclin-dependent protein kinase regulator activity;
1363	AT3G20820	no_paralog	na	3.39	AT-CX:1.00	2/150	PKS1 AT5G62430	defense response; signal transduction;	endomembrane system;	protein binding;
1364	AT5G64140	no_paralog	RPS28	3.39	HS-CX:1.00	1/150	AT1G72050	translation; ribosome biogenesis and assembly;	ribosome;	structural constituent of ribosome;
1365	AT4G32470	AT5G25450	na	3.39	HS-CX:1.00	1/150	AT1G72050	electron transport; mitochondrial electron transport, ubiquinol to cytochrome c;	mitochondrion;	ubiquinol-cytochrome-c reductase activity;
1366	AT5G53990	no_paralog	na	3.38	CE-CX:0.83 HS-LC:0.17	5/150	BAS1 AT3G05120 AT3G63010 CYP83B1 AT5G27320	metabolic process;	mitochondrion;	transferase activity, transferring glycosyl groups;
1367	AT1G57870	no_paralog	na	3.38	HS-LC:0.61 HS-DC:0.24 SC-CC:0.15	5/150	PFT1 PIF4 PIL6 HY5 PGM	protein amino acid phosphorylation;	na	protein kinase activity;
1368	AT5G52650	AT4G25740	na	3.38	SC-MS:0.56 HS-CX:0.28 CE-CX:0.17	3/150	AT1G72050 MSI1 VIP2	translation;	cytosolic small ribosomal subunit (sensu Eukaryota);	structural constituent of ribosome;
1369	AT1G56110	AT3G12860	NOP56	3.37	SC-MS:0.84 HS-CX:0.16	5/150	AT2G44680 CKB3 CKB2 TFL2 CKB1	na	nucleolus;	na
1370	AT2G22310	AT4G39910	ATUBP4	3.37	SC-CX:0.61 HS-CX:0.39	2/150	AT1G30970 REF6	na	nucleus;	ubiquitin-specific protease activity;
1371	AT4G39910	AT2G22310	ATUBP3	3.37	SC-CX:0.61 HS-CX:0.39	2/150	AT1G30970 REF6	na	nucleus;	ubiquitin-specific protease activity;
1372	AT5G59140	no_paralog	na	3.37	HS-LC:0.63 SC-CC:0.37	2/150	XPB2 AT5G46210	na	na	na
1373	AT1G47210	AT5G43080	na	3.37	SC-CC:0.53 CE-CX:0.24 DM-PI:0.15 HS-LC:0.07	18/150	CAL SEP4 AGL20 AT3G02310 AT3G05120 HAF2 ATFYPP3 AGL18 AGL13 AT3G63010 AT4G04890 AGL14 AGL19 FWA FLC AT5G27320 AT5G46210 MSI1	regulation of progression through cell cycle;	nucleus; cytoplasm;	cyclin-dependent protein kinase activity;
1374	AT5G23530	no_paralog	na	3.37	CE-CX:1.00	2/150	BAS1 CYP83B1	na	chloroplast;	na
1375	AT5G20360	no_paralog	na	3.37	AT-DC:1.00	1/150	ELF8	na	na	na
1376	AT1G64910	no_paralog	na	3.37	CE-CX:0.83 HS-LC:0.17	5/150	BAS1 AT3G05120 AT3G63010 CYP83B1 AT5G27320	metabolic process;	mitochondrion;	transferase activity, transferring glycosyl groups;
1377	AT1G09840	no_paralog	na	3.36	HS-LC:0.61 HS-DC:0.24 SC-CC:0.15	5/150	PFT1 PIF4 PIL6 HY5 PGM	protein amino acid phosphorylation;	chloroplast;	protein kinase activity;
1378	AT5G25380	no_paralog	CYCA2;1	3.36	SC-CC:0.82 DM-PI:0.13 SC-GT:0.05	20/150	CAL MAF1 AT1G79280 SEP4 AGL20 AT3G02310 ATFYPP3 AGL18 AGL13 AT4G04890 AGL14 AGL19 FWA AT4G31120 FLC AT5G46210 AGL31 MAF3 MAF4 AT5G65080	regulation of progression through cell cycle; DNA endoreduplication;	nucleus; chloroplast;	cyclin-dependent protein kinase regulator activity;
1379	AT1G05560	no_paralog	UGT1	3.36	CE-CX:0.63 HS-LC:0.37	4/150	BAS1 AT3G05120 CYP83B1 AT5G27320	response to salicylic acid stimulus; cell plate formation involved in cellulose and pectin-containing cell wall biogenesis;	phragmoplast;	UDP-glycosyltransferase activity; abscisic acid glucosyltransferase activity; transferase activity, transferring glycosyl groups; UDP-glucosyltransferase activity;
1380	AT2G17890	AT4G36070 AT5G66210	CPK16	3.36	HS-LC:0.47 SC-GT:0.36 SC-DC:0.09 SC-CC:0.08	13/150	AT1G72050 AGL17 AT2G44680 PIE1 DDL AGL16 AGL18 CKB3 CKB2 AGL24 HY5 AGL15 CKB1	protein amino acid phosphorylation;	chloroplast;	na
1381	AT3G51960	no_paralog	na	3.36	AT-DC:1.00	2/150	VIP1 FD	regulation of transcription, DNA-dependent;	nucleus;	DNA binding; transcription factor activity;
1382	AT3G49760	no_paralog	na	3.36	AT-DC:1.00	2/150	VIP1 FD	regulation of transcription, DNA-dependent;	nucleus;	DNA binding; transcription factor activity;
1383	AT1G42990	no_paralog	na	3.36	AT-DC:1.00	2/150	VIP1 FD	regulation of transcription, DNA-dependent; unfolded protein response;	nucleus;	DNA binding; transcription factor activity;
1384	AT5G06839	no_paralog	na	3.36	AT-DC:1.00	2/150	VIP1 FD	regulation of transcription, DNA-dependent;	nucleus;	DNA binding; transcription factor activity;
1385	AT4G35040	AT2G16770	na	3.36	AT-DC:1.00	2/150	VIP1 FD	regulation of transcription, DNA-dependent;	nucleus;	DNA binding; transcription factor activity;
1386	AT5G08141	no_paralog	na	3.36	AT-DC:1.00	2/150	VIP1 FD	regulation of transcription, DNA-dependent;	nucleus;	DNA binding; transcription factor activity;
1387	AT2G44950	no_paralog	na	3.36	SC-DC:0.36 SC-CC:0.29 CE-CX:0.24 SC-GT:0.11	7/150	AT1G61040 AT1G72050 ELF7 PIE1 REF6 ESD4 ELF6	na	na	na
1388	AT4G22310	no_paralog	na	3.36	SC-CX:0.60 HS-CX:0.40	5/150	CRY2 PIE1 AGL24 ATHXK1 HY5	na	mitochondrion;	na
1389	AT5G60440	no_paralog	na	3.35	HS-LC:1.00	4/150	HAP2C AT4G04890 FWA HY5	regulation of transcription, DNA-dependent;	nucleus;	DNA binding; transcription factor activity;
1390	AT1G08840	no_paralog	na	3.35	SC-CC:0.87 SC-DC:0.13	19/150	CAL MAF1 SEP4 ELF8 AGL20 AT3G02310 AT3G57300 AGL18 AGL13 AGL14 AGL19 FLC AT5G47010 VIP2 AGL31 MAF3 MAF4 AT5G65080 AT5G67100	DNA replication; embryonic development ending in seed dormancy;	chloroplast;	ATP-dependent DNA helicase activity;
1391	AT4G14250	no_paralog	na	3.35	AT-GN:1.00	1/150	AT1G62750	na	na	na
1392	AT5G13000	no_paralog	ATGSL12	3.35	SC-CC:0.60 SC-GT:0.40	8/150	CRY2 AP1 SVP AGL17 AGL16 AT4G08920 AGL21 AGL15	1,3-beta-glucan biosynthetic process;	1,3-beta-glucan synthase complex;	1,3-beta-glucan synthase activity; transferase activity, transferring glycosyl groups;
1393	AT1G55090	no_paralog	na	3.35	HS-LC:0.57 CE-CX:0.43	2/150	AT4G31120 AT5G47010	nitrogen compound metabolic process;	na	hydrolase activity, acting on carbon-nitrogen (but not peptide) bonds;
1394	AT2G20740	no_paralog	na	3.35	AT-CX:1.00	5/150	CRY2 PHYA FKF1 AT5G02840 AT5G27320	na	endomembrane system;	na
1395	AT1G54390	no_paralog	na	3.35	HS-LC:0.38 SC-CC:0.35 SC-MS:0.28	2/150	ATARP4 PIE1	regulation of transcription, DNA-dependent;	na	protein binding; zinc ion binding;
1396	AT4G33730	AT2G14580	na	3.34	CE-CX:1.00	3/150	AT3G05120 AT3G63010 AT5G27320	na	extracellular region;	na
1397	AT4G20760	no_paralog	na	3.34	CE-CX:1.00	5/150	FT BAS1 AT3G05120 AT3G63010 AT5G27320	metabolic process;	mitochondrion;	oxidoreductase activity;
1398	AT3G10090	AT5G03850	na	3.34	HS-CX:1.00	1/150	AT1G72050	translation; ribosome biogenesis and assembly;	cytosolic ribosome (sensu Eukaryota); ribosome;	structural constituent of ribosome;
1399	AT5G03850	AT3G10090	na	3.34	HS-CX:1.00	1/150	AT1G72050	translation; ribosome biogenesis and assembly;	ribosome;	structural constituent of ribosome;
1400	AT1G14700	AT2G01890	na	3.34	HS-DC:0.63 CE-CX:0.37	2/150	ATFYPP3 MSI1	na	endomembrane system;	acid phosphatase activity; protein serine/threonine phosphatase activity;
1401	AT5G24270	no_paralog	SOS3	3.34	HS-LC:0.74 HS-CX:0.26	3/150	ELF6 HY5 TFL2	detection of calcium ion; potassium ion homeostasis; hypotonic salinity response;	calcineurin complex;	calcium-dependent protein serine/threonine phosphatase activity;
1402	AT5G22630	AT3G44720	na	3.34	SC-CC:1.00	14/150	CAL MAF1 SEP4 AGL20 AT3G02310 AGL18 AGL13 AGL14 AGL19 FLC AGL31 MAF3 MAF4 AT5G65080	L-phenylalanine biosynthetic process;	chloroplast;	prephenate dehydratase activity;
1403	AT1G50060	no_paralog	na	3.34	CE-CX:1.00	3/150	AT3G05120 AT3G63010 AT5G27320	na	extracellular region;	na
1404	AT1G24706	no_paralog	na	3.33	SC-MS:0.56 CE-CX:0.44	2/150	ELF8 ATHXK1	na	na	na
1405	AT2G04930	no_paralog	na	3.33	HS-LC:0.72 SC-GT:0.18 SC-CC:0.09	9/150	AT1G61040 ELF8 AT2G44680 CKB3 CKB2 AT4G31120 XPB2 CKB1 VIP4	na	na	na
1406	AT1G60440	no_paralog	na	3.33	SC-DC:1.00	1/150	ATHXK1	acetyl-CoA biosynthetic process; coenzyme A biosynthetic process;	na	pantothenate kinase activity;
1407	AT5G26570	no_paralog	PWD	3.33	AT-CX:0.89 AT-PG:0.11	6/150	CRY2 FKF1 GA2 KIN1 KIN2 AT5G47010	carbohydrate metabolic process; starch metabolic process; starch catabolic process; protein amino acid autophosphorylation;	chloroplast; plastid;	catalytic activity; carbohydrate kinase activity; phosphoglucan, water dikinase activity;
1408	AT1G06850	no_paralog	na	3.33	AT-DC:0.52 HS-DC:0.48	2/150	FD HY5	regulation of transcription, DNA-dependent;	nucleus; chloroplast;	DNA binding; transcription factor activity;
1409	AT1G09660	no_paralog	na	3.33	CE-CX:0.73 CE-CC:0.27	5/150	AT3G05120 FIE AT3G63010 ATHXK1 AT5G27320	na	na	nucleic acid binding;
1410	AT5G56140	AT4G26480	na	3.33	CE-CX:0.73 CE-CC:0.27	5/150	AT3G05120 FIE AT3G63010 ATHXK1 AT5G27320	na	na	nucleic acid binding;
1411	AT4G26480	AT5G56140	na	3.33	CE-CX:0.73 CE-CC:0.27	5/150	AT3G05120 FIE AT3G63010 ATHXK1 AT5G27320	na	na	nucleic acid binding;
1412	AT1G65290	no_paralog	na	3.33	AT-GN:0.59 HS-CX:0.41	2/150	HYL1 AGL24	fatty acid biosynthetic process;	mitochondrion;	acyl carrier activity;
1413	AT4G16360	no_paralog	na	3.33	HS-LC:0.47 CE-CX:0.29 SC-CC:0.24	6/150	HAP2C BAS1 AT3G05120 AT3G63010 ATHXK1 AT5G27320	na	chloroplast;	AMP-activated protein kinase activity;
1414	AT5G13550	no_paralog	SULTR4;1	3.33	CE-CX:1.00	3/150	AT3G05120 AT3G63010 AT5G27320	sulfate transport;	chloroplast; membrane;	sulfate transporter activity;
1415	AT3G12520	no_paralog	SULTR4;2	3.33	CE-CX:1.00	3/150	AT3G05120 AT3G63010 AT5G27320	sulfate transport;	membrane;	sulfate transporter activity;
1416	AT1G80780	AT1G15920	na	3.32	SC-MS:0.22 SC-GT:0.22 HS-LC:0.15 SC-CC:0.14 SC-LC:0.13 CE-CX:0.13	4/150	PIE1 MSI1 VIP2 AT5G67100	RNA modification;	nucleus;	ribonuclease activity;
1417	AT1G52740	no_paralog	na	3.32	HS-CX:0.34 SC-CC:0.31 SC-LC:0.15 CE-CX:0.11 SC-MS:0.10	6/150	AT2G44680 PIE1 AT3G57300 EZA1 CKB1 MSI1	nucleosome assembly; chromosome organization and biogenesis (sensu Eukaryota);	nucleosome; nucleus;	DNA binding;
1418	AT3G18060	no_paralog	na	3.32	CE-CX:0.63 SC-DC:0.29 AT-PG:0.08	10/150	AT1G61040 FT AT3G05120 FIE AT3G26640 TSF AT4G31120 FY AT5G27320 MSI1	na	na	nucleotide binding;
1419	AT3G48320	no_paralog	CYP71A21	3.32	CE-CX:0.64 AT-PG:0.36	4/150	AT3G05120 AT3G63010 CPD AT5G27320	electron transport;	chloroplast;	oxygen binding;
1420	AT2G32070	no_paralog	na	3.32	SC-MS:0.24 SC-GT:0.22 SC-CC:0.15 HS-LC:0.14 SC-LC:0.14 CE-CX:0.12	4/150	PIE1 MSI1 VIP2 AT5G67100	RNA modification;	nucleus;	ribonuclease activity;
1421	AT4G08470	no_paralog	MAPKKK10	3.32	SC-CC:0.76 SC-TS:0.24	19/150	CRY2 CAL AP1 AT1G79280 SEP4 SVP AGL17 AT2G44680 AGL20 ATFYPP3 AGL16 CKB3 AT4G08920 AGL14 CKB2 AGL19 AGL21 AGL15 CKB1	protein amino acid phosphorylation;	na	kinase activity;
1422	AT3G44720	AT5G22630	na	3.32	SC-CC:1.00	14/150	CAL MAF1 SEP4 AGL20 AT3G02310 AGL18 AGL13 AGL14 AGL19 FLC AGL31 MAF3 MAF4 AT5G65080	L-phenylalanine biosynthetic process;	chloroplast;	prephenate dehydratase activity;
1423	AT5G53210	no_paralog	na	3.31	CE-CX:1.00	4/150	BAS1 AT3G05120 AT3G63010 AT5G27320	regulation of transcription;	nucleus;	DNA binding; transcription factor activity;
1424	AT4G21480	no_paralog	na	3.31	SC-CX:0.59 SC-CC:0.41	3/150	CRY2 HAP2C ATHXK1	transport; carbohydrate transport;	membrane;	sugar porter activity; carbohydrate transporter activity;
1425	AT4G11420	no_paralog	EIF3A	3.31	SC-MS:0.86 CE-CX:0.14	7/150	CAND1 ELF8 AT2G44680 CKB3 CKB2 CKB1 MSI1	translational initiation;	eukaryotic translation initiation factor 3 complex;	translation initiation factor activity;
1426	AT1G06490	no_paralog	ATGSL07	3.31	SC-CC:0.60 SC-GT:0.40	8/150	CRY2 AP1 SVP AGL17 AGL16 AT4G08920 AGL21 AGL15	1,3-beta-glucan biosynthetic process;	1,3-beta-glucan synthase complex;	1,3-beta-glucan synthase activity; transferase activity, transferring glycosyl groups;
1427	AT5G59950	no_paralog	na	3.31	SC-MS:0.52 SC-GT:0.36 SC-LC:0.11	8/150	AT1G61040 AT1G79280 ELF7 AT3G06910 AT4G00690 ESD4 FY MSI1	na	chloroplast;	nucleic acid binding;
1428	AT2G22930	no_paralog	na	3.3	CE-CX:0.83 HS-LC:0.17	5/150	BAS1 AT3G05120 AT3G63010 CYP83B1 AT5G27320	na	endomembrane system;	transferase activity, transferring glycosyl groups;
1429	AT1G55460	no_paralog	na	3.3	SC-DC:0.47 SC-CX:0.27 SC-CC:0.26	4/150	AT1G72050 AT1G79280 ELF7 REF6	na	na	na
1430	AT3G59100	no_paralog	ATGSL11	3.3	SC-CC:0.60 SC-GT:0.40	8/150	CRY2 AP1 SVP AGL17 AGL16 AT4G08920 AGL21 AGL15	1,3-beta-glucan biosynthetic process;	1,3-beta-glucan synthase complex;	1,3-beta-glucan synthase activity; transferase activity, transferring glycosyl groups;
1431	AT1G74250	no_paralog	na	3.3	SC-DC:0.31 CE-CX:0.28 AT-GN:0.23 HS-CX:0.18	7/150	AT1G72050 ELF8 AT3G06930 REF6 HY5 AT5G49020 VIP4	protein folding;	intracellular; nucleus;	nucleic acid binding; zinc ion binding; heat shock protein binding;
1432	AT1G73910	no_paralog	na	3.3	AT-DC:1.00	1/150	ATARP6	na	na	structural constituent of cytoskeleton;
1433	AT3G14680	no_paralog	CYP72A14	3.3	CE-CX:1.00	6/150	AT3G05120 FIE AT3G63010 ATHXK1 AT4G31120 AT5G27320	electron transport;	endomembrane system;	oxygen binding;
1434	AT1G31800	no_paralog	na	3.3	CE-CX:1.00	6/150	AT3G05120 FIE AT3G63010 ATHXK1 AT4G31120 AT5G27320	carotenoid biosynthetic process; xanthophyll biosynthetic process;	chloroplast;	carotene beta-ring hydroxylase activity; oxygen binding;
1435	AT1G10300	no_paralog	na	3.3	HS-DC:0.68 HS-CX:0.32	2/150	AT1G30960 TFL2	na	na	GTP binding;
1436	AT2G31750	no_paralog	na	3.29	CE-CX:0.63 HS-LC:0.20 AT-CX:0.17	6/150	PKS1 BAS1 AT3G05120 AT3G63010 CYP83B1 AT5G27320	metabolic process;	chloroplast;	UDP-glycosyltransferase activity; transferase activity, transferring glycosyl groups; transferase activity, transferring hexosyl groups;
1437	AT4G37910	no_paralog	na	3.29	CE-CC:0.40 SC-DC:0.38 AT-PG:0.22	3/150	AT1G30960 ATHXK1 MSI1	protein folding; response to heat;	mitochondrion; mitochondrial matrix;	ATP binding;
1438	AT1G18480	no_paralog	na	3.29	AT-DC:1.00	1/150	ATFYPP3	na	na	protein serine/threonine phosphatase activity;
1439	AT3G09960	no_paralog	na	3.29	AT-DC:1.00	1/150	ATFYPP3	na	na	protein serine/threonine phosphatase activity;
1440	AT3G09970	no_paralog	na	3.29	AT-DC:1.00	1/150	ATFYPP3	na	na	protein serine/threonine phosphatase activity;
1441	AT1G20580	AT1G76300	na	3.29	HS-LC:0.38 CE-CX:0.38 SC-MS:0.24	4/150	DDL AT4G31120 AT5G47010 VIP4	mRNA metabolic process;	nucleus; small nucleolar ribonucleoprotein complex;	na
1442	AT4G36070	AT2G17890 AT5G66210	CPK18	3.29	HS-LC:0.47 SC-GT:0.36 SC-DC:0.09 SC-CC:0.08	13/150	AT1G72050 AGL17 AT2G44680 PIE1 DDL AGL16 AGL18 CKB3 CKB2 AGL24 HY5 AGL15 CKB1	protein amino acid phosphorylation;	chloroplast;	na
1443	AT1G53035	no_paralog	na	3.29	AT-CX:1.00	5/150	CRY2 FKF1 KIN1 KIN2 AT5G27320	na	endomembrane system;	na
1444	AT1G05200	AT2G32390	ATGLR3.4	3.29	HS-DC:0.83 AT-CX:0.17	4/150	PIL5 PIF4 AT3G47500 PIL6	calcium ion homeostasis; response to light stimulus;	endomembrane system; membrane;	intracellular ligand-gated ion channel activity;
1445	AT2G01890	AT1G14700	PAP8	3.28	HS-DC:0.63 CE-CX:0.37	2/150	ATFYPP3 MSI1	dephosphorylation;	endomembrane system;	acid phosphatase activity; protein serine/threonine phosphatase activity;
1446	AT2G43640	no_paralog	na	3.28	HS-CX:1.00	1/150	AT1G72050	protein targeting;	signal recognition particle, endoplasmic reticulum targeting;	RNA binding;
1447	AT2G19990	no_paralog	PR-1-LIKE	3.28	CE-CX:1.00	3/150	AT3G05120 AT3G63010 AT5G27320	na	extracellular region;	na
1448	AT3G56660	AT2G40950	na	3.28	AT-DC:1.00	1/150	FD	regulation of transcription, DNA-dependent;	nucleus;	DNA binding; transcription factor activity;
1449	AT3G62420	no_paralog	na	3.28	AT-DC:1.00	1/150	FD	regulation of transcription, DNA-dependent;	nucleus;	DNA binding; transcription factor activity; sequence-specific DNA binding;
1450	AT4G34590	no_paralog	GBF6	3.28	AT-DC:1.00	1/150	FD	regulation of transcription, DNA-dependent; response to sucrose stimulus;	nucleus; chloroplast;	DNA binding; transcription factor activity;
1451	AT1G06070	AT2G31370	na	3.28	AT-DC:1.00	1/150	FD	regulation of transcription, DNA-dependent;	nucleus; chloroplast;	DNA binding; transcription factor activity;
1452	AT2G40620	no_paralog	na	3.28	AT-DC:1.00	1/150	FD	regulation of transcription, DNA-dependent;	nucleus; chloroplast;	DNA binding; transcription factor activity;
1453	AT5G01270	no_paralog	CPL2	3.28	AT-DC:1.00	1/150	HYL1	na	intracellular;	double-stranded RNA binding;
1454	AT4G21670	no_paralog	CPL1	3.28	AT-DC:1.00	1/150	HYL1	response to abiotic stimulus; abscisic acid mediated signaling; negative regulation of transcription;	intracellular;	double-stranded RNA binding; nucleotide phosphatase activity;
1455	AT1G44110	no_paralog	na	3.28	SC-CC:0.65 CE-CX:0.19 DM-PI:0.16	18/150	CAL MAF1 SEP4 AGL20 AT3G02310 AT3G05120 ATFYPP3 AGL18 AGL13 AT4G04890 AGL14 AGL19 FWA FLC AT5G27320 AT5G46210 MSI1 MAF3	regulation of progression through cell cycle;	nucleus; chloroplast;	cyclin-dependent protein kinase regulator activity;
1456	AT5G11300	no_paralog	CYC3B	3.28	SC-CC:0.85 DM-PI:0.15	19/150	CAL MAF1 SEP4 AGL20 AT3G02310 ATFYPP3 AGL18 AGL13 AT4G04890 AGL14 AGL19 FWA AT4G31120 FLC AT5G46210 AGL31 MAF3 MAF4 AT5G65080	regulation of progression through cell cycle;	nucleus; chloroplast;	cyclin-dependent protein kinase regulator activity;
1457	AT4G08320	no_paralog	na	3.28	CE-CX:0.57 AT-DC:0.43	3/150	ELF8 MSI1 VIP2	na	na	na
1458	AT3G14630	no_paralog	CYP72A9	3.27	CE-CX:0.79 AT-PG:0.21	7/150	AT3G05120 FIE AT3G63010 ATHXK1 AT4G31120 CPD AT5G27320	electron transport;	endomembrane system;	oxygen binding;
1459	AT3G14570	no_paralog	ATGSL04	3.27	SC-CC:0.57 SC-GT:0.38 AT-CX:0.06	9/150	CRY2 AP1 SVP AGL17 PIE1 AGL16 AT4G08920 AGL21 AGL15	1,3-beta-glucan biosynthetic process;	1,3-beta-glucan synthase complex;	1,3-beta-glucan synthase activity; transferase activity, transferring glycosyl groups;
1460	AT3G23480	no_paralog	na	3.27	AT-GN:1.00	2/150	CRY2 AT4G08920	lipid biosynthetic process;	mitochondrion;	cyclopropane-fatty-acyl-phospholipid synthase activity;
1461	AT3G20630	no_paralog	UBP14	3.27	HS-CX:0.43 SC-YH:0.36 SC-MS:0.22	3/150	AT1G30960 FY VIP4	ubiquitin cycle; embryonic development ending in seed dormancy;	na	ubiquitin-specific protease activity; ubiquitin-specific protease 5 activity;
1462	AT5G63110	no_paralog	HDA6	3.27	DM-PI:0.65 CE-CC:0.11 CE-LC:0.09 SC-CC:0.09 SC-MS:0.07	8/150	CLF AT2G44680 FIE EZA1 VRN2 EMF2 MSI1 AT5G67100	posttranscriptional gene silencing; histone deacetylation;	nucleus;	histone deacetylase activity;
1463	AT2G30860	no_paralog	ATGSTF9	3.27	CE-CX:0.52 SC-CC:0.27 SC-MS:0.21	8/150	BAS1 AT2G44680 AT3G05120 ATFYPP3 CKB3 AT3G63010 ATHXK1 AT5G27320	toxin catabolic process;	cytoplasm;	glutathione transferase activity;
1464	AT1G04240	no_paralog	SHY2	3.27	AT-LC:0.64 AT-CX:0.36	2/150	PHYB SPL5	response to auxin stimulus;	nucleus;	transcription factor activity;
1465	AT1G19880	no_paralog	na	3.26	HS-DC:0.63 AT-CX:0.37	2/150	FIE AT3G57300	na	na	Ran GTPase binding;
1466	AT4G02570	AT1G02980	ATCUL1	3.26	AT-LC:0.65 SC-CC:0.35	2/150	CAND1 AT4G31120	cell cycle; response to auxin stimulus; response to jasmonic acid stimulus; embryonic development ending in seed dormancy; jasmonic acid mediated signaling pathway; SCF complex assembly;	ubiquitin ligase complex; condensed nuclear chromosome; nucleus; cytoplasm; spindle; phragmoplast;	protein binding;
1467	AT5G66210	AT2G17890 AT4G36070	CPK28	3.26	HS-LC:0.46 SC-GT:0.36 SC-DC:0.09 SC-CC:0.08	13/150	AT1G72050 AGL17 AT2G44680 PIE1 DDL AGL16 AGL18 CKB3 CKB2 AGL24 HY5 AGL15 CKB1	protein amino acid phosphorylation;	chloroplast;	na
1468	AT5G63310	no_paralog	NDPK2	3.26	AT-LC:0.65 AT-PG:0.35	2/150	PHYA AT1G30960	response to UV; red, far-red light phototransduction; auxin mediated signaling pathway; response to hydrogen peroxide;	nucleus; cytoplasm;	nucleoside diphosphate kinase activity; protein binding; ATP binding;
1469	AT4G23670	no_paralog	na	3.26	AT-CX:1.00	4/150	FKF1 KIN1 KIN2 AT5G27320	na	na	na
1470	AT5G12250	no_paralog	TUB6	3.26	HS-CX:0.46 DM-PI:0.42 CE-CC:0.13	8/150	AT2G44680 CKB3 EZA1 CKB2 TFL2 XPB2 CKB1 MSI1	microtubule-based process; response to cold;	microtubule cytoskeleton;	structural constituent of cytoskeleton;
1471	AT2G18280	no_paralog	na	3.26	HS-YH:1.00	1/150	ATHB-2	regulation of transcription;	na	transcription factor activity; phosphoric diester hydrolase activity;
1472	AT1G26830	no_paralog	na	3.26	HS-LC:0.57 SC-CC:0.43	2/150	CAND1 AT4G31120	ubiquitin-dependent protein catabolic process; cell cycle; response to red or far red light; embryonic development ending in seed dormancy; positive regulation of flower development; endosperm development;	ubiquitin ligase complex;	ubiquitin-protein ligase activity; protein binding;
1473	AT5G10960	no_paralog	na	3.25	SC-MS:0.25 SC-GT:0.23 SC-CC:0.16 SC-LC:0.14 HS-LC:0.14 CE-CX:0.08	4/150	PIE1 MSI1 VIP2 AT5G67100	RNA modification;	nucleus;	ribonuclease activity;
1474	AT1G28490	no_paralog	SYP61	3.25	HS-LC:0.58 SC-GT:0.42	2/150	ATFYPP3 CIP1	intracellular protein transport; membrane fusion;	trans-Golgi network transport vesicle;	SNAP receptor activity;
1475	AT2G16405	no_paralog	na	3.25	AT-PG:1.00	6/150	FVE FIE AT3G26640 SPA2 FY MSI1	na	na	nucleotide binding;
1476	AT3G29630	no_paralog	na	3.25	CE-CX:0.81 HS-LC:0.19	5/150	BAS1 AT3G05120 AT3G63010 CYP83B1 AT5G27320	na	mitochondrion;	transferase activity, transferring glycosyl groups;
1477	AT5G17240	no_paralog	na	3.25	AT-DC:1.00	2/150	CLF EZA1	na	nucleus;	na
1478	AT3G55080	no_paralog	na	3.25	AT-DC:1.00	2/150	CLF EZA1	na	nucleus; mitochondrion;	na
1479	AT4G20130	no_paralog	na	3.25	AT-DC:1.00	2/150	CLF EZA1	na	plastid chromosome;	na
1480	AT2G19640	no_paralog	na	3.25	AT-DC:1.00	2/150	CLF EZA1	na	nucleus;	na
1481	AT1G01920	no_paralog	na	3.25	AT-DC:1.00	2/150	CLF EZA1	na	nucleus;	na
1482	AT2G18850	no_paralog	na	3.25	AT-DC:1.00	2/150	CLF EZA1	na	nucleus;	na
1483	AT5G14260	no_paralog	na	3.25	AT-DC:1.00	2/150	CLF EZA1	na	nucleus; chloroplast;	na
1484	AT3G21820	no_paralog	na	3.25	AT-DC:1.00	2/150	CLF EZA1	na	nucleus;	na
1485	AT1G24610	no_paralog	na	3.25	AT-DC:1.00	2/150	CLF EZA1	na	nucleus; chloroplast;	na
1486	AT2G39240	no_paralog	na	3.25	HS-LC:0.55 SC-LC:0.45	2/150	XPB2 AT5G67100	na	na	RNA polymerase I transcription factor activity;
1487	AT5G52360	AT4G25590	na	3.25	CE-CX:0.59 CE-CC:0.41	3/150	AT1G30970 MSI1 VIP2	na	intracellular;	actin binding;
1488	AT5G59890	no_paralog	ADF4	3.25	CE-CX:0.59 CE-CC:0.41	3/150	AT1G30970 MSI1 VIP2	na	intracellular;	actin binding;
1489	AT4G09500	no_paralog	na	3.25	CE-CX:0.83 HS-LC:0.17	5/150	BAS1 AT3G05120 AT3G63010 CYP83B1 AT5G27320	na	endomembrane system;	transferase activity, transferring glycosyl groups;
1490	AT1G78720	no_paralog	na	3.25	AT-GN:1.00	1/150	AT1G62750	protein secretion;	membrane;	protein translocase activity;
1491	AT5G45130	AT4G19640	RHA1	3.24	HS-LC:1.00	1/150	CIP1	intracellular protein transport; small GTPase mediated signal transduction; protein transport;	exosome (RNase complex); intracellular; endomembrane system;	na
1492	AT4G19640	AT5G45130	ARA7	3.24	HS-LC:1.00	1/150	CIP1	intracellular protein transport; small GTPase mediated signal transduction; protein transport;	exosome (RNase complex); intracellular; endomembrane system;	GTP binding;
1493	AT1G80370	AT1G15570	na	3.24	SC-CC:0.84 DM-PI:0.16	19/150	CAL MAF1 SEP4 AGL20 AT3G02310 ATFYPP3 AGL18 AGL13 AT4G04890 AGL14 AGL19 FWA AT4G31120 FLC AT5G46210 AGL31 MAF3 MAF4 AT5G65080	regulation of progression through cell cycle;	nucleus; chloroplast;	cyclin-dependent protein kinase regulator activity;
1494	AT1G15570	AT1G80370	na	3.24	SC-CC:0.84 DM-PI:0.16	19/150	CAL MAF1 SEP4 AGL20 AT3G02310 ATFYPP3 AGL18 AGL13 AT4G04890 AGL14 AGL19 FWA AT4G31120 FLC AT5G46210 AGL31 MAF3 MAF4 AT5G65080	regulation of progression through cell cycle; DNA endoreduplication;	nucleus;	cyclin-dependent protein kinase regulator activity;
1495	AT2G45600	no_paralog	na	3.24	HS-DC:1.00	3/150	AT3G05120 AT3G63010 AT5G27320	na	na	na
1496	AT1G79020	AT1G16690	na	3.23	DM-PI:0.72 HS-LC:0.28	4/150	ATARP4 CLF EZA1 TFL2	regulation of transcription;	mitochondrion;	transcription factor activity;
1497	AT5G15020	AT3G01320	na	3.23	SC-CC:0.78 HS-LC:0.22	8/150	CAL SEP4 AGL20 AT3G02310 AGL13 AGL14 AGL19 MSI1	regulation of transcription, DNA-dependent;	nucleus;	na
1498	AT5G18680	AT3G06380	na	3.23	HS-YH:1.00	1/150	ATHB-2	regulation of transcription;	mitochondrion;	transcription factor activity; phosphoric diester hydrolase activity;
1499	AT3G12690	no_paralog	na	3.23	SC-TS:0.64 SC-CX:0.36	6/150	CRY2 AT2G44680 CKB3 CKB2 ATHXK1 CKB1	protein amino acid phosphorylation;	chloroplast;	kinase activity;
1500	AT4G26110	no_paralog	na	3.23	SC-MS:0.38 SC-CC:0.32 CE-CX:0.30	3/150	AT4G31120 VIP2 AT5G67100	nucleosome assembly;	nucleus;	DNA binding;
1501	AT3G20080	no_paralog	CYP705A15	3.22	CE-CX:0.69 AT-PG:0.31	4/150	AT3G05120 AT3G63010 CPD AT5G27320	electron transport;	endomembrane system;	oxygen binding;
1502	AT4G13640	AT3G24120	na	3.22	AT-DC:1.00	1/150	AT5G02840	na	nucleus;	transcription factor activity;
1503	AT5G45580	no_paralog	na	3.22	AT-DC:1.00	1/150	AT5G02840	regulation of transcription;	nucleus;	transcription factor activity;
1504	AT3G04450	no_paralog	na	3.22	AT-DC:1.00	1/150	AT5G02840	regulation of transcription;	nucleus; chloroplast;	transcription factor activity;
1505	AT3G04030	AT5G18240	na	3.22	AT-DC:1.00	1/150	AT5G02840	na	nucleus; mitochondrion;	transcription factor activity;
1506	AT4G37180	no_paralog	na	3.22	AT-DC:1.00	1/150	AT5G02840	regulation of transcription;	nucleus;	DNA binding; transcription factor activity;
1507	AT1G69580	no_paralog	na	3.22	AT-DC:1.00	1/150	AT5G02840	regulation of transcription;	nucleus;	transcription factor activity;
1508	AT1G14600	no_paralog	na	3.22	AT-DC:1.00	1/150	AT5G02840	regulation of transcription;	nucleus;	DNA binding; transcription factor activity;
1509	AT1G79430	no_paralog	APL	3.22	AT-DC:1.00	1/150	AT5G02840	phloem histogenesis; xylem histogenesis; regulation of transcription;	nucleus;	transcription factor activity; transcription regulator activity;
1510	AT5G29000	no_paralog	na	3.22	AT-DC:1.00	1/150	AT5G02840	na	nucleus;	DNA binding; transcription factor activity;
1511	AT5G06800	no_paralog	na	3.22	AT-DC:1.00	1/150	AT5G02840	regulation of transcription;	nucleus;	transcription factor activity;
1512	AT3G06380	AT5G18680	na	3.22	HS-YH:1.00	1/150	ATHB-2	regulation of transcription;	mitochondrion;	transcription factor activity; protein binding; phosphoric diester hydrolase activity;
1513	AT5G63470	AT3G48590	na	3.22	HS-LC:0.49 SC-YH:0.16 SC-CC:0.15 SC-LC:0.12 SC-MS:0.08	2/150	VIP1 HAP2C	regulation of transcription, DNA-dependent;	nucleus;	DNA binding; transcription factor activity;
1514	AT3G46970	no_paralog	na	3.22	AT-CX:0.62 HS-LC:0.15 CE-CX:0.13 AT-GN:0.10	7/150	CRY2 FKF1 GA2 ATHXK1 KIN1 KIN2 PGM	carbohydrate metabolic process;	cytosol;	phosphorylase activity; transferase activity, transferring glycosyl groups;
1515	AT1G43640	no_paralog	na	3.22	HS-YH:1.00	1/150	ATHB-2	regulation of transcription;	na	transcription factor activity; phosphoric diester hydrolase activity;
1516	AT3G14650	no_paralog	CYP72A11	3.21	CE-CX:0.62 AT-PG:0.21 AT-CX:0.17	10/150	CH1 AT3G05120 FIE AT3G63010 AT4G08920 ATHXK1 AT4G31120 CPD AT5G27320 ZTL	electron transport;	endomembrane system;	oxygen binding;
1517	AT2G45120	AT3G60580	na	3.21	HS-LC:0.42 CE-CC:0.35 CE-GT:0.23	2/150	TFL2 AT5G47010	regulation of transcription;	intracellular; mitochondrion;	nucleic acid binding; transcription factor activity; zinc ion binding;
1518	AT5G01990	no_paralog	na	3.21	SC-CX:1.00	3/150	CRY2 AT4G08920 ATHXK1	auxin polar transport;	integral to membrane;	auxin:hydrogen symporter activity;
1519	AT1G71090	no_paralog	na	3.21	SC-CX:1.00	3/150	CRY2 AT4G08920 ATHXK1	auxin polar transport;	endomembrane system; integral to membrane;	auxin:hydrogen symporter activity;
1520	AT3G01890	AT5G14170	na	3.21	HS-LC:1.00	2/150	ATARP4 PFT1	na	nucleus; chloroplast;	na
1521	AT5G08570	AT5G63680	na	3.21	SC-CC:0.80 SC-CX:0.13 HS-CX:0.07	18/150	CRY2 CAL MAF1 SEP4 BAS1 AGL20 AT3G02310 AGL18 AGL13 AGL14 AGL19 ATHXK1 FLC AGL31 MAF3 MAF4 AT5G65080 AT5G67100	glycolysis;	na	pyruvate kinase activity;
1522	AT2G33040	no_paralog	na	3.21	HS-CX:0.38 SC-MS:0.33 AT-PG:0.29	4/150	AT1G30960 AT2G44680 CKB1 MSI1	ATP synthesis coupled proton transport; proton transport;	nucleus; cytoplasm; mitochondrion; membrane;	hydrogen ion transporting ATP synthase activity, rotational mechanism; hydrogen ion transporting ATPase activity, rotational mechanism;
1523	AT1G76900	no_paralog	na	3.21	HS-YH:1.00	1/150	ATHB-2	regulation of transcription;	na	transcription factor activity; phosphoric diester hydrolase activity;
1524	AT1G05670	AT2G31790	na	3.21	CE-CX:0.77 HS-LC:0.23	5/150	BAS1 AT3G05120 AT3G63010 CYP83B1 AT5G27320	metabolic process;	na	transferase activity, transferring glycosyl groups;
1525	AT3G18660	no_paralog	na	3.2	CE-CX:0.85 HS-LC:0.15	6/150	AT3G05120 AT3G63010 ATHXK1 AT5G27320 PGM MSI1	biosynthetic process;	chloroplast;	transferase activity, transferring glycosyl groups;
1526	AT5G60410	no_paralog	na	3.2	HS-LC:1.00	2/150	DDL ELF6	na	na	DNA binding;
1527	AT1G43900	no_paralog	na	3.2	AT-GN:0.63 SC-CC:0.37	2/150	ATFYPP3 SPA2	protein amino acid dephosphorylation;	protein serine/threonine phosphatase complex;	protein phosphatase type 2C activity;
1528	AT1G05530	no_paralog	na	3.2	CE-CX:0.63 HS-LC:0.37	4/150	BAS1 AT3G05120 CYP83B1 AT5G27320	metabolic process;	chloroplast;	UDP-glycosyltransferase activity; abscisic acid glucosyltransferase activity; transferase activity, transferring glycosyl groups; UDP-glucosyltransferase activity;
1529	AT1G25280	no_paralog	na	3.2	HS-YH:1.00	1/150	ATHB-2	regulation of transcription;	mitochondrion;	transcription factor activity; phosphoric diester hydrolase activity;
1530	AT1G77130	no_paralog	na	3.2	CE-CX:0.85 HS-LC:0.15	6/150	AT3G05120 AT3G63010 ATHXK1 AT5G27320 PGM MSI1	biosynthetic process;	na	transferase activity, transferring glycosyl groups;
1531	AT3G45770	no_paralog	na	3.2	SC-CX:1.00	3/150	CRY2 AT4G08920 ATHXK1	na	mitochondrion;	zinc ion binding;
1532	AT4G33120	no_paralog	na	3.2	AT-GN:0.58 AT-DC:0.42	3/150	CRY2 AT3G06930 AT4G08920	lipid biosynthetic process;	na	(S)-coclaurine-N-methyltransferase activity;
1533	AT4G35300	no_paralog	na	3.2	AT-CX:1.00	6/150	CRY2 FKF1 GA2 AT3G47500 KIN1 KIN2	na	membrane;	nucleoside transporter activity; sugar porter activity; carbohydrate transporter activity;
1534	AT3G01160	no_paralog	na	3.2	SC-CX:0.64 SC-MS:0.36	2/150	ATHXK1 VIP4	na	na	na
1535	AT2G01880	no_paralog	na	3.19	HS-DC:0.64 CE-CX:0.36	2/150	ATFYPP3 MSI1	na	endomembrane system;	acid phosphatase activity; protein serine/threonine phosphatase activity;
1536	AT4G15310	no_paralog	CYP702A3	3.19	AT-PG:1.00	1/150	CYP83B1	electron transport;	endomembrane system;	monooxygenase activity; iron ion binding; heme binding;
1537	AT3G12890	no_paralog	ASML2	3.19	AT-DC:1.00	2/150	CO APRR5	sugar mediated signaling;	na	transcriptional activator activity;
1538	AT3G17950	no_paralog	na	3.19	AT-CX:1.00	2/150	PHYA AT5G02840	na	chloroplast;	na
1539	AT5G11200	no_paralog	na	3.18	SC-DC:0.59 CE-CX:0.41	7/150	AT1G30970 PIE1 AT3G57300 XPB2 AT5G47010 MSI1 VIP2	na	na	ATP-dependent helicase activity;
1540	AT4G15760	no_paralog	na	3.18	HS-DC:1.00	3/150	AT1G62830 FLD AT3G13682	electron transport; metabolic process;	na	oxidoreductase activity;
1541	AT3G18190	no_paralog	na	3.18	HS-CX:0.82 SC-MS:0.18	4/150	ATARP4 AT1G30960 TFL2 VIP2	protein folding; cellular protein metabolic process;	chloroplast;	protein binding; ATP binding; unfolded protein binding;
1542	AT4G14090	no_paralog	na	3.18	CE-CX:0.53 HS-LC:0.47	3/150	BAS1 AT3G05120 CYP83B1	metabolic process;	mitochondrion;	UDP-glycosyltransferase activity; UDP-glucosyltransferase activity;
1543	AT2G34250	AT1G29310	na	3.18	AT-GN:1.00	1/150	AT1G62750	protein secretion;	membrane;	protein translocase activity;
1544	AT1G47230	no_paralog	na	3.17	SC-CC:0.70 DM-PI:0.21 HS-LC:0.10	14/150	CAL SEP4 AGL20 AT3G02310 HAF2 ATFYPP3 AGL18 AGL13 AT4G04890 AGL14 AGL19 FWA FLC AT5G46210	regulation of progression through cell cycle;	nucleus; chloroplast;	cyclin-dependent protein kinase regulator activity;
1545	AT5G59220	AT2G29380	na	3.17	AT-GN:1.00	1/150	SPA2	response to abscisic acid stimulus;	chloroplast;	protein phosphatase type 2C activity;
1546	AT3G46010	AT5G59880	ADF1	3.17	CE-CX:0.58 CE-CC:0.42	3/150	AT1G30970 MSI1 VIP2	actin filament organization;	intracellular;	actin binding;
1547	AT5G09790	no_paralog	na	3.17	AT-DC:0.78 AT-CX:0.22	3/150	CLF PIE1 EZA1	regulation of transcription, DNA-dependent; pollen development; regulation of cell cycle;	nucleus; chloroplast;	DNA binding; protein binding;
1548	AT5G17890	no_paralog	na	3.17	HS-LC:1.00	7/150	AGL17 AGL16 AGL18 AGL24 HY5 AGL15 MAF4	defense response;	chloroplast;	ATP binding; zinc ion binding; transferase activity;
1549	AT3G12280	no_paralog	RBR1	3.16	HS-LC:0.55 DM-PI:0.45	2/150	HAF2 MSI1	G1/S transition of mitotic cell cycle; regulation of cell cycle;	na	transcription factor binding;
1550	AT5G11170	no_paralog	na	3.16	SC-DC:0.59 CE-CX:0.41	7/150	AT1G30970 PIE1 AT3G57300 XPB2 AT5G47010 MSI1 VIP2	na	na	ATP-dependent helicase activity;
1551	AT5G19660	no_paralog	na	3.16	SC-MS:0.48 SC-CX:0.22 SC-CC:0.17 HS-LC:0.12	9/150	CRY2 VIP1 AT1G61040 ELF7 ELF8 AT2G44680 CKB3 ATHXK1 PGM	proteolysis;	mitochondrion;	subtilase activity;
1552	AT3G46820	AT5G59160 AT2G29400	TOPP5	3.16	SC-CC:0.44 SC-MS:0.33 SC-LC:0.22	3/150	ATFYPP3 ATHXK1 FY	na	protein phosphatase type 1 complex;	protein phosphatase type 1 activity;
1553	AT4G33110	no_paralog	na	3.16	AT-GN:0.56 AT-DC:0.44	3/150	CRY2 AT3G06930 AT4G08920	lipid biosynthetic process;	na	(S)-coclaurine-N-methyltransferase activity;
1554	AT2G17510	no_paralog	na	3.16	HS-LC:0.36 HS-CX:0.29 CE-CX:0.18 SC-CC:0.17	6/150	ATARP4 ATFYPP3 REF6 AT4G31120 ELF6 TFL2	na	mitochondrion;	RNA binding; ribonuclease activity;
1555	AT3G26560	no_paralog	na	3.16	SC-DC:0.71 HS-CX:0.29	4/150	AT1G30960 PIE1 AT3G57300 XPB2	na	mitochondrion;	RNA binding; ATP-dependent RNA helicase activity; ATP binding;
1556	AT1G23290	AT1G70600	RPL27A	3.16	HS-CX:0.29 SC-CC:0.27 SC-MS:0.26 AT-GN:0.19	4/150	AT1G62750 AT1G72050 AT5G47010 MSI1	translation;	cytosolic ribosome (sensu Eukaryota); ribosome; large ribosomal subunit;	structural constituent of ribosome;
1557	AT1G78140	no_paralog	na	3.16	AT-CX:0.56 AT-DC:0.44	3/150	AT3G05120 AT3G06930 AT5G27320	na	plastoglobule;	na
1558	AT3G48750	AT5G63610	na	3.16	CE-CX:0.49 SC-GT:0.31 HS-LC:0.20	6/150	AT1G61040 HAP2C AT1G79280 MSI1 VIP4 AT5G67100	cytokinesis; positive regulation of cell proliferation; response to cold; pollen development; embryonic development ending in seed dormancy; DNA endoreduplication;	preprophase band; cortical microtubule, transverse to long axis;	cyclin-dependent protein kinase activity; protein binding; kinase activity;
1559	AT5G55190	no_paralog	RAN3	3.16	CE-CX:0.57 HS-CX:0.28 SC-CX:0.15	10/150	CRY2 AT1G30970 ELF7 AT2G44680 ATHXK1 TFL2 CKB1 MSI1 VIP2 VIP4	protein import into nucleus;	exosome (RNase complex); intracellular;	GTPase activity; protein binding; GTP binding;
1560	AT3G01320	AT5G15020	na	3.15	SC-CC:0.76 HS-LC:0.24	7/150	CAL SEP4 AGL20 AGL13 AGL14 AGL19 MSI1	regulation of transcription, DNA-dependent;	nucleus;	na
1561	AT5G38970	no_paralog	BR6OX1	3.15	AT-PG:1.00	1/150	BAS1	brassinosteroid homeostasis; brassinosteroid biosynthetic process;	endomembrane system;	monooxygenase activity; oxygen binding;
1562	AT1G71230	AT1G22920	AJH2	3.15	CE-CX:0.38 HS-LC:0.23 CE-LC:0.15 SC-MS:0.13 HS-CX:0.11	8/150	FIE REF6 ELF6 TFL2 AT5G46210 AT5G47010 MSI1 VIP4	protein deneddylation; photomorphogenesis; response to auxin stimulus; negative regulation of photomorphogenesis;	signalosome complex;	protein binding;
1563	AT1G04130	no_paralog	na	3.15	SC-DC:1.00	1/150	ELF8	na	na	na
1564	AT5G41190	no_paralog	na	3.15	SC-MS:0.85 DM-PI:0.15	5/150	AT1G61040 ELF7 ELF8 ATH1 VIP4	na	na	na
1565	AT5G09250	no_paralog	KIWI	3.15	HS-CX:0.51 HS-LC:0.49	3/150	ATARP4 HAF2 TFL2	regulation of transcription, DNA-dependent;	na	DNA binding; transcription coactivator activity;
1566	AT3G17760	no_paralog	na	3.15	SC-CX:1.00	3/150	CRY2 AT4G08920 ATHXK1	carboxylic acid metabolic process;	na	calmodulin binding;
1567	AT5G54910	no_paralog	na	3.15	SC-DC:0.48 SC-MS:0.41 SC-CX:0.10	6/150	PIE1 AT3G57300 ATHXK1 FY XPB2 AT5G47010	na	na	ATP-dependent helicase activity;
1568	AT3G45900	no_paralog	na	3.15	AT-CX:1.00	3/150	CRY2 AT5G02840 AT5G27320	na	na	na
1569	AT4G26720	AT5G55260	PPX1	3.15	SC-CC:0.34 SC-TS:0.29 SC-MS:0.24 HS-MS:0.13	1/150	ATFYPP3	na	nucleus; cytoplasm;	protein serine/threonine phosphatase activity;
1570	AT1G50580	no_paralog	na	3.14	CE-CX:0.82 HS-LC:0.18	5/150	BAS1 AT3G05120 AT3G63010 CYP83B1 AT5G27320	na	na	transferase activity, transferring glycosyl groups;
1571	AT1G42540	no_paralog	ATGLR3.3	3.14	HS-DC:1.00	3/150	PIL5 PIF4 PIL6	calcium ion homeostasis; response to light stimulus;	mitochondrion; membrane;	intracellular ligand-gated ion channel activity;
1572	AT3G51480	no_paralog	ATGLR3.6	3.14	HS-DC:1.00	3/150	PIL5 PIF4 PIL6	calcium ion homeostasis; response to light stimulus;	endomembrane system; membrane;	intracellular ligand-gated ion channel activity;
1573	AT2G32390	AT1G05200	ATGLR3.5	3.14	HS-DC:1.00	3/150	PIL5 PIF4 PIL6	calcium ion homeostasis; response to light stimulus;	mitochondrion; membrane;	intracellular ligand-gated ion channel activity;
1574	AT5G46830	no_paralog	na	3.14	AT-CX:1.00	1/150	PIF3	regulation of transcription;	nucleus;	DNA binding; transcription factor activity;
1575	AT2G23760	AT4G36870	BLH4	3.14	AT-CX:1.00	5/150	CRY2 PHYA AT3G05120 AT5G02840 AT5G27320	regulation of transcription, DNA-dependent;	nucleus;	DNA binding; transcription factor activity;
1576	AT1G66620	no_paralog	na	3.14	HS-CX:0.68 HS-LC:0.32	2/150	AT3G57300 ELF6	ubiquitin-dependent protein catabolic process; multicellular organismal development;	nucleus;	protein binding; zinc ion binding;
1577	AT3G05720	no_paralog	na	3.13	SC-MS:0.47 SC-LC:0.30 SC-GT:0.12 SC-CC:0.10	5/150	AT3G06910 ATFYPP3 AT4G00690 ESD4 AT5G67100	intracellular protein transport;	na	protein transporter activity;
1578	AT3G19553	no_paralog	na	3.13	AT-CX:0.88 SC-CC:0.12	6/150	CRY2 PHYA AT3G47500 ATHXK1 AT5G02840 AT5G27320	transport; amino acid transport;	membrane;	cationic amino acid transporter activity;
1579	AT5G47650	no_paralog	na	3.12	DM-PI:0.71 AT-CX:0.29	8/150	AT1G72050 AT1G78440 AT2G44680 CKB3 CKB2 KIN1 KIN2 CKB1	na	cytosol;	hydrolase activity; ADP-ribose diphosphatase activity; NAD binding;
1580	AT1G56410	AT3G12580	na	3.12	SC-MS:0.32 SC-CX:0.26 CE-CC:0.17 HS-LC:0.14 SC-CC:0.12	8/150	CRY2 AT1G61040 ELF8 AT3G57300 ATHB-2 ATHXK1 AT5G47010 MSI1	protein folding; response to heat;	na	ATP binding;
1581	AT1G05180	AT2G32410	AXR1	3.12	SC-CC:0.49 CE-CX:0.43 AT-CX:0.09	8/150	AT1G30970 AT2G24790 AT3G05120 AT3G06910 AT4G00690 ESD4 AT5G27320 AT5G46210	response to water deprivation; auxin mediated signaling pathway; leaf morphogenesis;	nucleus;	small protein activating enzyme activity;
1582	AT4G16146	no_paralog	na	3.12	AT-CX:1.00	2/150	KIN1 KIN2	na	na	na
1583	AT5G09860	no_paralog	na	3.11	SC-GT:0.38 SC-LC:0.25 CE-CX:0.19 SC-CC:0.18	4/150	AT1G79280 ELF7 ESD4 AT5G67100	na	na	na
1584	AT5G46840	no_paralog	na	3.11	SC-MS:1.00	5/150	AT2G44680 CKB3 CKB2 CIP1 CKB1	na	na	nucleic acid binding; RNA binding;
1585	AT5G17520	no_paralog	RCP1	3.11	AT-CX:1.00	5/150	CRY2 FKF1 GA2 KIN1 KIN2	starch catabolic process; cell communication; multicellular organismal development; response to gravity;	chloroplast inner membrane;	maltose transporter activity;
1586	AT1G58270	no_paralog	ZW9	3.11	AT-CX:1.00	2/150	KIN1 KIN2	na	endomembrane system;	na
1587	AT3G27380	AT5G40650	SDH2-1	3.11	SC-CX:0.78 SC-CC:0.22	3/150	CRY2 HAP2C ATHXK1	mitochondrial electron transport, succinate to ubiquinone;	mitochondrion; succinate dehydrogenase complex;	succinate dehydrogenase activity; electron carrier activity;
1588	AT5G40650	AT3G27380	SDH2-2	3.11	SC-CX:0.78 SC-CC:0.22	3/150	CRY2 HAP2C ATHXK1	mitochondrial electron transport, succinate to ubiquinone;	mitochondrion; succinate dehydrogenase complex;	succinate dehydrogenase activity; electron carrier activity;
1589	AT1G70420	AT1G23710	na	3.11	AT-CX:1.00	12/150	CRY2 PHYA PKS1 TOE1 CCA1 AT3G05120 AT3G47500 SMZ AT5G02840 HY5 APRR5 AT5G27320	na	na	na
1590	AT4G02430	AT1G02840	na	3.11	HS-LC:0.68 HS-CX:0.32	2/150	HAP2C TFL2	na	na	RNA binding;
1591	AT4G25740	AT5G52650	na	3.1	SC-MS:0.52 HS-CX:0.30 CE-CX:0.18	3/150	AT1G72050 MSI1 VIP2	translation;	cytosolic ribosome (sensu Eukaryota); cytosolic small ribosomal subunit (sensu Eukaryota);	structural constituent of ribosome;
1592	AT5G01650	no_paralog	na	3.1	HS-CX:0.67 HS-LC:0.33	7/150	AT2G44680 REF6 CKB3 CKB2 ELF6 TFL2 CKB1	inflammatory response; response to other organism;	na	na
1593	AT5G57170	no_paralog	na	3.1	HS-CX:0.67 HS-LC:0.33	7/150	AT2G44680 REF6 CKB3 CKB2 ELF6 TFL2 CKB1	inflammatory response; response to other organism;	na	na
1594	AT3G19070	no_paralog	na	3.1	AT-DC:1.00	1/150	AT5G02840	na	na	transcription factor activity;
1595	AT3G10585	no_paralog	na	3.1	AT-DC:1.00	1/150	AT5G02840	na	na	DNA binding;
1596	AT4G01860	no_paralog	na	3.1	AT-PG:1.00	6/150	FVE COP1 FIE AT3G26640 SPA2 MSI1	na	na	nucleotide binding;
1597	AT3G04120	no_paralog	GAPC	3.1	SC-CC:0.41 SC-MS:0.39 CE-CC:0.20	4/150	ATHXK1 XPB2 MSI1 AT5G67100	gluconeogenesis; glycolysis; response to stress; response to oxidative stress; response to heat; response to sucrose stimulus; response to hydrogen peroxide;	mitochondrion; mitochondrial envelope; cytosol;	glyceraldehyde-3-phosphate dehydrogenase (phosphorylating) activity; glyceraldehyde-3-phosphate dehydrogenase activity;
1598	AT2G22800	AT4G37790	HAT9	3.1	HS-DC:0.36 CE-CC:0.30 DM-PI:0.19 HS-LC:0.15	6/150	VIP1 AT4G04890 VRN2 FWA ATH1 EMF2	regulation of transcription, DNA-dependent;	nucleus;	DNA binding; transcription factor activity;
1599	AT4G28400	AT2G20630	na	3.1	AT-GN:0.66 SC-CC:0.34	2/150	ATFYPP3 SPA2	na	na	protein phosphatase type 2C activity;
1600	AT2G42150	AT3G57980	na	3.1	AT-DC:0.69 AT-CX:0.31	2/150	PIE1 HAF2	na	nucleus;	DNA binding;
1601	AT3G18524	no_paralog	MSH2	3.1	CE-CX:0.59 SC-LC:0.11 SC-GT:0.09 HS-CX:0.09 SC-CC:0.08 SC-CX:0.04	9/150	AT1G30970 AT3G05120 FIE ESD4 ATHXK1 AT4G31120 AT5G27320 XPB2 AT5G67100	mismatch repair; negative regulation of meiotic recombination;	na	damaged DNA binding; protein binding; ATP binding; mismatched DNA binding;
1602	AT1G47220	no_paralog	na	3.09	SC-CC:0.68 DM-PI:0.22 HS-LC:0.10	13/150	CAL SEP4 AGL20 AT3G02310 HAF2 ATFYPP3 AGL18 AGL13 AT4G04890 AGL14 AGL19 FWA AT5G46210	regulation of progression through cell cycle;	nucleus;	cyclin-dependent protein kinase regulator activity;
1603	AT3G46230	AT5G59720	ATHSP17.4	3.09	SC-CX:0.56 CE-CC:0.26 SC-CC:0.18	4/150	CRY2 REF6 ATHXK1 MSI1	response to heat;	na	na
1604	AT1G13440	no_paralog	na	3.09	SC-CC:0.41 SC-MS:0.39 CE-CC:0.19	4/150	ATHXK1 XPB2 MSI1 AT5G67100	gluconeogenesis; glycolysis; response to oxidative stress;	mitochondrion; cytosol;	glyceraldehyde-3-phosphate dehydrogenase activity;
1605	AT5G36870	no_paralog	ATGSL09	3.09	SC-CC:0.60 SC-GT:0.40	8/150	CRY2 AP1 SVP AGL17 AGL16 AT4G08920 AGL21 AGL15	1,3-beta-glucan biosynthetic process;	1,3-beta-glucan synthase complex;	1,3-beta-glucan synthase activity;
1606	AT4G16710	no_paralog	na	3.09	SC-CX:1.00	2/150	CRY2 AT4G08920	biosynthetic process;	na	transferase activity, transferring glycosyl groups;
1607	AT3G02920	no_paralog	na	3.09	DM-PI:0.63 HS-LC:0.37	3/150	AT4G04890 FWA XPB2	na	chloroplast;	nucleic acid binding;
1608	AT5G59720	AT3G46230	HSP18.2	3.09	SC-CX:0.55 CE-CC:0.27 SC-CC:0.18	4/150	CRY2 REF6 ATHXK1 MSI1	response to heat; response to high light intensity; heat acclimation; response to hydrogen peroxide;	na	na
1609	AT2G44860	no_paralog	na	3.09	CE-CX:0.52 SC-DC:0.48	5/150	AT1G79280 AT3G05120 AT3G63010 AT5G27320 CIP1	translation; ribosome biogenesis and assembly;	ribosome;	structural constituent of ribosome;
1610	AT1G55150	no_paralog	na	3.09	SC-DC:0.53 SC-MS:0.28 SC-LC:0.19	6/150	AT2G44680 PIE1 AT3G57300 CKB3 XPB2 AT5G47010	na	na	ATP-dependent helicase activity;
1611	AT4G36590	no_paralog	na	3.08	HS-LC:1.00	4/150	HAP2C AT4G04890 FWA HY5	regulation of transcription, DNA-dependent;	nucleus;	DNA binding; transcription factor activity;
1612	AT3G08530	no_paralog	na	3.08	HS-MS:0.43 CE-CX:0.43 AT-CX:0.14	5/150	ELF8 PIF4 CCA1 PIL6 MSI1	na	clathrin vesicle coat;	structural molecule activity;
1613	AT1G77390	no_paralog	CYCA1;2	3.08	SC-CC:0.79 DM-PI:0.21	14/150	CAL MAF1 SEP4 AGL20 AT3G02310 ATFYPP3 AGL18 AGL13 AT4G04890 AGL14 AGL19 FWA FLC AT5G46210	regulation of progression through cell cycle;	nucleus; chloroplast;	cyclin-dependent protein kinase regulator activity;
1614	AT1G08780	no_paralog	na	3.08	SC-GT:0.59 AT-DC:0.41	3/150	PIE1 ATHXK1 CIP1	protein folding;	na	na
1615	AT3G19590	AT1G49910	na	3.08	AT-PG:0.75 CE-YH:0.15 DM-PI:0.09	7/150	AT1G30970 FVE COP1 FIE AT3G26640 FY MSI1	na	chloroplast;	nucleotide binding;
1616	AT5G58860	no_paralog	CYP86A1	3.08	AT-PG:1.00	1/150	CPD	fatty acid metabolic process;	endomembrane system;	fatty acid (omega-1)-hydroxylase activity; oxygen binding;
1617	AT4G25590	AT5G52360	na	3.08	CE-CX:0.57 CE-CC:0.43	3/150	AT1G30970 MSI1 VIP2	na	intracellular;	actin binding;
1618	AT3G04600	no_paralog	na	3.08	SC-MS:1.00	1/150	ATHXK1	tRNA aminoacylation for protein translation; tryptophanyl-tRNA aminoacylation;	cytosol;	aminoacyl-tRNA ligase activity; ATP binding;
1619	AT3G22480	no_paralog	na	3.08	SC-GT:0.59 AT-DC:0.41	3/150	PIE1 ATHXK1 CIP1	na	na	na
1620	AT1G16800	no_paralog	na	3.08	SC-DC:0.46 SC-CC:0.30 SC-MS:0.24	4/150	ELF7 ELF8 AT3G57300 AT5G47010	na	na	na
1621	AT1G80380	no_paralog	na	3.07	SC-CX:0.63 SC-DC:0.20 AT-CX:0.18	5/150	CRY2 PKS1 AT3G26640 ATHXK1 AT5G47010	photorespiration;	chloroplast;	glycerate kinase activity;
1622	AT4G38495	no_paralog	na	3.07	SC-MS:1.00	1/150	AT3G57300	na	na	na
1623	AT4G21130	AT4G05410	na	3.07	AT-PG:0.49 SC-DC:0.30 HS-CX:0.21	5/150	FVE FIE AT3G26640 AT4G31120 MSI1	rRNA processing; embryonic development ending in seed dormancy;	na	nucleotide binding;
1624	AT4G24820	no_paralog	na	3.07	SC-MS:0.42 SC-DC:0.33 CE-CX:0.25	3/150	AT1G79280 ELF7 ELF8	ubiquitin-dependent protein catabolic process; protein catabolic process;	nucleus; proteasome regulatory particle, lid subcomplex (sensu Eukaryota);	na
1625	AT1G48050	no_paralog	na	3.06	HS-CX:1.00	4/150	ATARP4 AT1G30960 TFL2 MSI1	telomere maintenance; DNA repair; double-strand break repair via nonhomologous end joining; DNA integration;	na	double-stranded DNA binding; protein binding;
1626	AT4G35020	no_paralog	na	3.06	HS-CX:0.29 AT-DC:0.27 CE-CC:0.23 SC-GT:0.21	5/150	AT1G30960 AT1G72050 AT2G44680 ATFYPP3 CKB1	small GTPase mediated signal transduction; protein transport;	nucleus; nucleolus; cytoplasm; spindle; plasma membrane; site of polarized growth;	GTPase activity; GTP binding;
1627	AT3G05090	no_paralog	na	3.06	AT-PG:0.60 SC-DC:0.40	6/150	FVE COP1 FIE AT3G26640 FY MSI1	na	na	nucleotide binding;
1628	AT1G16350	AT1G79470	na	3.06	SC-MS:0.54 HS-CX:0.35 CE-CX:0.11	8/150	AT2G44680 PIE1 FY TFL2 CIP1 CKB1 MSI1 VIP4	GMP biosynthetic process;	na	IMP dehydrogenase activity;
1629	AT3G05530	no_paralog	RPT5A	3.06	SC-MS:0.56 HS-CX:0.32 CE-CX:0.12	9/150	AT1G79280 AT2G44680 FIE CKB3 AT4G00690 ESD4 AT5G46210 CKB1 MSI1	ubiquitin-dependent protein catabolic process;	nucleus; cytoplasm; proteasome regulatory particle, base subcomplex (sensu Eukaryota);	calmodulin binding; ATPase activity;
1630	AT1G64890	no_paralog	na	3.06	AT-CX:1.00	3/150	FKF1 KIN1 KIN2	transport;	membrane;	transporter activity;
1631	AT1G13950	no_paralog	EIF-5A	3.06	SC-CC:0.70 CE-CX:0.24 SC-MS:0.06	19/150	CAL MAF1 ELF7 SEP4 ELF8 AGL20 AT3G02310 AT3G05120 AGL18 AGL13 AGL14 AGL19 ATHXK1 FLC AT5G27320 AGL31 MAF3 MAF4 AT5G65080	translational initiation;	na	translation initiation factor activity;
1632	AT3G57180	no_paralog	na	3.06	AT-DC:0.58 AT-GN:0.42	2/150	HYL1 AT1G30960	na	chloroplast;	na
1633	ATMG00940	no_paralog	ORF164	3.06	AT-DC:1.00	1/150	NPH4	na	na	na
1634	AT5G11650	no_paralog	na	3.06	HS-LC:0.55 HS-DC:0.45	6/150	PIL5 PIF4 AT3G05120 PIL6 AT3G63010 AT5G27320	aromatic compound metabolic process;	chloroplast;	hydrolase activity;
1635	AT3G63410	no_paralog	APG1	3.05	AT-DC:0.51 AT-CX:0.49	3/150	AT1G62750 AT2G24790 AT3G06930	vitamin E biosynthetic process; plastoquinone biosynthetic process;	chloroplast; chloroplast inner membrane;	methyltransferase activity; S-adenosylmethionine-dependent methyltransferase activity; 2-methyl-6-phytyl-1,4-benzoquinone methyltransferase activity;
1636	AT1G70600	AT1G23290	na	3.05	HS-CX:0.35 SC-CC:0.33 SC-MS:0.32	3/150	AT1G72050 AT5G47010 MSI1	translation;	ribosome;	structural constituent of ribosome;
1637	AT1G21750	AT1G77510	na	3.05	SC-MS:1.00	4/150	AT2G44680 CKB3 CKB2 CKB1	na	endoplasmic reticulum; endomembrane system;	protein disulfide isomerase activity;
1638	AT1G50480	no_paralog	THFS	3.05	SC-MS:0.49 SC-CC:0.25 HS-CX:0.25	3/150	HAP2C TFL2 CIP1	folic acid and derivative biosynthetic process;	na	formate-tetrahydrofolate ligase activity; ATP binding;
1639	AT3G22860	no_paralog	TIF3C2	3.05	SC-MS:0.65 HS-LC:0.35	4/150	ELF7 AT2G44680 DDL CKB3	translational initiation;	eukaryotic translation initiation factor 3 complex;	translation initiation factor activity;
1640	AT1G53540	no_paralog	na	3.05	SC-CX:0.56 CE-CC:0.26 SC-CC:0.18	4/150	CRY2 REF6 ATHXK1 MSI1	response to heat;	na	na
1641	AT1G15080	AT2G01180	ATPAP2	3.05	SC-CC:1.00	3/150	AT1G72050 REF6 ELF6	abscisic acid mediated signaling;	integral to plasma membrane;	acid phosphatase activity; phosphatidate phosphatase activity;
1642	AT5G57110	AT4G29900	ACA8	3.05	AT-CX:1.00	4/150	FKF1 ELF4 KIN1 KIN2	response to nematode;	plasma membrane;	calcium-transporting ATPase activity; calmodulin binding; protein self-association;
1643	AT1G04510	AT2G33340	na	3.05	AT-PG:0.48 SC-LC:0.30 CE-CX:0.22	3/150	FVE DDL MSI1	protein ubiquitination;	ubiquitin ligase complex;	nucleotide binding;
1644	AT1G49190	no_paralog	ARR19	3.05	AT-DC:1.00	1/150	AT5G02840	cytokinin mediated signaling; regulation of transcription;	nucleus;	two-component response regulator activity; transcription factor activity;
1645	AT4G18020	no_paralog	APRR2	3.05	AT-DC:1.00	1/150	AT5G02840	circadian rhythm;	nucleus;	two-component response regulator activity; transcription factor activity;
1646	AT3G16857	no_paralog	ARR1	3.05	AT-DC:1.00	1/150	AT5G02840	response to cytokinin stimulus; cytokinin mediated signaling;	nucleus;	two-component response regulator activity; transcription factor activity;
1647	AT5G58080	no_paralog	ARR18	3.05	AT-DC:1.00	1/150	AT5G02840	cytokinin mediated signaling; regulation of transcription;	nucleus; endomembrane system;	two-component response regulator activity; transcription factor activity;
1648	AT1G75990	AT1G20200	na	3.05	SC-CC:0.70 SC-MS:0.30	6/150	AT1G79280 AT2G44680 CKB3 CKB2 CKB1 MSI1	ubiquitin-dependent protein catabolic process; protein catabolic process;	proteasome regulatory particle, lid subcomplex (sensu Eukaryota);	na
1649	AT1G20200	AT1G75990	na	3.05	SC-CC:0.70 SC-MS:0.30	6/150	AT1G79280 AT2G44680 CKB3 CKB2 CKB1 MSI1	ubiquitin-dependent protein catabolic process; embryonic development ending in seed dormancy;	proteasome regulatory particle, lid subcomplex (sensu Eukaryota);	na
1650	AT4G34460	no_paralog	AGB1	3.04	SC-CC:0.75 SC-DC:0.14 SC-GT:0.07 AT-PG:0.05	17/150	CAL MAF1 SEP4 AGL20 AT3G02310 AT3G26640 AGL18 AGL13 AGL14 AGL19 FLC MSI1 VIP2 AGL31 MAF3 MAF4 AT5G65080	oxygen and reactive oxygen species metabolic process; jasmonic acid mediated signaling pathway; organ morphogenesis; fruit development; defense response to fungus;	heterotrimeric G-protein complex;	nucleotide binding; GTPase activity;
1651	AT4G07410	no_paralog	na	3.04	AT-PG:0.61 SC-DC:0.39	6/150	FVE COP1 FIE AT3G26640 FY MSI1	na	na	nucleotide binding;
1652	AT3G61240	AT2G45810 AT4G00660	na	3.04	CE-CX:0.66 SC-DC:0.27 DM-PI:0.08	11/150	AT3G05120 PIE1 FIE ATARP6 AT3G57300 AT3G63010 ESD4 ATHXK1 AT5G27320 XPB2 VIP2	na	mitochondrion;	ATP-dependent helicase activity;
1653	AT4G38250	no_paralog	na	3.04	CE-CX:1.00	4/150	BAS1 AT3G05120 AT3G63010 AT5G27320	amino acid transport;	membrane;	amino acid transporter activity; amino acid permease activity;
1654	AT3G11900	no_paralog	ANT1	3.04	CE-CX:1.00	4/150	BAS1 AT3G05120 AT3G63010 AT5G27320	amino acid transport; response to nematode;	membrane;	amino acid transporter activity; aromatic amino acid transporter activity; neutral amino acid transporter activity; amino acid permease activity;
1655	AT5G65990	no_paralog	na	3.04	CE-CX:1.00	4/150	BAS1 AT3G05120 AT3G63010 AT5G27320	amino acid transport;	membrane;	amino acid transporter activity; amino acid permease activity;
1656	AT3G59020	no_paralog	na	3.04	SC-MS:0.60 SC-LC:0.40	3/150	ELF8 CIP1 AT5G47010	protein import into nucleus, docking;	nucleus; nuclear pore; cytoplasm;	protein transporter activity;
1657	AT1G31660	no_paralog	na	3.03	SC-CC:0.55 CE-CX:0.17 SC-MS:0.16 HS-CX:0.12	6/150	AT3G06910 ATFYPP3 AT4G00690 ESD4 ATHXK1 AT4G31120	na	na	na
1658	AT3G13920	AT1G54270	EIF4A1	3.03	SC-DC:0.44 SC-MS:0.24 SC-CC:0.14 CE-CX:0.13 SC-CX:0.06	6/150	PIE1 ATFYPP3 AT3G57300 ATHXK1 XPB2 MSI1	translational initiation;	na	translation initiation factor activity; ATP-dependent helicase activity;
1659	AT3G09080	no_paralog	na	3.03	AT-PG:0.89 HS-CX:0.11	7/150	FVE COP1 PIE1 FIE AT3G26640 FY MSI1	na	na	nucleotide binding;
1660	AT4G27550	no_paralog	ATTPS4	3.03	SC-CC:0.28 SC-GT:0.25 SC-CX:0.24 CE-CX:0.23	5/150	CRY2 BAS1 AT3G05120 ATHXK1 PGM	trehalose biosynthetic process;	mitochondrion;	alpha,alpha-trehalose-phosphate synthase (UDP-forming) activity; transferase activity, transferring glycosyl groups;
1661	AT4G12020	no_paralog	WRKY19	3.03	SC-CC:0.75 SC-TS:0.25	17/150	CRY2 AP1 AT1G79280 SVP AGL17 AT2G44680 AGL20 ATFYPP3 AGL16 CKB3 AT4G08920 AGL14 CKB2 AGL19 AGL21 AGL15 CKB1	regulation of transcription, DNA-dependent; protein amino acid phosphorylation; apoptosis; defense response; regulation of transcription;	nucleus;	transcription factor activity;
1662	AT1G23400	no_paralog	na	3.03	AT-CX:1.00	3/150	PHYA AT5G02840 AT5G27320	na	chloroplast;	na
1663	AT2G40360	no_paralog	na	3.03	AT-PG:0.57 SC-DC:0.31 SC-MS:0.12	7/150	FVE COP1 FIE AT3G26640 ATHXK1 FY MSI1	na	na	nucleotide binding;
1664	AT5G63140	no_paralog	na	3.02	SC-DC:1.00	2/150	ATFYPP3 AT5G47010	na	endomembrane system;	acid phosphatase activity; protein serine/threonine phosphatase activity;
1665	AT2G23350	no_paralog	na	3.02	HS-LC:0.45 SC-MS:0.25 SC-CC:0.17 AT-CX:0.14	5/150	AT3G06930 AT3G57300 FY AT5G49020 MSI1	na	chloroplast;	RNA binding; translation initiation factor activity;
1666	AT3G31415	no_paralog	na	3.02	AT-DC:1.00	1/150	GA2	na	na	na
1667	AT2G37140	no_paralog	na	3.02	AT-DC:1.00	1/150	GA2	na	na	na
1668	AT5G55310	no_paralog	TOP1	3.02	SC-MS:0.89 SC-CC:0.11	7/150	AT1G61040 ELF7 ELF8 AT2G44680 CKB3 CKB2 CKB1	DNA topological change; shoot morphogenesis; flower morphogenesis; organ formation;	chromosome;	DNA topoisomerase type I activity;
1669	AT1G58230	no_paralog	na	3.02	AT-PG:1.00	6/150	FVE COP1 FIE AT3G26640 FY MSI1	signal transduction;	mitochondrion;	na
1670	AT1G48175	no_paralog	na	3.01	SC-DC:0.52 SC-CC:0.48	2/150	ELF7 BAS1	embryonic development ending in seed dormancy;	na	zinc ion binding; hydrolase activity;
1671	AT5G23750	AT3G48940	na	3.01	AT-CX:1.00	1/150	GA2	na	na	DNA binding;
1672	AT4G05160	no_paralog	na	3.01	CE-CX:1.00	4/150	BAS1 AT3G05120 AT3G63010 AT5G27320	jasmonic acid biosynthetic process; auxin metabolic process; auxin biosynthetic process;	peroxisome;	fatty-acyl-CoA synthase activity; 4-coumarate-CoA ligase activity;
1673	AT1G76020	no_paralog	na	3	AT-CX:1.00	4/150	CRY2 GA2 KIN1 KIN2	na	endomembrane system;	na
1674	AT3G14660	no_paralog	CYP72A13	3	CE-CX:0.84 AT-PG:0.16	7/150	AT3G05120 FIE AT3G63010 ATHXK1 AT4G31120 CPD AT5G27320	electron transport;	endomembrane system;	oxygen binding;
1675	AT1G80350	no_paralog	ERH3	3	CE-CX:0.64 HS-LC:0.36	7/150	AT1G30970 ELF7 AT3G05120 AT3G63010 AT5G27320 MSI1 VIP4	microtubule cytoskeleton organization and biogenesis; multidimensional cell growth; cellulose and pectin-containing cell wall biogenesis; trichome branching;	katanin complex;	nucleotide binding; ATP binding; nucleoside-triphosphatase activity;
1676	AT1G26960	AT1G69780	na	3	HS-LC:0.86 HS-DC:0.14	6/150	PFT1 AT2G44680 CKB3 CKB2 HY5 CKB1	na	na	na
1677	AT2G19730	AT4G29410	na	3	HS-CX:1.00	3/150	PFT1 AT1G72050 ELF6	translation; ribosome biogenesis and assembly;	cytosolic ribosome (sensu Eukaryota); ribosome;	structural constituent of ribosome;
1678	AT4G16630	no_paralog	na	3	SC-DC:0.49 SC-MS:0.20 SC-CX:0.16 SC-CC:0.15	6/150	PIE1 AT3G57300 ATHXK1 XPB2 CIP1 AT5G67100	na	na	ATP-dependent helicase activity;
1679	AT2G33340	AT1G04510	na	3	SC-LC:0.54 CE-CX:0.46	2/150	DDL MSI1	protein ubiquitination;	ubiquitin ligase complex;	nucleotide binding;
1680	AT4G21520	no_paralog	na	2.99	AT-PG:1.00	7/150	FVE COP1 FIE AT3G26640 SPA2 FY MSI1	na	na	nucleotide binding;
1681	AT1G26630	AT1G69410	na	2.99	SC-CC:0.74 CE-CX:0.26	18/150	CAL MAF1 ELF7 SEP4 ELF8 AGL20 AT3G02310 AT3G05120 AGL18 AGL13 AGL14 AGL19 FLC AT5G27320 AGL31 MAF3 MAF4 AT5G65080	translational initiation;	na	translation initiation factor activity;
1682	AT3G12080	no_paralog	na	2.99	AT-DC:1.00	1/150	AT1G30960	embryonic development ending in seed dormancy;	intracellular; chloroplast;	GTP binding;
1683	AT5G39960	no_paralog	na	2.99	AT-DC:1.00	1/150	AT1G30960	na	intracellular; mitochondrion;	GTP binding;
1684	AT4G02840	no_paralog	na	2.99	HS-LC:1.00	1/150	AT4G31120	mRNA metabolic process;	nucleus; small nucleolar ribonucleoprotein complex;	na
1685	AT3G13780	no_paralog	na	2.99	AT-DC:1.00	1/150	DDL	na	na	na
1686	AT5G67340	AT2G23140	na	2.99	AT-CX:1.00	1/150	CYP83B1	protein ubiquitination;	ubiquitin ligase complex; endomembrane system;	ubiquitin-protein ligase activity;
1687	AT5G25450	AT4G32470	na	2.99	HS-CX:1.00	1/150	AT1G72050	electron transport; mitochondrial electron transport, ubiquinol to cytochrome c;	mitochondrion;	ubiquinol-cytochrome-c reductase activity;
1688	AT2G17190	no_paralog	na	2.99	HS-CX:0.28 HS-LC:0.24 HS-YH:0.24 SC-CC:0.13 SC-MS:0.11	4/150	ATARP4 AT1G30970 HAP2C ATHXK1	ubiquitin cycle;	na	na
1689	AT5G59880	AT3G46010	ADF3	2.98	CE-CX:0.55 CE-CC:0.45	3/150	AT1G30970 MSI1 VIP2	response to oxidative stress;	intracellular; mitochondrion;	actin binding;
1690	AT5G43430	no_paralog	na	2.98	CE-CX:1.00	2/150	FT TSF	electron transport; leucine catabolic process; chlorophyll catabolic process;	mitochondrion;	electron carrier activity;
1691	AT1G70490	AT1G23490	na	2.98	AT-DC:0.32 SC-MS:0.26 CE-CX:0.25 HS-CX:0.17	4/150	AT1G30960 AT1G30970 AT3G57300 AGL24	na	intracellular; mitochondrion;	protein binding; GTP binding; phospholipase activator activity;
1692	AT1G23490	AT1G70490	na	2.98	AT-DC:0.32 SC-MS:0.26 CE-CX:0.25 HS-CX:0.17	4/150	AT1G30960 AT1G30970 AT3G57300 AGL24	na	intracellular; mitochondrion;	protein binding; GTP binding; phospholipase activator activity;
1693	AT3G12120	no_paralog	FAD2	2.98	AT-CX:1.00	6/150	CRY2 PHYA AT1G78440 KIN1 KIN2 AT5G27320	na	endoplasmic reticulum;	delta12-fatty acid dehydrogenase activity; omega-6 fatty acid desaturase activity;
1694	AT3G61160	AT4G00720	na	2.98	HS-LC:0.60 HS-DC:0.24 SC-CC:0.16	5/150	PFT1 PIF4 PIL6 HY5 PGM	protein amino acid phosphorylation;	mitochondrion;	protein kinase activity;
1695	AT2G28860	no_paralog	CYP710A4	2.98	SC-DC:1.00	1/150	BAS1	electron transport;	endomembrane system;	oxygen binding;
1696	AT3G46000	no_paralog	ADF2	2.98	CE-CX:0.55 CE-CC:0.45	3/150	AT1G30970 MSI1 VIP2	na	intracellular; nucleus; cytoplasm;	actin binding;
1697	AT1G49910	AT3G19590	na	2.98	AT-PG:0.75 CE-YH:0.16 DM-PI:0.10	7/150	AT1G30970 FVE COP1 FIE AT3G26640 FY MSI1	na	na	nucleotide binding;
1698	AT2G45000	no_paralog	na	2.98	SC-CC:0.78 SC-GT:0.12 SC-DC:0.06 HS-CX:0.04	19/150	CAL MAF1 SEP4 AGL20 AT3G02310 AGL18 AGL13 EZA1 AGL14 AGL19 ATHXK1 AT4G31120 FLC AT5G46210 AT5G47010 AGL31 MAF3 MAF4 AT5G65080	na	nuclear pore; chloroplast;	structural constituent of nuclear pore;
1699	AT1G22920	AT1G71230	AJH1	2.98	CE-CX:0.47 CE-LC:0.19 SC-MS:0.18 HS-LC:0.16	6/150	FIE ELF6 AT5G46210 AT5G47010 MSI1 VIP4	protein deneddylation; photomorphogenesis; response to auxin stimulus; specification of floral organ identity; negative regulation of photomorphogenesis;	signalosome complex;	na
1700	AT1G80710	no_paralog	na	2.98	AT-PG:0.50 SC-DC:0.39 SC-MS:0.11	5/150	FVE FIE AT3G26640 FY MSI1	na	na	nucleotide binding;
1701	AT3G05150	no_paralog	na	2.97	SC-CX:0.81 SC-MS:0.19	4/150	CRY2 ELF7 AT3G26640 ATHXK1	transport; carbohydrate transport;	nucleus; membrane;	sugar porter activity; carbohydrate transporter activity;
1702	AT5G47240	no_paralog	na	2.97	DM-PI:0.89 AT-CX:0.11	6/150	AT1G72050 AT2G44680 AT3G47500 CKB3 CKB2 CKB1	na	cytosol;	hydrolase activity;
1703	AT1G67220	no_paralog	na	2.97	HS-LC:0.60 DM-PI:0.28 CE-CC:0.12	9/150	SEP3 SEP4 SVP AT3G06930 HAF2 DDL AT4G04890 FWA AT5G49020	regulation of transcription, DNA-dependent;	nucleus;	DNA binding; transcription cofactor activity;
1704	AT3G51540	no_paralog	na	2.96	SC-DC:0.83 SC-YH:0.17	5/150	PIE1 AT3G57300 ATHXK1 XPB2 AT5G47010	na	na	na
1705	AT1G26760	no_paralog	na	2.96	AT-DC:1.00	2/150	CLF EZA1	na	nucleus; chloroplast;	na
1706	AT3G05210	no_paralog	ERCC1	2.96	HS-LC:0.56 SC-CC:0.44	1/150	XPB2	double-strand break repair via homologous recombination; base-excision repair; nucleotide-excision repair, preincision complex formation; non-photoreactive DNA repair; response to UV-B;	intracellular; nucleus;	5'-flap endonuclease activity;
1707	AT1G23280	no_paralog	na	2.96	CE-CX:0.67 SC-CC:0.19 SC-CX:0.14	6/150	ELF7 BAS1 AT3G05120 REF6 AT3G63010 AT5G27320	na	na	na
1708	AT2G45240	no_paralog	MAP1A	2.95	SC-CC:1.00	14/150	CAL MAF1 SEP4 AGL20 AT3G02310 AGL18 AGL13 AGL14 AGL19 FLC AGL31 MAF3 MAF4 AT5G65080	protein processing; N-terminal protein amino acid modification;	cytoplasm;	methionyl aminopeptidase activity;
1709	AT1G64040	AT4G11240	TOPP3	2.95	SC-CC:0.45 SC-MS:0.33 SC-LC:0.22	3/150	ATFYPP3 ATHXK1 FY	protein amino acid dephosphorylation;	protein phosphatase type 1 complex; nucleus; nucleolus; cytoplasm;	protein phosphatase type 1 activity;
1710	AT4G04340	AT4G22120 AT1G62320	na	2.95	AT-CX:1.00	6/150	CRY2 FKF1 GA2 KIN1 KIN2 AT5G27320	na	endomembrane system; membrane;	na
1711	AT1G74030	no_paralog	na	2.95	SC-CC:0.89 SC-MS:0.11	18/150	CAL MAF1 ELF7 SEP4 ELF8 AGL20 AT3G02310 AGL18 AGL13 AGL14 AGL19 ATHXK1 FLC PGM AGL31 MAF3 MAF4 AT5G65080	glycolysis;	phosphopyruvate hydratase complex; chloroplast;	phosphopyruvate hydratase activity;
1712	AT3G14610	no_paralog	CYP72A7	2.95	CE-CX:0.80 AT-PG:0.20	7/150	AT3G05120 FIE AT3G63010 ATHXK1 AT4G31120 CPD AT5G27320	electron transport;	endomembrane system;	oxygen binding;
1713	AT5G24330	no_paralog	na	2.94	AT-DC:1.00	2/150	CLF EZA1	regulation of transcription, DNA-dependent; anther dehiscence; regulation of cell cycle;	nucleus;	DNA binding; protein binding;
1714	AT1G12120	AT1G62530	na	2.94	AT-CX:1.00	3/150	PHYA AT3G05120 AT5G02840	na	na	na
1715	AT3G05030	AT5G27150	NHX2	2.94	AT-CX:1.00	4/150	AT1G78440 GA2 KIN1 KIN2	sodium ion transport;	endomembrane system; integral to membrane;	sodium ion transporter activity; sodium:hydrogen antiporter activity;
1716	AT1G33980	no_paralog	na	2.94	HS-LC:0.51 CE-CC:0.49	1/150	AT5G47010	mRNA catabolic process, nonsense-mediated decay;	na	na
1717	AT3G22950	no_paralog	na	2.94	HS-LC:1.00	1/150	TFL2	na	intracellular; endomembrane system;	GTP binding;
1718	AT1G54100	no_paralog	ALDH7B4	2.93	AT-CX:0.88 HS-CX:0.12	7/150	CRY2 AT1G30970 FKF1 GA2 KIN1 KIN2 AT5G27320	na	na	3-chloroallyl aldehyde dehydrogenase activity;
1719	AT2G22430	AT4G40060 AT5G65310	ATHB6	2.93	HS-LC:0.86 AT-CX:0.14	7/150	AT1G78440 AGL17 AGL16 AGL18 AGL24 AGL15 MAF4	regulation of transcription, DNA-dependent; abscisic acid mediated signaling; negative regulation of abscisic acid mediated signaling;	nucleus;	DNA binding; transcription factor activity; protein binding; transcriptional activator activity;
1720	AT3G02540	no_paralog	na	2.93	HS-LC:0.43 SC-LC:0.32 SC-CC:0.25	1/150	XPB2	ubiquitin cycle;	nucleus;	na
1721	AT2G23940	AT4G30500	na	2.93	CE-CX:1.00	5/150	ELF7 ELF8 DDL MSI1 VIP4	na	na	na
1722	AT1G01750	no_paralog	na	2.93	CE-CX:0.54 CE-CC:0.46	3/150	AT1G30970 MSI1 VIP2	na	intracellular;	actin binding;
1723	AT2G29540	no_paralog	ATRPC14	2.93	HS-LC:1.00	1/150	XPB2	tRNA transcription;	DNA-directed RNA polymerase III complex;	DNA binding; DNA-directed RNA polymerase activity;
1724	AT4G10180	no_paralog	DET1	2.93	HS-LC:1.00	1/150	COP1	negative regulation of photomorphogenesis;	nucleus;	na
1725	AT3G50390	no_paralog	na	2.93	AT-PG:1.00	6/150	FVE COP1 FIE AT3G26640 FY MSI1	na	heterotrimeric G-protein complex;	nucleotide binding;
1726	AT3G48710	AT5G63550	na	2.93	HS-CX:1.00	2/150	EZA1 TFL2	na	na	na
1727	AT3G48300	no_paralog	CYP71A23	2.93	AT-PG:0.64 CE-CX:0.36	2/150	AT3G05120 CPD	electron transport;	na	oxygen binding;
1728	AT4G24040	no_paralog	ATTRE1	2.92	SC-CX:1.00	2/150	CRY2 ATHXK1	trehalose catabolic process;	mitochondrion;	trehalase activity;
1729	AT1G54270	AT3G13920	EIF4A-2	2.92	SC-DC:0.47 SC-MS:0.25 SC-CC:0.15 CE-CX:0.13	6/150	PIE1 ATFYPP3 AT3G57300 ATHXK1 XPB2 MSI1	na	na	translation initiation factor activity; ATP-dependent helicase activity;
1730	AT1G79880	no_paralog	na	2.92	HS-CX:0.74 SC-CC:0.26	3/150	AT1G30960 TFL2 CIP1	RNA processing; RNA export from nucleus;	nucleus; cytoplasm; ribonucleoprotein complex;	nucleic acid binding; RNA binding;
1731	AT3G61620	no_paralog	RRP41	2.92	HS-LC:0.64 SC-MS:0.36	2/150	ELF8 AT5G47010	RNA processing;	na	3'-5'-exoribonuclease activity; RNA binding;
1732	AT2G29630	no_paralog	na	2.92	AT-CX:1.00	5/150	CRY2 FKF1 KIN1 KIN2 AT5G27320	thiamin biosynthetic process;	chloroplast;	catalytic activity;
1733	AT4G28510	AT2G20530 AT1G03860	ATPHB1	2.91	HS-CX:0.61 HS-MS:0.22 CE-CX:0.17	6/150	ATARP4 PIF4 AT2G44680 TFL2 CKB1 VIP2	na	mitochondrion;	na
1734	AT5G14050	no_paralog	na	2.91	AT-PG:0.51 SC-DC:0.40 SC-MS:0.09	7/150	FVE COP1 AT2G44680 FIE AT3G26640 FY MSI1	na	na	nucleotide binding;
1735	AT4G00680	no_paralog	na	2.91	CE-CX:0.54 CE-CC:0.46	3/150	AT1G30970 MSI1 VIP2	na	intracellular;	actin binding;
1736	AT2G24840	no_paralog	na	2.91	HS-LC:1.00	4/150	HAP2C AT4G04890 FWA HY5	regulation of transcription, DNA-dependent;	nucleus;	DNA binding; transcription factor activity;
1737	AT1G10490	no_paralog	na	2.91	SC-MS:0.85 HS-CX:0.15	6/150	AT1G30960 AT2G44680 CKB3 CKB2 CIP1 CKB1	na	na	na
1738	AT2G27020	no_paralog	PAG1	2.9	SC-MS:0.43 HS-LC:0.30 HS-CX:0.28	7/150	ATARP4 AT3G06910 REF6 AT4G00690 ESD4 ELF6 TFL2	ubiquitin-dependent protein catabolic process; response to cold;	proteasome core complex (sensu Eukaryota);	peptidase activity;
1739	AT5G11480	no_paralog	na	2.9	AT-DC:0.67 AT-CX:0.33	2/150	AT1G30960 ATHB-2	na	chloroplast;	GTP binding;
1740	AT5G61170	no_paralog	na	2.9	HS-CX:0.56 SC-MS:0.44	2/150	AT1G72050 MSI1	translation;	cytosolic ribosome (sensu Eukaryota); ribosome;	structural constituent of ribosome;
1741	AT4G19600	AT5G45190	na	2.9	HS-LC:1.00	1/150	XPB2	regulation of progression through cell cycle;	na	cyclin-dependent protein kinase activity;
1742	AT4G16660	no_paralog	na	2.89	HS-DC:1.00	1/150	ATHXK1	na	endomembrane system;	ATP binding;
1743	AT3G61080	no_paralog	na	2.89	AT-CX:1.00	5/150	CRY2 PHYA AT3G47500 AT5G02840 AT5G27320	na	mitochondrion;	kinase activity;
1744	AT1G43600	no_paralog	na	2.89	HS-LC:1.00	6/150	AT2G44680 CKB3 CKB2 AT4G31120 XPB2 CKB1	na	na	na
1745	AT4G10480	AT1G33040	na	2.89	HS-CX:1.00	1/150	AT1G72050	na	na	na
1746	AT4G28830	no_paralog	na	2.89	AT-DC:0.62 AT-GN:0.38	2/150	ATARP4 AT3G06930	na	na	na
1747	AT2G01320	no_paralog	na	2.88	DM-PI:1.00	5/150	CLF FIE EZA1 TFL2 VIP2	na	na	ATPase activity, coupled to transmembrane movement of substances;
1748	AT4G25434	no_paralog	na	2.88	DM-PI:1.00	5/150	AT1G72050 AT2G44680 CKB3 CKB2 CKB1	metabolic process;	cytosol;	catalytic activity; ADP-ribose diphosphatase activity; NAD binding;
1749	AT4G12720	no_paralog	AtNUDT7	2.88	DM-PI:1.00	5/150	AT1G72050 AT2G44680 CKB3 CKB2 CKB1	response to oxidative stress; hypersensitive response; response to salt stress; defense response signaling pathway, resistance gene-dependent; response to ozone;	cytosol;	hydrolase activity; ADP-ribose diphosphatase activity; NAD binding;
1750	AT2G04430	no_paralog	na	2.88	DM-PI:1.00	5/150	AT1G72050 AT2G44680 CKB3 CKB2 CKB1	na	cytosol;	hydrolase activity;
1751	AT1G24180	no_paralog	IAR4	2.88	SC-MS:0.76 SC-CC:0.24	4/150	PIE1 AT4G00690 ESD4 ATHXK1	metabolic process;	mitochondrion;	pyruvate dehydrogenase (acetyl-transferring) activity;
1752	AT5G09910	AT5G64810	na	2.88	HS-DC:1.00	1/150	AT1G30960	small GTPase mediated signal transduction; protein transport;	mitochondrion;	GTP binding;
1753	AT5G06160	no_paralog	na	2.88	CE-CX:0.41 SC-DC:0.30 HS-CX:0.15 SC-CC:0.14	6/150	AT1G72050 ELF8 ATFYPP3 REF6 MSI1 VIP4	na	na	na
1754	AT1G43610	no_paralog	na	2.88	HS-LC:1.00	6/150	AT2G44680 CKB3 CKB2 AT4G31120 XPB2 CKB1	na	mitochondrion;	na
1755	AT5G23540	no_paralog	na	2.88	CE-CX:0.60 SC-MS:0.24 AT-CX:0.16	4/150	AT1G30970 AT1G79280 MSI1 VIP2	ubiquitin-dependent protein catabolic process; protein catabolic process;	nucleus; proteasome regulatory particle, lid subcomplex (sensu Eukaryota);	na
1756	AT1G63800	AT5G41340	na	2.88	AT-CX:1.00	2/150	PHYA AT5G02840	ubiquitin-dependent protein catabolic process;	na	ubiquitin-protein ligase activity;
1757	AT3G21540	no_paralog	na	2.88	AT-PG:0.26 SC-MS:0.24 HS-CX:0.18 SC-CX:0.16 SC-DC:0.16	6/150	ATARP4 AT2G44680 AT3G26640 CKB3 MSI1 AT5G67100	na	heterotrimeric G-protein complex;	nucleotide binding;
1758	AT5G39840	no_paralog	na	2.88	SC-DC:0.69 CE-CX:0.17 AT-PG:0.15	6/150	AT1G30960 PIE1 AT3G57300 ATHXK1 XPB2 AT5G47010	na	mitochondrion;	ATP-dependent RNA helicase activity;
1759	AT3G16090	no_paralog	na	2.87	HS-DC:1.00	1/150	AT1G30970	na	endomembrane system;	protein binding; zinc ion binding;
1760	AT1G33390	no_paralog	na	2.87	SC-DC:0.73 SC-CX:0.27	4/150	PIE1 AT3G57300 XPB2 AT5G67100	na	na	helicase activity; ATP binding;
1761	AT1G53710	no_paralog	na	2.87	HS-DC:0.51 SC-DC:0.49	1/150	ATFYPP3	na	endomembrane system;	protein serine/threonine phosphatase activity;
1762	AT2G22040	no_paralog	na	2.87	AT-PG:0.81 SC-DC:0.19	4/150	FVE COP1 AT3G26640 MSI1	na	na	nucleotide binding;
1763	AT4G29860	no_paralog	na	2.87	AT-PG:1.00	5/150	FVE COP1 FIE AT3G26640 MSI1	embryonic development; embryonic development ending in seed dormancy; acquisition of desiccation tolerance;	chloroplast;	nucleotide binding;
1764	AT2G30920	no_paralog	ATCOQ3	2.87	AT-DC:0.64 AT-PG:0.36	2/150	AT1G30960 AT3G06930	ubiquinone biosynthetic process; embryonic development ending in seed dormancy;	mitochondrial envelope;	hexaprenyldihydroxybenzoate methyltransferase activity;
1765	AT2G40950	AT3G56660	na	2.87	AT-DC:1.00	1/150	FD	regulation of transcription, DNA-dependent;	nucleus;	DNA binding; transcription factor activity;
1766	AT1G45249	no_paralog	ABF2	2.87	AT-DC:1.00	1/150	HY5	response to water deprivation; response to salt stress; response to abscisic acid stimulus; abscisic acid mediated signaling; glucose mediated signaling;	nucleus;	DNA binding; transcription factor activity; protein binding; transcriptional activator activity;
1767	AT3G19290	AT1G49720	ABF4	2.87	AT-DC:1.00	1/150	HY5	regulation of transcription, DNA-dependent; response to stress; response to water deprivation; response to salt stress; response to abscisic acid stimulus; abscisic acid mediated signaling;	nucleus;	DNA binding; transcription factor activity; protein binding; transcriptional activator activity;
1768	AT2G41070	AT3G56850	EEL	2.87	AT-DC:1.00	1/150	HY5	regulation of transcription, DNA-dependent; abscisic acid mediated signaling;	nucleus;	DNA binding; transcription factor activity;
1769	AT1G47570	no_paralog	na	2.87	HS-DC:1.00	1/150	DDL	na	na	protein binding; zinc ion binding;
1770	AT2G17200	no_paralog	na	2.87	HS-YH:0.29 HS-LC:0.28 SC-CC:0.16 HS-CX:0.14 SC-MS:0.12	3/150	ATARP4 HAP2C ATHXK1	ubiquitin cycle;	na	na
1771	AT1G78650	no_paralog	na	2.86	HS-LC:1.00	1/150	XPB2	na	na	na
1772	AT5G53140	no_paralog	na	2.86	AT-GN:0.62 SC-CC:0.38	2/150	ATFYPP3 SPA2	protein amino acid dephosphorylation;	mitochondrion; protein serine/threonine phosphatase complex;	protein phosphatase type 2C activity;
1773	AT4G15393	no_paralog	CYP702A5	2.86	AT-PG:1.00	2/150	BAS1 GA3	electron transport;	endomembrane system;	monooxygenase activity; iron ion binding; heme binding;
1774	AT3G08620	no_paralog	na	2.85	CE-CX:0.63 CE-CC:0.37	4/150	AT3G05120 FIE ATHXK1 AT5G27320	na	mitochondrion;	nucleic acid binding;
1775	AT4G03550	no_paralog	ATGSL05	2.85	SC-CC:0.59 SC-GT:0.41	8/150	CRY2 AP1 SVP AGL17 AGL16 AT4G08920 AGL21 AGL15	1,3-beta-glucan biosynthetic process; response to fungus; salicylic acid mediated signaling pathway; defense response signaling pathway, resistance gene-dependent; leaf morphogenesis;	1,3-beta-glucan synthase complex;	1,3-beta-glucan synthase activity; transferase activity, transferring glycosyl groups;
1776	AT5G18650	no_paralog	na	2.85	HS-CX:0.62 HS-LC:0.38	2/150	AT1G72050 ELF6	na	na	protein binding; zinc ion binding;
1777	AT5G13850	no_paralog	na	2.85	HS-CX:1.00	1/150	AT1G72050	na	na	na
1778	AT3G03305	no_paralog	na	2.85	HS-DC:1.00	1/150	ATFYPP3	na	na	protein serine/threonine phosphatase activity;
1779	AT3G52820	no_paralog	na	2.85	HS-DC:1.00	1/150	ATFYPP3	na	endomembrane system;	acid phosphatase activity; protein serine/threonine phosphatase activity;
1780	AT4G24730	no_paralog	na	2.85	HS-DC:1.00	1/150	ATFYPP3	na	na	protein serine/threonine phosphatase activity;
1781	AT4G24960	AT5G50720	ATHVA22D	2.85	AT-CX:1.00	2/150	KIN1 KIN2	response to cold; response to water deprivation; response to abscisic acid stimulus; hyperosmotic salinity response;	na	na
1782	AT5G26240	no_paralog	CLC-D	2.85	HS-DC:1.00	1/150	ATARP4	response to metal ion;	intracellular;	voltage-gated chloride channel activity; anion channel activity;
1783	AT1G21540	no_paralog	na	2.84	CE-CX:1.00	3/150	BAS1 ATHXK1 NPH4	metabolic process;	na	catalytic activity;
1784	AT2G28900	no_paralog	na	2.84	AT-CX:1.00	3/150	GA2 KIN1 KIN2	response to cold; response to wounding; response to jasmonic acid stimulus; protein transport; protein import into chloroplast stroma;	plastid outer membrane;	protein translocase activity;
1785	AT2G32410	AT1G05180	na	2.84	SC-CC:0.73 CE-CX:0.27	5/150	AT1G30970 AT3G06910 AT4G00690 ESD4 AT5G46210	auxin mediated signaling pathway;	na	catalytic activity;
1786	AT5G62700	no_paralog	TUB3	2.84	DM-PI:0.66 CE-CC:0.19 HS-CX:0.15	6/150	AT2G44680 CKB3 CKB2 XPB2 CKB1 MSI1	na	tubulin complex;	structural molecule activity;
1787	AT5G62690	no_paralog	TUB2	2.84	DM-PI:0.66 CE-CC:0.19 HS-CX:0.15	6/150	AT2G44680 CKB3 CKB2 XPB2 CKB1 MSI1	na	tubulin complex;	structural molecule activity;
1788	AT2G40700	no_paralog	na	2.84	SC-DC:1.00	4/150	PIE1 AT3G57300 XPB2 AT5G47010	na	chloroplast;	ATP-dependent helicase activity;
1789	AT5G24940	AT5G10740 AT4G31750	na	2.83	AT-GN:0.57 SC-CC:0.43	2/150	ATFYPP3 SPA2	protein amino acid dephosphorylation;	protein serine/threonine phosphatase complex;	protein phosphatase type 2C activity;
1790	AT1G65040	no_paralog	na	2.83	HS-DC:1.00	1/150	AT1G30970	na	endomembrane system;	protein binding; zinc ion binding;
1791	AT1G65700	no_paralog	na	2.83	HS-LC:1.00	1/150	AT5G47010	mRNA metabolic process;	nucleus; small nucleolar ribonucleoprotein complex;	na
1792	AT4G23890	no_paralog	na	2.83	AT-CX:1.00	2/150	PHYA AT5G02840	na	chloroplast thylakoid membrane;	na
1793	AT1G35617	no_paralog	na	2.83	AT-CX:1.00	1/150	AT3G06930	na	chloroplast;	na
1794	AT3G42830	AT5G20570	na	2.83	HS-LC:0.39 SC-CC:0.17 SC-MS:0.16 SC-LC:0.14 SC-GT:0.14	2/150	CAND1 AT5G46210	ubiquitin-dependent protein catabolic process;	ubiquitin ligase complex;	ubiquitin-protein ligase activity;
1795	AT5G23860	no_paralog	TUB8	2.82	DM-PI:0.66 CE-CC:0.19 HS-CX:0.14	6/150	AT2G44680 CKB3 CKB2 XPB2 CKB1 MSI1	microtubule-based process;	tubulin complex;	structural constituent of cytoskeleton;
1796	AT3G05250	no_paralog	na	2.82	HS-LC:1.00	1/150	DDL	na	na	protein binding; zinc ion binding;
1797	AT3G07160	no_paralog	ATGSL10	2.82	SC-CC:0.63 SC-GT:0.37	8/150	CRY2 AP1 SVP AGL17 AGL16 AT4G08920 AGL21 AGL15	1,3-beta-glucan biosynthetic process;	1,3-beta-glucan synthase complex;	1,3-beta-glucan synthase activity;
1798	AT2G29380	AT1G07430 AT5G59220	na	2.82	AT-GN:1.00	1/150	SPA2	na	na	protein phosphatase type 2C activity;
1799	AT3G09720	no_paralog	na	2.82	SC-DC:0.65 SC-MS:0.35	5/150	AT2G44680 PIE1 AT3G57300 CKB3 XPB2	na	na	ATP-dependent helicase activity;
1800	AT4G04970	no_paralog	ATGSL1	2.82	SC-CC:0.63 SC-GT:0.37	8/150	CRY2 AP1 SVP AGL17 AGL16 AT4G08920 AGL21 AGL15	1,3-beta-glucan biosynthetic process;	1,3-beta-glucan synthase complex;	1,3-beta-glucan synthase activity; transferase activity, transferring glycosyl groups;
1801	AT3G46940	no_paralog	na	2.82	CE-CX:0.66 HS-CX:0.34	8/150	AT2G44680 AT3G05120 FIE AT3G63010 TFL2 AT5G27320 CKB1 MSI1	2'-deoxyribonucleotide metabolic process;	na	dUTP diphosphatase activity;
1802	AT5G14520	no_paralog	na	2.82	SC-MS:1.00	5/150	AT2G44680 CKB3 CKB2 ATHXK1 CKB1	na	intracellular;	transcription coactivator activity;
1803	AT3G11130	no_paralog	na	2.82	CE-CX:0.50 HS-MS:0.33 AT-CX:0.17	4/150	ELF8 PIF4 CCA1 MSI1	na	endomembrane system; clathrin vesicle coat;	structural molecule activity;
1804	AT4G36990	no_paralog	HSF4	2.82	SC-CC:1.00	17/150	CAL HAP2C MAF1 SEP4 AGL20 AT3G02310 AGL18 AGL13 AGL14 AGL19 AT4G31120 FLC AT5G46210 AGL31 MAF3 MAF4 AT5G65080	response to heat;	nucleus;	DNA binding; transcription factor activity;
1805	AT1G13870	no_paralog	DRL1	2.82	SC-LC:0.39 SC-CC:0.31 SC-DC:0.30	2/150	ATFYPP3 AT5G47010	meristem organization; leaf development;	na	calmodulin binding; purine nucleotide binding;
1806	AT1G02890	AT4G02480	na	2.82	AT-DC:1.00	1/150	DDL	na	chloroplast;	ATPase activity;
1807	AT4G02480	AT1G02890	na	2.82	AT-DC:1.00	1/150	DDL	na	chloroplast;	ATPase activity;
1808	AT1G62130	no_paralog	na	2.82	AT-DC:1.00	1/150	DDL	na	chloroplast;	ATPase activity;
1809	AT3G63310	no_paralog	na	2.82	SC-CX:1.00	2/150	CRY2 AT4G08920	na	na	na
1810	AT5G45330	no_paralog	na	2.82	CE-CX:1.00	7/150	AT1G30970 AT3G05120 FIE ATHXK1 AT4G31120 AT5G27320 VIP2	na	chloroplast;	na
1811	AT1G24530	no_paralog	na	2.81	AT-PG:0.86 AT-CX:0.14	6/150	FVE COP1 FIE AT3G26640 AT3G57300 MSI1	na	heterotrimeric G-protein complex;	nucleotide binding;
1812	AT3G52810	no_paralog	na	2.81	HS-DC:1.00	1/150	ATFYPP3	na	endomembrane system;	acid phosphatase activity; protein serine/threonine phosphatase activity;
1813	AT3G52190	no_paralog	na	2.81	AT-PG:1.00	5/150	FVE COP1 FIE FY MSI1	phosphate transport; ER to Golgi vesicle-mediated transport;	endoplasmic reticulum;	nucleotide binding;
1814	AT2G29550	no_paralog	TUB7	2.81	DM-PI:0.67 CE-CC:0.19 HS-CX:0.14	6/150	AT2G44680 CKB3 CKB2 XPB2 CKB1 MSI1	microtubule-based process;	tubulin complex;	structural constituent of cytoskeleton;
1815	AT4G21800	no_paralog	na	2.81	HS-DC:1.00	1/150	AT5G64813	na	na	ATP binding;
1816	AT1G59760	no_paralog	na	2.81	SC-DC:0.43 HS-CX:0.33 CE-CX:0.13 SC-CX:0.11	8/150	AT2G44680 PIE1 AT3G57300 AT4G31120 TFL2 XPB2 CKB1 AT5G67100	na	na	ATP-dependent helicase activity;
1817	AT5G20020	no_paralog	RAN2	2.81	CE-CX:0.65 HS-CX:0.35	8/150	AT1G30970 ELF7 AT2G44680 TFL2 CKB1 MSI1 VIP2 VIP4	protein import into nucleus;	nucleus; cytoplasm;	GTPase activity; protein binding; GTP binding;
1818	AT3G48310	no_paralog	CYP71A22	2.81	CE-CX:0.67 AT-PG:0.33	4/150	AT3G05120 AT3G63010 CPD AT5G27320	electron transport;	endomembrane system;	oxygen binding;
1819	AT1G73960	no_paralog	na	2.81	HS-LC:0.52 CE-CC:0.48	1/150	HAF2	na	na	na
1820	AT3G27640	no_paralog	na	2.81	AT-PG:0.51 CE-CX:0.49	6/150	FVE COP1 AT3G05120 FIE AT3G26640 ESD4	na	chloroplast;	nucleotide binding;
1821	AT5G35460	no_paralog	na	2.81	SC-CX:1.00	2/150	CRY2 AT4G08920	na	na	na
1822	AT1G10760	no_paralog	SEX1	2.8	AT-CX:1.00	4/150	CRY2 FKF1 KIN1 KIN2	starch catabolic process; cold acclimation;	mitochondrion;	alpha-glucan, water dikinase activity;
1823	AT4G40060	AT2G22430	ATHB16	2.8	HS-LC:1.00	6/150	AGL17 AGL16 AGL18 AGL24 AGL15 MAF4	regulation of transcription, DNA-dependent; multidimensional cell growth; negative regulation of flower development;	nucleus;	transcription factor activity; transcriptional activator activity;
1824	AT2G47900	no_paralog	na	2.8	HS-YH:1.00	1/150	ATHB-2	regulation of transcription;	na	transcription factor activity; phosphoric diester hydrolase activity;
1825	AT3G01340	no_paralog	na	2.8	AT-PG:0.70 SC-DC:0.30	5/150	FVE COP1 FIE AT3G26640 MSI1	intracellular protein transport; membrane budding;	na	nucleotide binding;
1826	AT5G49300	AT3G06740	na	2.8	SC-CC:1.00	20/150	SEP3 CAL AGL12 AT1G72050 MAF1 SEP4 SHP2 AGL6 AGL20 AT3G02310 ATFYPP3 AGL18 SHP1 AGL13 AGL14 AGL19 AGL24 ATHXK1 FLC AGL8	regulation of transcription, DNA-dependent;	nucleus;	transcription factor activity;
1827	AT5G64920	no_paralog	CIP8	2.8	AT-LC:1.00	1/150	COP1	protein ubiquitination;	cytoplasm;	protein binding; zinc ion binding;
1828	AT3G56100	no_paralog	MRLK	2.8	AT-LC:1.00	1/150	AGL24	protein amino acid phosphorylation; transmembrane receptor protein tyrosine kinase signaling pathway;	membrane;	protein kinase activity; protein serine/threonine kinase activity; protein binding; ATP binding;
1829	AT4G14550	AT3G23050	IAA14	2.8	AT-LC:1.00	1/150	NPH4	response to auxin stimulus; lateral root morphogenesis;	nucleus;	transcription factor activity; protein binding; transcriptional repressor activity;
1830	AT2G27100	no_paralog	SE	2.8	AT-LC:1.00	1/150	HYL1	chromatin modification; regulation of transcription; shoot development;	nucleus;	DNA binding; transcription factor activity;
1831	AT5G58380	no_paralog	CIPK10	2.8	AT-LC:1.00	1/150	PKS1	protein amino acid phosphorylation; signal transduction;	na	kinase activity;
1832	AT4G14560	no_paralog	IAA1	2.8	AT-LC:1.00	1/150	NPH4	response to auxin stimulus;	nucleus;	transcription factor activity; protein binding;
1833	AT1G10470	AT1G59940	ARR4	2.8	AT-LC:1.00	1/150	PHYB	response to stress; response to cytokinin stimulus; cytokinin mediated signaling; red or far red light signaling pathway; regulation of circadian rhythm;	nucleus; cytoplasm;	two-component response regulator activity; protein binding; transcription regulator activity;
1834	AT2G46970	AT3G62090	PIL1	2.8	AT-LC:1.00	1/150	TOC1	regulation of transcription;	nucleus;	transcription factor activity;
1835	AT3G15540	AT1G52830 AT1G15580	IAA19	2.8	AT-LC:1.00	1/150	NPH4	gravitropism; phototropism; response to auxin stimulus;	nucleus;	transcription factor activity;
1836	AT1G32230	AT2G35510	RCD1	2.8	AT-LC:1.00	1/150	STO	response to superoxide; response to oxidative stress; response to salt stress; response to ethylene stimulus; defense response to bacterium, incompatible interaction; jasmonic acid mediated signaling pathway; ethylene mediated signaling pathway; response to ozone; programmed cell death; response to hydrogen peroxide;	nucleus; cytoplasm;	protein binding;
1837	AT5G36130	no_paralog	na	2.8	AT-PG:1.00	2/150	CYP83B1 GA3	electron transport;	na	oxygen binding;
1838	AT4G09830	no_paralog	na	2.8	AT-CX:1.00	2/150	PHYA AT5G02840	na	na	na
1839	AT5G35590	no_paralog	na	2.8	SC-MS:0.37 HS-CX:0.25 SC-CC:0.23 CE-CX:0.16	8/150	ATARP4 HAP2C ELF7 AT3G06910 AT4G00690 ESD4 TFL2 AT5G47010	ubiquitin-dependent protein catabolic process;	proteasome core complex (sensu Eukaryota);	peptidase activity;
1840	AT3G20130	no_paralog	CYP705A22	2.8	CE-CX:0.73 AT-PG:0.27	4/150	AT3G05120 AT3G63010 CPD AT5G27320	electron transport;	endomembrane system;	oxygen binding;
1841	AT1G32330	no_paralog	ATHSFA1D	2.8	SC-CC:0.74 HS-LC:0.26	6/150	AGL20 HAF2 AGL14 AGL19 AT4G31120 AT5G46210	regulation of transcription, DNA-dependent;	nucleus;	DNA binding; transcription factor activity;
1842	AT2G21550	no_paralog	na	2.79	SC-CC:0.85 SC-LC:0.15	8/150	AT1G61040 AT1G79280 SEP4 AGL20 AGL14 AGL19 CIP1 AT5G67100	dTMP biosynthetic process; glycine biosynthetic process; nucleotide biosynthetic process;	na	dihydrofolate reductase activity; thymidylate synthase activity;
1843	AT5G08110	no_paralog	na	2.79	SC-DC:1.00	4/150	PIE1 AT3G57300 XPB2 AT5G47010	protein modification process;	na	ATP-dependent helicase activity;
1844	AT1G16280	no_paralog	na	2.79	SC-DC:1.00	4/150	PIE1 AT3G57300 XPB2 AT5G47010	na	na	ATP-dependent helicase activity;
1845	AT5G24320	no_paralog	na	2.79	AT-PG:0.82 SC-DC:0.18	4/150	FVE AT3G26640 SPA2 MSI1	signal transduction;	heterotrimeric G-protein complex;	signal transducer activity;
1846	AT5G56350	AT4G26390	na	2.78	SC-CC:0.88 HS-CX:0.06 SC-CX:0.06	17/150	CRY2 CAL MAF1 SEP4 BAS1 AGL20 AT3G02310 AGL18 AGL13 AGL14 AGL19 FLC AGL31 MAF3 MAF4 AT5G65080 AT5G67100	glycolysis;	na	pyruvate kinase activity;
1847	AT3G10530	no_paralog	na	2.78	AT-PG:0.50 SC-DC:0.31 CE-CX:0.10 SC-MS:0.08	8/150	FVE COP1 AT2G44680 FIE AT3G26640 FY CIP1 MSI1	na	na	nucleotide binding;
1848	AT1G47610	no_paralog	na	2.78	AT-PG:1.00	5/150	FVE COP1 FIE AT3G26640 MSI1	na	heterotrimeric G-protein complex;	nucleotide binding;
1849	AT5G11240	no_paralog	na	2.78	AT-PG:1.00	6/150	FVE COP1 FIE SPA2 FY MSI1	na	endomembrane system;	nucleotide binding;
1850	AT1G19920	no_paralog	APS2	2.78	SC-CC:0.68 HS-CX:0.32	4/150	AT1G72050 AT4G31120 AT5G46210 AT5G67100	sulfate assimilation;	chloroplast;	sulfate adenylyltransferase (ATP) activity;
1851	AT5G16830	no_paralog	SYP21	2.78	HS-LC:0.55 SC-DC:0.45	2/150	AT1G79280 CIP1	intracellular protein transport; Golgi to vacuole transport; membrane fusion; late endosome to vacuole transport;	late endosome; membrane; trans-Golgi network transport vesicle;	t-SNARE activity;
1852	AT5G56950	no_paralog	na	2.78	SC-MS:0.39 SC-CC:0.33 CE-CX:0.28	3/150	AT4G31120 VIP2 AT5G67100	nucleosome assembly;	nucleus;	DNA binding;
1853	AT3G04820	no_paralog	na	2.78	DM-PI:0.40 SC-MS:0.25 AT-PG:0.21 CE-CX:0.14	9/150	AT1G30960 FKF1 ELF8 LKP2 ESD4 TFL2 AT5G47010 ZTL AT5G67100	tRNA processing;	mitochondrion;	pseudouridylate synthase activity;
1854	AT3G19760	no_paralog	na	2.78	SC-DC:0.66 CE-CX:0.19 HS-CX:0.15	5/150	ATARP4 PIE1 AT3G57300 XPB2 VIP4	na	na	ATP-dependent helicase activity;
1855	AT2G47790	no_paralog	na	2.78	AT-PG:0.51 SC-DC:0.40 HS-CX:0.09	6/150	COP1 FIE AT3G26640 FY AT5G47010 MSI1	na	na	nucleotide binding;
1856	AT2G37020	no_paralog	na	2.78	HS-CX:1.00	2/150	ATARP4 EZA1	na	na	DNA binding;
1857	AT1G29310	AT2G34250	na	2.77	AT-GN:1.00	1/150	AT1G62750	protein secretion;	membrane;	protein translocase activity;
1858	AT5G23470	no_paralog	na	2.77	HS-LC:1.00	6/150	AT2G44680 CKB3 CKB2 AT4G31120 XPB2 CKB1	na	na	na
1859	AT4G16520	no_paralog	na	2.77	AT-CX:1.00	2/150	PHYA AT5G02840	autophagy;	na	microtubule binding;
1860	AT2G36010	no_paralog	E2F3	2.77	DM-PI:0.57 HS-LC:0.26 CE-CX:0.17	5/150	PIF4 PIL6 AT4G04890 FWA MSI1	regulation of progression through cell cycle; regulation of transcription, DNA-dependent;	transcription factor complex; chloroplast;	DNA binding; transcription factor activity;
1861	AT5G26830	no_paralog	na	2.77	CE-CX:0.45 HS-CX:0.42 SC-MS:0.13	7/150	ATARP4 AT1G30970 AT3G57300 EZA1 AT4G31120 TFL2 VIP2	threonyl-tRNA aminoacylation;	mitochondrion; chloroplast;	threonine-tRNA ligase activity;
1862	AT4G33760	no_paralog	na	2.77	SC-MS:0.74 CE-CX:0.26	4/150	CRY2 AT4G08920 AT4G31120 MSI1	tRNA aminoacylation for protein translation;	cytoplasm; mitochondrion; chloroplast;	aminoacyl-tRNA ligase activity; ATP binding;
1863	AT5G61900	AT5G07300	BON1	2.77	HS-CX:1.00	3/150	ATARP4 AT1G30970 TFL2	response to temperature stimulus; response to humidity; hypersensitive response; positive regulation of cellular defense response; cell homeostasis; positive regulation of cell size;	plasma membrane;	calcium-dependent phospholipid binding;
1864	AT3G14690	no_paralog	CYP72A15	2.77	CE-CX:1.00	6/150	AT3G05120 FIE AT3G63010 ATHXK1 AT4G31120 AT5G27320	electron transport;	endomembrane system;	oxygen binding;
1865	AT1G79210	AT1G16470	na	2.77	SC-MS:0.60 HS-CX:0.40	5/150	ATARP4 AT3G06910 AT4G00690 ESD4 TFL2	ubiquitin-dependent protein catabolic process;	proteasome core complex (sensu Eukaryota);	endopeptidase activity;
1866	AT5G49930	no_paralog	na	2.77	SC-MS:0.83 AT-PG:0.17	5/150	AT1G61040 ELF7 ELF8 AT5G47010 VIP4	embryonic development ending in seed dormancy;	na	nucleic acid binding;
1867	AT1G20650	AT1G76360	na	2.77	AT-CX:1.00	4/150	CRY2 PHYA AT5G02840 AT5G27320	protein amino acid phosphorylation;	na	protein kinase activity;
1868	AT1G80670	no_paralog	na	2.77	AT-PG:0.71 SC-DC:0.29	5/150	FVE COP1 FIE AT3G26640 MSI1	na	chloroplast;	nucleotide binding;
1869	AT1G21530	no_paralog	na	2.77	CE-CX:1.00	3/150	BAS1 ATHXK1 NPH4	metabolic process;	na	catalytic activity;
1870	AT1G75040	no_paralog	PR5	2.77	CE-CX:1.00	5/150	FT AT3G05120 AT3G63010 TSF AT5G27320	systemic acquired resistance; response to UV-B; regulation of anthocyanin biosynthetic process; response to other organism;	endomembrane system;	na
1871	AT2G17860	AT4G36010	na	2.77	CE-CX:1.00	5/150	FT AT3G05120 AT3G63010 TSF AT5G27320	response to other organism;	endomembrane system;	na
1872	AT1G75050	AT1G19320	na	2.77	CE-CX:1.00	5/150	FT AT3G05120 AT3G63010 TSF AT5G27320	response to other organism;	endomembrane system;	na
1873	AT1G20030	AT1G75800	na	2.77	CE-CX:1.00	5/150	FT AT3G05120 AT3G63010 TSF AT5G27320	response to other organism;	anchored to membrane;	na
1874	AT2G26490	no_paralog	na	2.77	AT-PG:1.00	5/150	FVE COP1 FIE AT3G26640 MSI1	na	heterotrimeric G-protein complex;	nucleotide binding;
1875	AT3G20500	no_paralog	na	2.77	HS-DC:1.00	1/150	ATFYPP3	na	endomembrane system;	acid phosphatase activity; protein serine/threonine phosphatase activity;
1876	AT3G24880	no_paralog	na	2.77	HS-LC:1.00	1/150	PFT1	na	nucleus;	DNA binding;
1877	AT1G07615	no_paralog	na	2.77	HS-DC:1.00	1/150	AT5G64813	na	na	na
1878	AT5G14270	AT3G01770	na	2.76	AT-DC:1.00	1/150	HAF2	na	na	DNA binding;
1879	AT3G52280	no_paralog	GTE6	2.76	AT-DC:1.00	1/150	HAF2	chromatin remodeling;	nucleus;	DNA binding; H3/H4 histone acetyltransferase activity;
1880	AT1G58025	no_paralog	na	2.76	AT-DC:1.00	1/150	HAF2	na	na	DNA binding;
1881	AT3G60110	AT2G44430	na	2.76	AT-DC:1.00	1/150	HAF2	na	na	DNA binding;
1882	AT3G01770	AT5G14270	na	2.76	AT-DC:1.00	1/150	HAF2	na	na	DNA binding;
1883	AT3G27260	no_paralog	GTE8	2.76	AT-DC:1.00	1/150	HAF2	na	na	DNA binding;
1884	AT3G05800	no_paralog	na	2.76	AT-CX:1.00	6/150	STO PKS1 AT3G47500 DFL2 HY5 APRR5	regulation of transcription;	chloroplast;	transcription factor activity;
1885	AT2G43680	AT3G59690	na	2.76	AT-CX:1.00	3/150	PHYA PKS1 AT5G02840	na	na	calmodulin binding;
1886	AT4G15350	no_paralog	CYP705A2	2.76	CE-CX:1.00	4/150	BAS1 AT3G05120 AT3G63010 AT5G27320	electron transport;	endomembrane system;	oxygen binding;
1887	AT3G22830	no_paralog	AT-HSFA6B	2.76	AT-CX:0.64 SC-CC:0.20 HS-LC:0.15	9/150	STO PKS1 HAF2 AT3G47500 DFL2 AT4G31120 HY5 APRR5 AT5G46210	regulation of transcription, DNA-dependent;	nucleus;	DNA binding; transcription factor activity;
1888	AT4G26390	AT5G56350	na	2.76	SC-CC:0.89 HS-CX:0.06 SC-CX:0.05	17/150	CRY2 CAL MAF1 SEP4 BAS1 AGL20 AT3G02310 AGL18 AGL13 AGL14 AGL19 FLC AGL31 MAF3 MAF4 AT5G65080 AT5G67100	glycolysis;	na	pyruvate kinase activity;
1889	AT4G38630	no_paralog	AT-MCB1	2.76	SC-GT:0.47 SC-MS:0.30 CE-CX:0.23	4/150	AT1G61040 AT1G79280 ELF7 VIP2	ubiquitin-dependent protein catabolic process; protein catabolic process;	proteasome complex (sensu Eukaryota); nucleus; proteasome regulatory particle, base subcomplex (sensu Eukaryota);	peptide receptor activity;
1890	AT3G52780	no_paralog	na	2.76	HS-DC:1.00	1/150	ATFYPP3	na	endomembrane system;	acid phosphatase activity; protein serine/threonine phosphatase activity;
1891	AT1G18650	no_paralog	na	2.76	SC-GT:0.62 SC-CC:0.27 AT-CX:0.11	9/150	CRY2 AGL17 AGL20 AGL16 AT4G08920 AGL14 AGL19 AGL21 AT5G62430	na	anchored to membrane;	na
1892	AT1G13110	AT3G26280	CYP71B7	2.75	CE-CX:0.69 AT-PG:0.31	4/150	AT3G05120 AT3G63010 CPD AT5G27320	electron transport;	endomembrane system;	oxygen binding;
1893	AT1G17745	no_paralog	PGDH	2.75	CE-CX:0.33 SC-YH:0.23 AT-GN:0.22 AT-CX:0.22	4/150	BAS1 ATHXK1 CYP83B1 AT5G49020	L-serine biosynthetic process;	chloroplast;	phosphoglycerate dehydrogenase activity;
1894	AT5G42020	no_paralog	BIP	2.75	CE-CX:0.62 SC-CX:0.24 SC-MS:0.15	5/150	CRY2 AT1G30970 ATHXK1 NPH4 VIP2	protein folding; response to heat;	endoplasmic reticulum; endoplasmic reticulum lumen;	ATP binding;
1895	AT5G56190	no_paralog	na	2.75	AT-PG:1.00	5/150	FVE COP1 FIE AT3G26640 MSI1	na	heterotrimeric G-protein complex;	na
1896	AT5G13710	no_paralog	SMT1	2.75	SC-YH:0.67 AT-DC:0.33	4/150	AT3G06910 AT3G06930 AT4G00690 ESD4	embryonic development ending in seed dormancy; sterol biosynthetic process;	na	sterol 24-C-methyltransferase activity;
1897	AT5G15170	no_paralog	na	2.75	AT-DC:0.57 CE-CX:0.43	2/150	DDL MSI1	na	chloroplast;	na
1898	AT3G20940	no_paralog	CYP705A30	2.75	CE-CX:1.00	4/150	BAS1 AT3G05120 AT3G63010 AT5G27320	electron transport;	endomembrane system;	oxygen binding;
1899	AT1G01760	no_paralog	na	2.75	CE-CX:0.72 SC-CC:0.28	4/150	AT1G61040 ELF7 FIE MSI1	RNA processing;	na	RNA binding; adenosine deaminase activity;
1900	AT3G06680	no_paralog	na	2.75	HS-CX:1.00	2/150	AT1G72050 ELF6	translation; ribosome biogenesis and assembly;	ribosome;	structural constituent of ribosome;
1901	AT3G06700	no_paralog	na	2.75	HS-CX:1.00	2/150	AT1G72050 ELF6	translation; ribosome biogenesis and assembly;	ribosome;	structural constituent of ribosome;
1902	AT1G13100	no_paralog	CYP71B29	2.75	CE-CX:0.56 AT-PG:0.44	3/150	AT3G05120 CPD AT5G27320	electron transport;	endomembrane system;	oxygen binding;
1903	AT1G17690	no_paralog	na	2.74	SC-CX:1.00	2/150	REF6 AT5G67100	na	na	na
1904	AT3G13230	no_paralog	na	2.74	SC-MS:0.56 CE-CX:0.44	7/150	AT2G44680 AT3G05120 CKB3 AT3G63010 CKB2 AT5G27320 CKB1	na	na	nucleic acid binding;
1905	AT4G09060	no_paralog	na	2.74	AT-DC:1.00	1/150	CIP1	na	na	na
1906	AT3G07190	AT5G48660	na	2.74	AT-DC:1.00	1/150	CIP1	na	endomembrane system;	na
1907	AT1G49245	no_paralog	na	2.74	AT-DC:1.00	1/150	CIP1	na	na	na
1908	ATMG00140	no_paralog	ORF167	2.74	AT-DC:1.00	1/150	CIP1	na	na	na
1909	AT5G20580	no_paralog	na	2.74	AT-DC:1.00	1/150	CIP1	na	na	na
1910	AT1G27470	no_paralog	na	2.74	AT-PG:0.68 SC-DC:0.32	7/150	FVE COP1 FIE AT3G26640 SPA2 FY MSI1	na	na	nucleotide binding;
1911	AT1G16470	AT1G79210	PAB1	2.74	SC-MS:0.60 HS-CX:0.40	5/150	ATARP4 AT3G06910 AT4G00690 ESD4 TFL2	ubiquitin-dependent protein catabolic process;	proteasome core complex (sensu Eukaryota);	peptidase activity;
1912	AT1G51690	no_paralog	ATB ALPHA	2.74	SC-DC:0.34 SC-MS:0.28 HS-CX:0.15 SC-CC:0.12 CE-CC:0.12	7/150	AT1G61040 AT1G72050 ATFYPP3 AT3G26640 FY CIP1 MSI1	signal transduction;	protein phosphatase type 2A complex;	nucleotide binding;
1913	AT1G75780	AT1G20010	TUB1	2.74	DM-PI:0.78 CE-CC:0.22	6/150	AT2G44680 CKB3 CKB2 XPB2 CKB1 MSI1	response to light stimulus; unidimensional cell growth;	microtubule; protein complex;	structural molecule activity;
1914	AT3G15470	no_paralog	na	2.73	AT-PG:0.49 SC-DC:0.37 SC-MS:0.14	5/150	AT1G79280 FVE AT3G26640 SPA2 MSI1	signal transduction;	heterotrimeric G-protein complex;	signal transducer activity;
1915	AT4G32915	no_paralog	na	2.73	AT-GN:1.00	1/150	ATARP4	na	chloroplast;	na
1916	AT1G49450	AT3G18950	na	2.73	AT-PG:1.00	6/150	FVE COP1 FIE AT3G26640 FY MSI1	na	na	nucleotide binding;
1917	AT1G76680	no_paralog	OPR1	2.73	CE-CX:1.00	4/150	BAS1 AT3G05120 AT3G63010 AT5G27320	lipid metabolic process; jasmonic acid biosynthetic process; response to salicylic acid stimulus; leaf senescence;	na	12-oxophytodienoate reductase activity;
1918	AT1G09400	no_paralog	na	2.73	CE-CX:1.00	4/150	BAS1 AT3G05120 AT3G63010 AT5G27320	jasmonic acid biosynthetic process;	mitochondrion;	12-oxophytodienoate reductase activity;
1919	AT2G44620	no_paralog	mtACP-1	2.73	AT-GN:1.00	1/150	HYL1	fatty acid biosynthetic process;	mitochondrion;	acyl carrier activity;
1920	AT3G19420	no_paralog	na	2.73	SC-CC:1.00	5/150	AT3G06910 ATFYPP3 AT4G00690 ESD4 AT5G67100	protein amino acid dephosphorylation;	chloroplast;	phosphoprotein phosphatase activity;
1921	AT4G29910	no_paralog	na	2.73	CE-CX:0.84 HS-CX:0.16	7/150	ATARP4 AT1G61040 AT3G05120 DDL AT5G27320 MSI1 VIP4	DNA replication;	origin recognition complex;	protein binding;
1922	AT5G44190	no_paralog	GLK2	2.73	AT-CX:1.00	10/150	STO CH1 PKS1 TOE1 CCA1 AT3G47500 DFL2 AT4G08920 HY5 APRR5	positive regulation of transcription;	nucleus;	DNA binding; transcription factor activity; transcription regulator activity;
1923	AT4G14700	no_paralog	na	2.73	CE-CX:1.00	4/150	AT3G05120 FIE ESD4 AT5G27320	DNA replication;	origin recognition complex; nucleus;	DNA binding;
1924	AT1G59660	AT1G10390	na	2.73	SC-LC:0.74 SC-CC:0.26	2/150	ELF8 AT5G47010	transport;	nuclear pore; chloroplast;	transporter activity;
1925	AT3G57980	AT2G42150	na	2.72	AT-DC:1.00	1/150	HAF2	na	na	DNA binding;
1926	AT1G61215	no_paralog	na	2.72	AT-DC:1.00	1/150	HAF2	na	na	DNA binding;
1927	AT5G15550	no_paralog	na	2.72	DM-PI:0.38 SC-DC:0.25 SC-MS:0.21 AT-PG:0.15	7/150	AT2G44680 AT3G26640 CKB3 CKB2 ATHXK1 CKB1 MSI1	na	heterotrimeric G-protein complex;	nucleotide binding;
1928	AT4G19610	no_paralog	na	2.72	SC-CX:0.60 SC-MS:0.40	2/150	REF6 VIP2	na	mitochondrion;	RNA binding;
1929	AT5G45190	AT4G19600	na	2.72	HS-LC:1.00	1/150	XPB2	regulation of progression through cell cycle;	na	cyclin-dependent protein kinase activity;
1930	AT5G09660	no_paralog	na	2.72	CE-CC:0.62 AT-CX:0.38	2/150	AT2G24790 MSI1	tricarboxylic acid cycle intermediate metabolic process; malate metabolic process;	microbody;	malate dehydrogenase activity;
1931	AT5G62540	no_paralog	na	2.72	SC-GT:0.47 SC-LC:0.33 HS-CX:0.20	4/150	ELF7 PIE1 ATFYPP3 TFL2	ubiquitin-dependent protein catabolic process;	na	ubiquitin-protein ligase activity;
1932	AT4G34380	no_paralog	na	2.72	AT-PG:1.00	5/150	FVE COP1 FIE AT3G26640 MSI1	na	heterotrimeric G-protein complex;	nucleotide binding;
1933	AT1G12400	no_paralog	na	2.72	HS-LC:1.00	1/150	XPB2	na	endomembrane system;	na
1934	AT4G12900	no_paralog	na	2.72	CE-CX:0.64 HS-CX:0.36	3/150	FT TSF ATHXK1	na	endomembrane system;	catalytic activity;
1935	AT5G14970	no_paralog	na	2.72	AT-CX:1.00	2/150	CRY2 AT5G27320	na	chloroplast;	na
1936	AT2G25620	no_paralog	na	2.72	AT-GN:1.00	1/150	SPA2	protein amino acid dephosphorylation;	protein serine/threonine phosphatase complex; chloroplast;	protein phosphatase type 2C activity;
1937	AT4G05410	AT4G21130	na	2.72	AT-PG:0.58 SC-DC:0.31 HS-CX:0.11	5/150	FVE FIE AT3G26640 AT4G31120 MSI1	mitochondrial fission;	anaphase-promoting complex; small nucleolar ribonucleoprotein complex;	nucleotide binding; nucleic acid binding;
1938	AT1G50050	AT3G19690	na	2.71	CE-CX:1.00	3/150	AT3G05120 AT3G63010 AT5G27320	na	extracellular region;	na
1939	AT2G27490	no_paralog	na	2.71	HS-DC:1.00	1/150	AT5G64813	coenzyme A biosynthetic process;	na	dephospho-CoA kinase activity; ATP binding;
1940	AT3G03330	no_paralog	na	2.71	CE-CX:1.00	4/150	BAS1 AT3G05120 AT3G63010 AT5G27320	metabolic process;	endomembrane system;	oxidoreductase activity;
1941	AT5G13070	no_paralog	na	2.71	CE-CX:1.00	5/150	BAS1 AT3G05120 AT3G63010 ATHXK1 AT5G27320	na	mitochondrion;	na
1942	AT5G06600	AT3G11910	UBP12	2.71	SC-MS:0.41 HS-LC:0.33 HS-CX:0.26	3/150	AT3G26640 ELF6 TFL2	DNA topological change; ubiquitin-dependent protein catabolic process;	na	ubiquitin-specific protease activity;
1943	AT5G62880	AT3G48040	na	2.71	AT-DC:0.40 CE-CC:0.31 SC-GT:0.29	3/150	AT1G30960 AT1G72050 ATFYPP3	small GTPase mediated signal transduction; protein transport;	intracellular;	GTP binding;
1944	AT1G20010	AT1G75780	TUB5	2.71	DM-PI:0.78 CE-CC:0.22	6/150	AT2G44680 CKB3 CKB2 XPB2 CKB1 MSI1	microtubule-based process;	tubulin complex;	structural constituent of cytoskeleton;
1945	AT4G31470	no_paralog	na	2.71	CE-CX:1.00	3/150	AT3G05120 AT3G63010 AT5G27320	na	extracellular region;	na
1946	AT3G62310	AT2G47250	na	2.71	SC-DC:0.56 SC-MS:0.27 CE-CX:0.17	6/150	ELF8 PIE1 ATFYPP3 AT3G57300 XPB2 MSI1	na	na	RNA helicase activity;
1947	AT1G09800	no_paralog	na	2.7	AT-PG:1.00	1/150	AT1G30960	tRNA processing;	na	pseudouridylate synthase activity;
1948	AT4G15550	no_paralog	IAGLU	2.7	CE-CX:0.55 HS-LC:0.45	3/150	BAS1 AT3G05120 CYP83B1	metabolic process;	chloroplast;	UDP-glycosyltransferase activity; transferase activity, transferring glycosyl groups;
1949	AT4G00660	AT2G45810 AT3G61240	na	2.69	SC-DC:0.57 SC-MS:0.18 DM-PI:0.13 CE-CX:0.12	6/150	PIE1 ATARP6 AT3G57300 ATHXK1 XPB2 AT5G47010	na	mitochondrion;	ATP-dependent helicase activity;
1950	AT2G33730	no_paralog	na	2.69	SC-DC:0.76 CE-CX:0.24	4/150	PIE1 DDL AT3G57300 XPB2	na	nucleus; cytoplasm;	ATP-dependent helicase activity;
1951	AT2G36200	no_paralog	na	2.69	SC-MS:0.75 SC-CX:0.13 SC-GT:0.12	8/150	AT1G61040 ELF7 ELF8 AT2G44680 PIE1 CKB3 VIP4 AT5G67100	microtubule-based movement;	microtubule associated complex;	microtubule motor activity;
1952	AT5G38010	no_paralog	na	2.69	HS-LC:0.62 AT-CX:0.38	2/150	CYP83B1 PGM	metabolic process;	mitochondrion;	UDP-glycosyltransferase activity; transferase activity, transferring glycosyl groups;
1953	AT1G58030	no_paralog	na	2.69	CE-CX:0.37 SC-CC:0.31 AT-CX:0.21 SC-YH:0.11	8/150	CRY2 AT3G05120 AT3G06910 AT3G63010 AT4G00690 ESD4 AT5G27320 VIP4	transport;	membrane;	amino acid-polyamine transporter activity;
1954	AT3G25980	no_paralog	na	2.69	DM-PI:0.46 HS-CX:0.34 SC-GT:0.20	5/150	ATARP4 EZA1 AT4G04890 FWA AT5G67100	mitotic spindle checkpoint;	endomembrane system;	DNA binding;
1955	AT1G13830	no_paralog	na	2.69	SC-GT:0.70 SC-CC:0.30	8/150	CRY2 AGL17 AGL20 AGL16 AT4G08920 AGL14 AGL19 AGL21	na	endomembrane system;	na
1956	AT1G51310	no_paralog	na	2.69	SC-CC:1.00	14/150	CAL MAF1 SEP4 AGL20 AT3G02310 AGL18 AGL13 AGL14 AGL19 FLC AGL31 MAF3 MAF4 AT5G65080	RNA processing;	cytoplasm; endomembrane system;	tRNA (5-methylaminomethyl-2-thiouridylate)-methyltransferase activity;
1957	AT5G47990	no_paralog	CYP705A5	2.69	CE-CX:1.00	4/150	BAS1 AT3G05120 AT3G63010 AT5G27320	electron transport;	endomembrane system;	oxygen binding;
1958	AT5G45900	no_paralog	APG7	2.68	SC-CX:0.56 CE-CX:0.44	2/150	CRY2 MSI1	protein amino acid lipidation; autophagy;	na	APG8 activating enzyme activity;
1959	AT1G54630	no_paralog	ACP3	2.68	AT-GN:1.00	1/150	HYL1	fatty acid biosynthetic process;	chloroplast;	acyl carrier activity;
1960	AT4G10320	no_paralog	na	2.68	SC-MS:0.59 HS-CX:0.41	2/150	DDL AT3G57300	tRNA aminoacylation for protein translation;	cytosol;	aminoacyl-tRNA ligase activity; ATP binding;
1961	AT1G07830	no_paralog	na	2.68	AT-GN:1.00	1/150	AT1G62750	translation;	ribosome;	structural constituent of ribosome;
1962	AT1G76860	AT1G21190	na	2.68	HS-CX:0.68 SC-MS:0.32	4/150	AT2G44680 CKB3 AT5G47010 CKB1	mRNA metabolic process;	nucleus; small nucleolar ribonucleoprotein complex;	na
1963	AT3G18860	no_paralog	na	2.68	AT-PG:0.66 SC-DC:0.34	5/150	FVE COP1 FIE AT3G26640 MSI1	na	na	nucleotide binding;
1964	AT1G66500	no_paralog	na	2.68	SC-MS:0.66 SC-CX:0.34	2/150	FY VIP4	na	mitochondrion;	na
1965	AT4G33650	AT2G14120	ADL2	2.68	HS-DC:1.00	1/150	AT5G64813	chloroplast organization and biogenesis;	chloroplast; chloroplast envelope; membrane;	GTPase activity; GTP binding; phosphoinositide binding;
1966	AT1G20140	no_paralog	na	2.68	DM-PI:0.43 SC-MS:0.13 SC-CC:0.13 SC-YH:0.11 SC-GT:0.11 SC-LC:0.10	4/150	FKF1 LKP2 AT5G46210 ZTL	ubiquitin-dependent protein catabolic process;	nucleus; nucleolus; cytoplasm; SCF ubiquitin ligase complex;	ubiquitin-protein ligase activity;
1967	AT4G28450	no_paralog	na	2.68	AT-PG:0.44 HS-CX:0.42 SC-DC:0.14	6/150	ATARP4 FVE FIE AT3G26640 TFL2 VIP4	na	heterotrimeric G-protein complex;	nucleotide binding;
1968	AT1G12920	AT3G26618	ERF1-2	2.68	SC-LC:0.37 SC-MS:0.36 HS-CX:0.27	3/150	AT4G31120 CIP1 AT5G47010	translational termination;	translation release factor complex;	translation release factor activity;
1969	AT2G17900	no_paralog	SDG37	2.68	AT-DC:1.00	2/150	CLF EZA1	na	nucleus; mitochondrion;	zinc ion binding;
1970	AT2G47000	AT3G62150 AT4G01830	na	2.67	SC-CC:1.00	15/150	CAL MAF1 SEP4 AGL20 AT3G02310 AGL18 AGL13 AGL14 AGL19 FLC CIP1 AGL31 MAF3 MAF4 AT5G65080	response to auxin stimulus; response to cytokinin stimulus; auxin polar transport;	membrane;	xenobiotic-transporting ATPase activity; ATPase activity, coupled to transmembrane movement of substances;
1971	AT3G14640	no_paralog	CYP72A10	2.67	CE-CX:0.89 AT-PG:0.11	7/150	CH1 AT3G05120 FIE AT3G63010 ATHXK1 AT4G31120 AT5G27320	electron transport;	endomembrane system;	oxygen binding;
1972	AT3G53340	no_paralog	na	2.67	SC-CC:0.36 HS-LC:0.30 SC-YH:0.19 SC-LC:0.15	2/150	HAP2C ATHXK1	regulation of transcription, DNA-dependent;	intracellular; nucleus;	transcription factor activity;
1973	AT2G22240	AT4G39800	na	2.67	AT-CX:0.32 CE-CX:0.25 SC-CC:0.23 SC-MS:0.20	4/150	ATFYPP3 AT3G47500 CIP1 VIP2	inositol biosynthetic process; phospholipid biosynthetic process; response to heat; response to high light intensity; response to hydrogen peroxide;	na	inositol-3-phosphate synthase activity;
1974	AT3G21720	no_paralog	na	2.67	SC-MS:0.53 SC-CC:0.47	2/150	AT3G57300 CIP1	metabolic process;	na	isocitrate lyase activity;
1975	AT5G15520	AT3G02080	na	2.67	HS-CX:0.55 SC-MS:0.45	2/150	AT1G72050 MSI1	translation;	ribosome;	structural constituent of ribosome;
1976	AT3G02080	AT5G15520	na	2.67	HS-CX:0.55 SC-MS:0.45	2/150	AT1G72050 MSI1	translation;	cytosolic ribosome (sensu Eukaryota); ribosome;	structural constituent of ribosome;
1977	AT3G13340	AT1G55680	na	2.67	AT-PG:1.00	5/150	FVE COP1 FIE FY MSI1	na	heterotrimeric G-protein complex;	na
1978	AT2G44430	AT3G60110	na	2.67	AT-DC:1.00	1/150	HAF2	na	nucleus;	DNA binding;
1979	AT2G34720	no_paralog	na	2.67	SC-CC:1.00	15/150	CAL MAF1 SEP4 AGL20 AT3G02310 AGL18 AGL13 AGL14 AGL19 ATHXK1 FLC AGL31 MAF3 MAF4 AT5G65080	regulation of transcription, DNA-dependent;	nucleus; CCAAT-binding factor complex;	transcription factor activity;
1980	AT4G20890	AT5G44340	TUB9	2.67	DM-PI:0.79 CE-CC:0.21	6/150	AT2G44680 CKB3 CKB2 XPB2 CKB1 MSI1	microtubule-based movement; protein polymerization;	tubulin complex;	structural molecule activity;
1981	AT4G08960	no_paralog	na	2.67	SC-LC:0.41 SC-CC:0.35 HS-CX:0.24	2/150	ATFYPP3 TFL2	na	na	phosphatase activator activity;
1982	AT3G61890	AT2G46680	ATHB-12	2.67	AT-CX:0.81 CE-CC:0.19	7/150	AT1G72050 PKS1 TOE1 CCA1 AT3G47500 HY5 APRR5	regulation of transcription, DNA-dependent; response to osmotic stress; response to salt stress; response to abscisic acid stimulus;	nucleus;	transcription factor activity; transcriptional activator activity;
1983	AT1G77180	no_paralog	na	2.66	CE-CX:0.85 AT-CX:0.15	5/150	AT3G05120 HY5 AT5G27320 MSI1 VIP4	na	nucleus;	na
1984	AT3G05760	no_paralog	na	2.66	CE-CX:0.58 SC-DC:0.42	5/150	AT1G72050 ELF7 ELF8 DDL REF6	na	nucleus;	nucleic acid binding; zinc ion binding;
1985	AT2G21470	no_paralog	SAE2	2.66	SC-CC:0.76 HS-CX:0.24	4/150	AT3G06910 AT4G00690 ESD4 TFL2	protein sumoylation;	endomembrane system;	SUMO activating enzyme activity;
1986	AT1G68220	no_paralog	na	2.66	AT-CX:1.00	4/150	CRY2 FKF1 KIN1 KIN2	na	endomembrane system;	na
1987	AT5G28540	no_paralog	na	2.66	CE-CX:0.61 SC-CX:0.24 SC-MS:0.15	5/150	CRY2 AT1G30970 ATHXK1 NPH4 VIP2	protein folding; response to heat;	endoplasmic reticulum lumen;	ATP binding;
1988	AT2G36850	no_paralog	ATGSL08	2.66	SC-CC:0.73 SC-GT:0.27	8/150	CRY2 AP1 SVP AGL17 AGL16 AT4G08920 AGL21 AGL15	1,3-beta-glucan biosynthetic process;	1,3-beta-glucan synthase complex;	1,3-beta-glucan synthase activity; transferase activity, transferring glycosyl groups;
1989	AT1G50520	no_paralog	CYP705A27	2.66	CE-CX:1.00	4/150	BAS1 AT3G05120 AT3G63010 AT5G27320	electron transport;	endomembrane system;	oxygen binding;
1990	AT4G25440	AT5G51980	na	2.66	AT-PG:1.00	6/150	FVE COP1 FIE AT3G26640 FY MSI1	na	na	nucleic acid binding; zinc ion binding;
1991	AT2G20340	AT4G28680	na	2.65	CE-CX:0.74 HS-CX:0.26	3/150	BAS1 ATHXK1 MSI1	amino acid metabolic process;	na	tyrosine decarboxylase activity;
1992	AT3G51930	no_paralog	na	2.65	AT-PG:1.00	6/150	FVE COP1 FIE AT3G26640 FY MSI1	na	chloroplast;	nucleotide binding;
1993	AT2G05900	no_paralog	na	2.65	AT-DC:0.78 AT-PG:0.22	2/150	CLF EZA1	chromatin modification;	nucleus;	zinc ion binding; histone-lysine N-methyltransferase activity;
1994	AT3G21860	no_paralog	na	2.65	DM-PI:0.45 SC-CC:0.13 SC-MS:0.11 SC-YH:0.11 SC-GT:0.11 SC-LC:0.09	4/150	FKF1 LKP2 AT5G46210 ZTL	ubiquitin-dependent protein catabolic process;	SCF ubiquitin ligase complex;	ubiquitin-protein ligase activity;
1995	AT1G09280	no_paralog	na	2.65	CE-CX:1.00	4/150	BAS1 AT3G05120 AT3G63010 AT5G27320	na	na	na
1996	AT5G16780	no_paralog	na	2.65	CE-CX:1.00	4/150	AT1G61040 ELF8 DDL VIP4	na	na	na
1997	AT5G39400	no_paralog	na	2.65	CE-CX:1.00	7/150	AT1G61040 AT3G05120 FIE AT3G63010 ESD4 ATHXK1 AT5G27320	na	na	phosphoric monoester hydrolase activity;
1998	AT3G21850	no_paralog	ASK9	2.65	DM-PI:0.46 SC-CC:0.13 SC-YH:0.11 SC-MS:0.11 SC-GT:0.11 SC-LC:0.09	4/150	FKF1 LKP2 AT5G46210 ZTL	regulation of progression through mitotic cell cycle;	na	ubiquitin-protein ligase activity;
1999	AT2G10440	no_paralog	na	2.65	SC-LC:0.59 SC-MS:0.41	2/150	AT3G57300 AT5G47010	na	na	na
[truncated: 3,502 more rows]
